# Supplementary material for: High dose rate 192Ir brachytherapy source model Monte Carlo dosimetry: mHDR-v2 and mHDR-v2r
Source: PLoS One. 2024 Feb 9;19(2):e0298550. doi: 10.1371/journal.pone.0298550 (PMC10857611; doi:10.1371/journal.pone.0298550)
Supplement: S1 Data — Data supporting the findings of this study are available in the supplementary material of this article. The supplementary material contains detailed dosimetric data, such as source structures, absorbed dose rates, TG-43U1 datasets, and air kerma rates associated with the dose rate constants. The source structure is written in CG so that it can be used with EGS5. The following supporting information can be downloaded at:www.xxx.xxx/xxx/s1, Supplementary Data: Dose data for mHDR-v2 and mHDR-v2r. (XLSX) [file pone.0298550.s001.xlsx]

## Sheet: source_structure
mHDR-v2
																		Water at 22˚C		mass density :0.998 g cm-3
																				composition		H	O
																				ratio of mass		2	1
	Description of structure by Combinatorial Geometry of EGS5
RCC	3	0.0	0.0	-0.505	0.0	0.0	0.2	0.035
RCC	4	0.0	0.0	-0.305	0.0	0.0	0.055	0.035
RCC	5	0.0	0.0	-0.235	0.0	0.0	0.395	0.045
TOR	6	0.0	0.0	0.16	0.005	0.04	0.0	360.0	3
RCC	7	0.0	0.0	0.16	0.0	0.0	0.04	0.005
TRC	8	0.0	0.0	-0.235	0.0	0.0	-0.015	0.045	0.035
RCC	9	0.0	0.0	-0.16	0.0	0.0	0.32	0.0325					Coordinate
RCC	10	0.0	0.0	-0.16	0.0	0.0	-0.02	0.0125
TOR	11	0.0	0.0	-0.16	0.0125	0.02	0.0	360.0	3
RCC	12	0.0	0.0	0.16	0.0	0.0	0.02	0.0125
TOR	13	0.0	0.0	0.16	0.0125	0.02	0.0	360.0	3
Z2	+3																		Z2	Cable (length:2mm)
Z3	+5	-9	-10	-11	OR	+6	-9	-12	-13	OR	+7	-12	-13	OR	+8	OR	+4		Z3	Capsule
Z4	+9	OR	+10	OR	+11	OR	+12	OR	+13										Z4	192Ir source
mHDR-v2r
	Description of structure by Combinatorial Geometry of EGS5
RCC	3	0.0	0.0	-0.2935	0.0	0.0	-0.2	0.035								Air at rerative humidity 0 % and a pressure of 101.325 kPa. (dry air)
RCC	4	0.0	0.0	-0.2385	0.0	0.0	0.4	0.045								Mass density :0.00120 g cm-3
TOR	5	0.0	0.0	0.1615	0.005	0.04	0	360.0	3							Composition		N	O	Ar
RCC	6	0.0	0.0	0.1615	0.0	0.0	0.04	0.005								Percent mass		75.5	23.2	1.3
TRC	7	0.0	0.0	-0.2385	0.0	0.0	-0.015	0.045	0.035
RCC	8	0.0	0.0	-0.2535	0.0	0.0	-0.04	0.035
RCC	9	0.0	0.0	-0.1885	0.0	0.0	0.35	0.035
TOR	10	0.0	0.0	0.1615	0.015	0.02	0	360.0	3
RCC	11	0.0	0.0	0.1615	0.0	0.0	0.02	0.015
RCC	12	0.0	0.0	-0.175	0.0	0.0	0.35	0.03
Z2	+3															Z2	Cable (length:2mm)
Z3	+4	-9	OR	+5	-9	-10	-12	OR	+6	-11	OR	+7	OR	+8		Z3	Capsule
Z4	+9	-12	OR	+10	-12	OR	+11	-12								Z4	Gap between the source and capsule (dry air)
Z5	+12															Z5	192Ir source

## Sheet: D_gamma
Gamma dose rate (Gy/(Bqs))			Angle q	0 deg. and 180 deg.		0 deg.< q <180 deg.			Distance r	r ≤ 1.5 cm	r ≥ 2 cm		Cut-off energy		10 keV (photon energy 0.010 MeV, electron energy 0.521 MeV)
			Bin range	1 deg.		0.2 deg.			Bin range	0.005 cm	0.05 cm
mHDR-v2
q(deg.)\ r(cm)	0.05	0.06	0.07	0.08	0.09	0.1	0.11	0.12	0.13	0.14	0.15	0.16	0.17	0.18	0.19	0.2	0.21	0.22	0.23	0.24	0.25	0.26	0.27	0.28	0.29	0.3	0.31	0.32	0.33	0.34	0.35	0.36	0.37	0.38	0.39	0.4	0.41	0.42	0.43	0.44	0.45	0.46	0.47	0.48	0.49	0.5	0.55	0.6	0.65
0																	1.6405e-11	1.36028e-11	1.11962e-11	9.19631e-12	7.74675e-12	6.4985e-12	5.47123e-12	4.91091e-12	4.30299e-12	3.81172e-12	3.52758e-12	3.11158e-12	2.71688e-12	2.58157e-12	2.40159e-12	2.20463e-12	1.97168e-12	1.83473e-12	1.721e-12	1.6057e-12	1.47791e-12	1.40894e-12	1.33622e-12	1.2821e-12	1.19411e-12	1.16599e-12	1.09209e-12	1.01594e-12	9.92597e-13	9.00539e-13	7.45829e-13	5.90098e-13	5.07965e-13
1																	1.6594e-11	1.34727e-11	1.10278e-11	9.16224e-12	7.53694e-12	6.39124e-12	5.51811e-12	4.87925e-12	4.23609e-12	3.81324e-12	3.43476e-12	3.05654e-12	2.83639e-12	2.6227e-12	2.36925e-12	2.16312e-12	1.98517e-12	1.84551e-12	1.75256e-12	1.65397e-12	1.50543e-12	1.4114e-12	1.37298e-12	1.24132e-12	1.18871e-12	1.13434e-12	1.11651e-12	1.04376e-12	9.84223e-13	9.26016e-13	7.37537e-13	6.1381e-13	5.19507e-13
2																	1.67116e-11	1.358e-11	1.09135e-11	9.09418e-12	7.55821e-12	6.44665e-12	5.57058e-12	4.77787e-12	4.27812e-12	3.82926e-12	3.43308e-12	3.1228e-12	2.75969e-12	2.59732e-12	2.36751e-12	2.16703e-12	2.00273e-12	1.86283e-12	1.767e-12	1.64685e-12	1.52865e-12	1.44811e-12	1.32143e-12	1.26134e-12	1.19145e-12	1.13195e-12	1.0891e-12	1.02883e-12	9.63923e-13	9.36363e-13	7.36464e-13	5.99136e-13	5.10528e-13
3																	1.62831e-11	1.34345e-11	1.08806e-11	8.98711e-12	7.54989e-12	6.42007e-12	5.48987e-12	4.81032e-12	4.28469e-12	3.82464e-12	3.4143e-12	3.12135e-12	2.84149e-12	2.56336e-12	2.34151e-12	2.17971e-12	2.01823e-12	1.85264e-12	1.7573e-12	1.63569e-12	1.53093e-12	1.42026e-12	1.34548e-12	1.25525e-12	1.20056e-12	1.1488e-12	1.08717e-12	1.03336e-12	9.78938e-13	9.17859e-13	7.30762e-13	6.13846e-13	4.96485e-13
4																	1.62098e-11	1.33506e-11	1.08083e-11	8.99665e-12	7.47371e-12	6.36312e-12	5.51754e-12	4.8228e-12	4.27209e-12	3.77879e-12	3.42361e-12	3.07068e-12	2.81367e-12	2.57715e-12	2.34757e-12	2.16958e-12	2.01046e-12	1.87695e-12	1.75802e-12	1.63267e-12	1.51805e-12	1.43092e-12	1.35031e-12	1.27645e-12	1.19685e-12	1.14079e-12	1.08487e-12	1.02752e-12	9.78976e-13	9.3462e-13	7.39699e-13	6.00833e-13	5.08919e-13
5																	1.59609e-11	1.31168e-11	1.07809e-11	8.87212e-12	7.44371e-12	6.35043e-12	5.45923e-12	4.8326e-12	4.276e-12	3.83057e-12	3.43531e-12	3.10742e-12	2.82609e-12	2.5502e-12	2.38411e-12	2.17749e-12	1.99742e-12	1.86036e-12	1.73998e-12	1.6285e-12	1.53208e-12	1.45103e-12	1.35557e-12	1.29362e-12	1.22982e-12	1.14927e-12	1.10238e-12	1.03178e-12	9.86024e-13	9.32873e-13	7.57286e-13	6.22358e-13	5.18445e-13
6																	1.57934e-11	1.30656e-11	1.06411e-11	8.82566e-12	7.41541e-12	6.37025e-12	5.49765e-12	4.79905e-12	4.24593e-12	3.8088e-12	3.40593e-12	3.09802e-12	2.81558e-12	2.5772e-12	2.36063e-12	2.20031e-12	2.03558e-12	1.89101e-12	1.75132e-12	1.66118e-12	1.54034e-12	1.46387e-12	1.38292e-12	1.30367e-12	1.21804e-12	1.16605e-12	1.10588e-12	1.04022e-12	1.00154e-12	9.58231e-13	7.58707e-13	6.26124e-13	5.27042e-13
7																1.87263e-11	1.55904e-11	1.28712e-11	1.05093e-11	8.70773e-12	7.41706e-12	6.33557e-12	5.47799e-12	4.79084e-12	4.27239e-12	3.79919e-12	3.43959e-12	3.11289e-12	2.80549e-12	2.60621e-12	2.39027e-12	2.21232e-12	2.0371e-12	1.91249e-12	1.77977e-12	1.65984e-12	1.57318e-12	1.47224e-12	1.3807e-12	1.32484e-12	1.23969e-12	1.18149e-12	1.10669e-12	1.05657e-12	1.00595e-12	9.5689e-13	7.85118e-13	6.40467e-13	5.30824e-13
8																1.83719e-11	1.53854e-11	1.2653e-11	1.03799e-11	8.67894e-12	7.30787e-12	6.26285e-12	5.42147e-12	4.80052e-12	4.26103e-12	3.82561e-12	3.45796e-12	3.13278e-12	2.87734e-12	2.61654e-12	2.41391e-12	2.22245e-12	2.06776e-12	1.93411e-12	1.7854e-12	1.68385e-12	1.57784e-12	1.48595e-12	1.40677e-12	1.33961e-12	1.26741e-12	1.19121e-12	1.13484e-12	1.07725e-12	1.02958e-12	9.88872e-13	7.85966e-13	6.41966e-13	5.43371e-13
9																1.80497e-11	1.52043e-11	1.24994e-11	1.03403e-11	8.63999e-12	7.32762e-12	6.28124e-12	5.46215e-12	4.80374e-12	4.28267e-12	3.84904e-12	3.48548e-12	3.15458e-12	2.88854e-12	2.6416e-12	2.43212e-12	2.27331e-12	2.09527e-12	1.95405e-12	1.82863e-12	1.71305e-12	1.61234e-12	1.52281e-12	1.43558e-12	1.34914e-12	1.28404e-12	1.20494e-12	1.14097e-12	1.09388e-12	1.04203e-12	9.96618e-13	7.95678e-13	6.57906e-13	5.52094e-13
10																1.78351e-11	1.50166e-11	1.23582e-11	1.0163e-11	8.55191e-12	7.26428e-12	6.27589e-12	5.48072e-12	4.83108e-12	4.29656e-12	3.85053e-12	3.49633e-12	3.191e-12	2.88764e-12	2.67411e-12	2.4658e-12	2.29032e-12	2.11938e-12	1.95738e-12	1.85467e-12	1.73431e-12	1.63888e-12	1.54222e-12	1.4485e-12	1.37762e-12	1.2897e-12	1.23859e-12	1.17694e-12	1.11826e-12	1.05988e-12	1.0111e-12	8.14352e-13	6.70803e-13	5.66468e-13
11																1.76983e-11	1.4817e-11	1.21675e-11	1.00985e-11	8.54373e-12	7.25582e-12	6.26625e-12	5.47114e-12	4.8558e-12	4.31088e-12	3.8852e-12	3.5323e-12	3.20735e-12	2.93061e-12	2.6882e-12	2.48776e-12	2.29907e-12	2.15436e-12	2.00468e-12	1.86044e-12	1.75275e-12	1.65673e-12	1.55395e-12	1.48288e-12	1.38837e-12	1.32122e-12	1.25011e-12	1.1914e-12	1.12705e-12	1.08313e-12	1.02657e-12	8.20084e-13	6.84711e-13	5.78208e-13
12															2.10594e-11	1.75781e-11	1.45113e-11	1.19842e-11	1.00404e-11	8.45396e-12	7.20132e-12	6.24395e-12	5.47265e-12	4.87895e-12	4.34015e-12	3.90465e-12	3.5574e-12	3.25754e-12	2.96411e-12	2.71761e-12	2.52089e-12	2.32135e-12	2.17285e-12	2.02352e-12	1.88769e-12	1.76865e-12	1.67407e-12	1.57373e-12	1.48822e-12	1.40685e-12	1.32719e-12	1.26736e-12	1.20386e-12	1.14913e-12	1.09329e-12	1.04306e-12	8.41435e-13	6.94496e-13	5.81207e-13
13															2.05913e-11	1.73319e-11	1.42842e-11	1.18396e-11	9.93542e-12	8.35972e-12	7.17688e-12	6.23931e-12	5.48222e-12	4.90406e-12	4.36208e-12	3.92463e-12	3.56855e-12	3.2806e-12	2.97772e-12	2.75067e-12	2.54834e-12	2.36335e-12	2.18758e-12	2.04562e-12	1.91001e-12	1.78867e-12	1.68476e-12	1.60319e-12	1.49733e-12	1.43078e-12	1.35184e-12	1.28834e-12	1.22542e-12	1.16192e-12	1.10692e-12	1.05901e-12	8.49413e-13	7.06859e-13	5.91031e-13
14															2.03033e-11	1.70477e-11	1.40414e-11	1.17148e-11	9.7794e-12	8.3101e-12	7.16755e-12	6.26777e-12	5.4841e-12	4.87934e-12	4.4126e-12	3.96163e-12	3.60647e-12	3.27191e-12	3.00324e-12	2.77424e-12	2.5591e-12	2.38521e-12	2.20495e-12	2.07119e-12	1.93689e-12	1.82207e-12	1.71412e-12	1.61205e-12	1.53234e-12	1.44763e-12	1.3692e-12	1.29102e-12	1.2349e-12	1.17333e-12	1.12299e-12	1.07309e-12	8.62268e-13	7.13699e-13	6.04217e-13
15														2.41381e-11	1.99983e-11	1.67043e-11	1.3811e-11	1.15303e-11	9.67253e-12	8.27393e-12	7.13662e-12	6.23315e-12	5.49477e-12	4.903e-12	4.39499e-12	3.96282e-12	3.60003e-12	3.31003e-12	3.02929e-12	2.7865e-12	2.59929e-12	2.40092e-12	2.23983e-12	2.09591e-12	1.95659e-12	1.83583e-12	1.73965e-12	1.64248e-12	1.55444e-12	1.46359e-12	1.38403e-12	1.31776e-12	1.25131e-12	1.18697e-12	1.13399e-12	1.0887e-12	8.75249e-13	7.20912e-13	6.09291e-13
16													2.90693e-11	2.35893e-11	1.97214e-11	1.63206e-11	1.35181e-11	1.1331e-11	9.58097e-12	8.20057e-12	7.09475e-12	6.19918e-12	5.49319e-12	4.90778e-12	4.42591e-12	3.98671e-12	3.61897e-12	3.3232e-12	3.05879e-12	2.81712e-12	2.62323e-12	2.43324e-12	2.25906e-12	2.10741e-12	1.98395e-12	1.85382e-12	1.739e-12	1.6549e-12	1.5711e-12	1.47129e-12	1.40555e-12	1.33124e-12	1.27387e-12	1.21157e-12	1.1455e-12	1.10072e-12	8.83069e-13	7.35013e-13	6.14288e-13
17												3.38698e-11	2.76737e-11	2.30977e-11	1.92764e-11	1.59415e-11	1.32257e-11	1.11128e-11	9.40343e-12	8.13417e-12	7.03525e-12	6.18672e-12	5.47626e-12	4.89461e-12	4.39832e-12	3.97425e-12	3.65629e-12	3.32628e-12	3.061e-12	2.81841e-12	2.62141e-12	2.45157e-12	2.27588e-12	2.12248e-12	2.00275e-12	1.8656e-12	1.75152e-12	1.66418e-12	1.57931e-12	1.49133e-12	1.40859e-12	1.35145e-12	1.2828e-12	1.22431e-12	1.16314e-12	1.10743e-12	8.94255e-13	7.3954e-13	6.22717e-13
18											3.75564e-11	3.17886e-11	2.69871e-11	2.24444e-11	1.86674e-11	1.54899e-11	1.29679e-11	1.09075e-11	9.31875e-12	8.01532e-12	6.97414e-12	6.14522e-12	5.46479e-12	4.90796e-12	4.41163e-12	3.99646e-12	3.65438e-12	3.35624e-12	3.07606e-12	2.82728e-12	2.63783e-12	2.46327e-12	2.28853e-12	2.1446e-12	2.00105e-12	1.8964e-12	1.77484e-12	1.67889e-12	1.58844e-12	1.50097e-12	1.42358e-12	1.36441e-12	1.28597e-12	1.23044e-12	1.16809e-12	1.1213e-12	9.07032e-13	7.48273e-13	6.30076e-13
19											3.50753e-11	3.05911e-11	2.60633e-11	2.18e-11	1.81271e-11	1.50602e-11	1.26567e-11	1.06958e-11	9.18797e-12	7.91447e-12	6.93668e-12	6.10485e-12	5.44867e-12	4.89449e-12	4.41577e-12	4.02093e-12	3.65795e-12	3.36353e-12	3.0796e-12	2.85441e-12	2.6571e-12	2.46518e-12	2.30636e-12	2.15942e-12	2.01837e-12	1.90172e-12	1.7922e-12	1.69171e-12	1.60026e-12	1.50553e-12	1.43582e-12	1.36807e-12	1.29852e-12	1.24439e-12	1.18758e-12	1.13549e-12	9.13842e-13	7.55621e-13	6.33489e-13
20										3.81756e-11	3.3748e-11	2.95197e-11	2.51675e-11	2.10873e-11	1.75277e-11	1.4702e-11	1.23787e-11	1.05132e-11	9.03916e-12	7.82018e-12	6.83991e-12	6.05985e-12	5.41577e-12	4.85964e-12	4.41234e-12	4.002e-12	3.6568e-12	3.36353e-12	3.11117e-12	2.86228e-12	2.66374e-12	2.47187e-12	2.31615e-12	2.16197e-12	2.03486e-12	1.9123e-12	1.79898e-12	1.70193e-12	1.6039e-12	1.52304e-12	1.4559e-12	1.38227e-12	1.31452e-12	1.25057e-12	1.19386e-12	1.14678e-12	9.23092e-13	7.64071e-13	6.42168e-13
21									4.14616e-11	3.64367e-11	3.25492e-11	2.83906e-11	2.41949e-11	2.03039e-11	1.69766e-11	1.42598e-11	1.20759e-11	1.03343e-11	8.87803e-12	7.73313e-12	6.7799e-12	6.02755e-12	5.39158e-12	4.86545e-12	4.3899e-12	3.98232e-12	3.64571e-12	3.36073e-12	3.09765e-12	2.87837e-12	2.65774e-12	2.48962e-12	2.31907e-12	2.17519e-12	2.04173e-12	1.91821e-12	1.8089e-12	1.71221e-12	1.62533e-12	1.53247e-12	1.4612e-12	1.39238e-12	1.32136e-12	1.25777e-12	1.20611e-12	1.15289e-12	9.31344e-13	7.65611e-13	6.51908e-13
22									3.91794e-11	3.53229e-11	3.13271e-11	2.72501e-11	2.32267e-11	1.95662e-11	1.64288e-11	1.38676e-11	1.17991e-11	1.01033e-11	8.7284e-12	7.63509e-12	6.70879e-12	5.99678e-12	5.36018e-12	4.85175e-12	4.36992e-12	4.00203e-12	3.67287e-12	3.36167e-12	3.11372e-12	2.87663e-12	2.66986e-12	2.49675e-12	2.33083e-12	2.17798e-12	2.04766e-12	1.92397e-12	1.82142e-12	1.72095e-12	1.63346e-12	1.53723e-12	1.46882e-12	1.39314e-12	1.33028e-12	1.26795e-12	1.20759e-12	1.15652e-12	9.38966e-13	7.76528e-13	6.54761e-13
23								4.24508e-11	3.77958e-11	3.41655e-11	3.01826e-11	2.6124e-11	2.22471e-11	1.88294e-11	1.58697e-11	1.34778e-11	1.15153e-11	9.89376e-12	8.61541e-12	7.53496e-12	6.64967e-12	5.93107e-12	5.339e-12	4.81184e-12	4.36832e-12	3.99053e-12	3.65073e-12	3.35026e-12	3.10588e-12	2.88244e-12	2.67324e-12	2.50075e-12	2.33675e-12	2.18774e-12	2.0564e-12	1.93673e-12	1.83196e-12	1.73427e-12	1.63433e-12	1.55411e-12	1.47476e-12	1.40434e-12	1.33411e-12	1.2769e-12	1.21243e-12	1.16686e-12	9.40674e-13	7.79282e-13	6.58139e-13
24								4.04923e-11	3.67269e-11	3.30285e-11	2.89058e-11	2.50723e-11	2.13798e-11	1.81263e-11	1.53739e-11	1.3117e-11	1.12497e-11	9.70095e-12	8.45401e-12	7.43964e-12	6.58923e-12	5.87465e-12	5.30118e-12	4.77799e-12	4.34399e-12	3.96138e-12	3.64988e-12	3.37365e-12	3.11636e-12	2.88854e-12	2.68464e-12	2.49997e-12	2.33813e-12	2.19624e-12	2.06919e-12	1.93964e-12	1.8352e-12	1.73656e-12	1.64498e-12	1.55543e-12	1.48293e-12	1.40734e-12	1.34368e-12	1.28152e-12	1.22279e-12	1.16556e-12	9.48838e-13	7.92174e-13	6.6218e-13
25							4.40303e-11	3.9093e-11	3.56717e-11	3.17838e-11	2.77328e-11	2.40023e-11	2.05222e-11	1.74617e-11	1.48979e-11	1.26911e-11	1.09603e-11	9.48585e-12	8.31932e-12	7.33521e-12	6.49142e-12	5.83759e-12	5.25163e-12	4.76921e-12	4.32783e-12	3.96138e-12	3.63289e-12	3.33295e-12	3.09349e-12	2.88391e-12	2.66374e-12	2.50507e-12	2.34702e-12	2.20054e-12	2.07074e-12	1.94539e-12	1.84354e-12	1.73971e-12	1.65218e-12	1.56447e-12	1.4825e-12	1.41663e-12	1.34968e-12	1.288e-12	1.2244e-12	1.17411e-12	9.50061e-13	7.87831e-13	6.67625e-13
26							4.20495e-11	3.81535e-11	3.45024e-11	3.05394e-11	2.6637e-11	2.30312e-11	1.97097e-11	1.6886e-11	1.4421e-11	1.24084e-11	1.07501e-11	9.33084e-12	8.18689e-12	7.2211e-12	6.44941e-12	5.76748e-12	5.22307e-12	4.72233e-12	4.31962e-12	3.94616e-12	3.64314e-12	3.34254e-12	3.09236e-12	2.87419e-12	2.68411e-12	2.50303e-12	2.34187e-12	2.20225e-12	2.07231e-12	1.94769e-12	1.85166e-12	1.7401e-12	1.65322e-12	1.57484e-12	1.49595e-12	1.42867e-12	1.35807e-12	1.29072e-12	1.23461e-12	1.17786e-12	9.5806e-13	7.93629e-13	6.71134e-13
27							4.07192e-11	3.70416e-11	3.33385e-11	2.93489e-11	2.56218e-11	2.21237e-11	1.90301e-11	1.63083e-11	1.3978e-11	1.20847e-11	1.04546e-11	9.13076e-12	8.03672e-12	7.11818e-12	6.37634e-12	5.71177e-12	5.16923e-12	4.68443e-12	4.27706e-12	3.91502e-12	3.61534e-12	3.33567e-12	3.08188e-12	2.87534e-12	2.68455e-12	2.50169e-12	2.34534e-12	2.20855e-12	2.06802e-12	1.96239e-12	1.84691e-12	1.75586e-12	1.66e-12	1.57689e-12	1.49552e-12	1.42201e-12	1.3557e-12	1.29222e-12	1.2388e-12	1.18786e-12	9.62424e-13	7.98506e-13	6.72902e-13
28						4.42062e-11	3.96882e-11	3.60394e-11	3.22392e-11	2.82374e-11	2.46205e-11	2.13214e-11	1.834e-11	1.57878e-11	1.36026e-11	1.17649e-11	1.02136e-11	8.96308e-12	7.92137e-12	7.02196e-12	6.29306e-12	5.67393e-12	5.13444e-12	4.64553e-12	4.27241e-12	3.9036e-12	3.6069e-12	3.32787e-12	3.07808e-12	2.86478e-12	2.67558e-12	2.50068e-12	2.34852e-12	2.20824e-12	2.08129e-12	1.96503e-12	1.85627e-12	1.7554e-12	1.66424e-12	1.57295e-12	1.50173e-12	1.43097e-12	1.35956e-12	1.30476e-12	1.24315e-12	1.19153e-12	9.67096e-13	8.01582e-13	6.7504e-13
29						4.25418e-11	3.87336e-11	3.49392e-11	3.11115e-11	2.72228e-11	2.37075e-11	2.05257e-11	1.77067e-11	1.52955e-11	1.32241e-11	1.14635e-11	1.00408e-11	8.79875e-12	7.78245e-12	6.9276e-12	6.22719e-12	5.62581e-12	5.09915e-12	4.64847e-12	4.23724e-12	3.89438e-12	3.59217e-12	3.31118e-12	3.07266e-12	2.86888e-12	2.67691e-12	2.49941e-12	2.35015e-12	2.21022e-12	2.07221e-12	1.95227e-12	1.85498e-12	1.75089e-12	1.66463e-12	1.58101e-12	1.49698e-12	1.4329e-12	1.36666e-12	1.30875e-12	1.24666e-12	1.19001e-12	9.74351e-13	8.02789e-13	6.77585e-13
30						4.15039e-11	3.7873e-11	3.39009e-11	2.99379e-11	2.62001e-11	2.2846e-11	1.98053e-11	1.70729e-11	1.48377e-11	1.28121e-11	1.11744e-11	9.78804e-12	8.61482e-12	7.65027e-12	6.83292e-12	6.15019e-12	5.55441e-12	5.04438e-12	4.58943e-12	4.21746e-12	3.87982e-12	3.56959e-12	3.30332e-12	3.08468e-12	2.85809e-12	2.66742e-12	2.49489e-12	2.34093e-12	2.21413e-12	2.08701e-12	1.9558e-12	1.85125e-12	1.75665e-12	1.66297e-12	1.57968e-12	1.50817e-12	1.43057e-12	1.37028e-12	1.30231e-12	1.24988e-12	1.19422e-12	9.73072e-13	8.10204e-13	6.81703e-13
31						4.05677e-11	3.68248e-11	3.28711e-11	2.89182e-11	2.52685e-11	2.20568e-11	1.90968e-11	1.65359e-11	1.43721e-11	1.25131e-11	1.08943e-11	9.55796e-12	8.47197e-12	7.56143e-12	6.75019e-12	6.07983e-12	5.51632e-12	4.99568e-12	4.57683e-12	4.17415e-12	3.85347e-12	3.55648e-12	3.2957e-12	3.06521e-12	2.85839e-12	2.67788e-12	2.50723e-12	2.34776e-12	2.20943e-12	2.08576e-12	1.96531e-12	1.85058e-12	1.75562e-12	1.66271e-12	1.58851e-12	1.50729e-12	1.43211e-12	1.36909e-12	1.30964e-12	1.25348e-12	1.19629e-12	9.77201e-13	8.12835e-13	6.86826e-13
32					4.41002e-11	3.97266e-11	3.58534e-11	3.18123e-11	2.80266e-11	2.43855e-11	2.12215e-11	1.84928e-11	1.60534e-11	1.39568e-11	1.21683e-11	1.06592e-11	9.39172e-12	8.32652e-12	7.4576e-12	6.68211e-12	6.01256e-12	5.4423e-12	4.95027e-12	4.5145e-12	4.13911e-12	3.82193e-12	3.53758e-12	3.27899e-12	3.05284e-12	2.85246e-12	2.65852e-12	2.50112e-12	2.3372e-12	2.20262e-12	2.07537e-12	1.95704e-12	1.86125e-12	1.76677e-12	1.67121e-12	1.59218e-12	1.50798e-12	1.43909e-12	1.3783e-12	1.314e-12	1.25373e-12	1.19991e-12	9.76454e-13	8.13952e-13	6.87205e-13
33					4.27465e-11	3.89281e-11	3.4881e-11	3.07454e-11	2.70216e-11	2.35137e-11	2.04882e-11	1.79348e-11	1.5558e-11	1.3535e-11	1.18872e-11	1.04131e-11	9.21291e-12	8.17932e-12	7.31953e-12	6.58674e-12	5.94726e-12	5.40478e-12	4.905e-12	4.50758e-12	4.13152e-12	3.80287e-12	3.53278e-12	3.26979e-12	3.04576e-12	2.83648e-12	2.64912e-12	2.49719e-12	2.34226e-12	2.19708e-12	2.07209e-12	1.96713e-12	1.85685e-12	1.75738e-12	1.67345e-12	1.58985e-12	1.51289e-12	1.43814e-12	1.37438e-12	1.31421e-12	1.25184e-12	1.20462e-12	9.81444e-13	8.16911e-13	6.89114e-13
34					4.19077e-11	3.80652e-11	3.38544e-11	2.98779e-11	2.61389e-11	2.28272e-11	1.98746e-11	1.7365e-11	1.50964e-11	1.31959e-11	1.15901e-11	1.01991e-11	9.02764e-12	8.03318e-12	7.21744e-12	6.49967e-12	5.88849e-12	5.33208e-12	4.85761e-12	4.46789e-12	4.1083e-12	3.79891e-12	3.49521e-12	3.26294e-12	3.02322e-12	2.82441e-12	2.63185e-12	2.48001e-12	2.33916e-12	2.20568e-12	2.06948e-12	1.95682e-12	1.85671e-12	1.75705e-12	1.67207e-12	1.58914e-12	1.51582e-12	1.44111e-12	1.37645e-12	1.30873e-12	1.26078e-12	1.20547e-12	9.86861e-13	8.17171e-13	6.92912e-13
35					4.1088e-11	3.71582e-11	3.2889e-11	2.89541e-11	2.52921e-11	2.2062e-11	1.92606e-11	1.68087e-11	1.47047e-11	1.28594e-11	1.13042e-11	9.97885e-12	8.88909e-12	7.90953e-12	7.10883e-12	6.41908e-12	5.81579e-12	5.28658e-12	4.82087e-12	4.41536e-12	4.07018e-12	3.75964e-12	3.4856e-12	3.23406e-12	3.0218e-12	2.8151e-12	2.63988e-12	2.47215e-12	2.32734e-12	2.1951e-12	2.07025e-12	1.95649e-12	1.84929e-12	1.75808e-12	1.66858e-12	1.58991e-12	1.51079e-12	1.44736e-12	1.376e-12	1.31648e-12	1.26031e-12	1.20678e-12	9.85785e-13	8.18194e-13	6.94464e-13
36				4.5595e-11	4.05141e-11	3.63486e-11	3.20613e-11	2.81335e-11	2.45026e-11	2.14116e-11	1.86672e-11	1.63614e-11	1.4288e-11	1.25261e-11	1.10065e-11	9.77866e-12	8.71796e-12	7.7862e-12	7.00207e-12	6.3356e-12	5.74196e-12	5.22903e-12	4.79413e-12	4.39335e-12	4.03725e-12	3.7398e-12	3.45934e-12	3.22999e-12	3.00996e-12	2.81101e-12	2.62838e-12	2.47716e-12	2.3188e-12	2.19222e-12	2.05956e-12	1.96052e-12	1.85224e-12	1.75849e-12	1.66895e-12	1.58418e-12	1.51636e-12	1.44219e-12	1.383e-12	1.31431e-12	1.25865e-12	1.20077e-12	9.86408e-13	8.2202e-13	6.98646e-13
37				4.42154e-11	3.97066e-11	3.55124e-11	3.11342e-11	2.72403e-11	2.37569e-11	2.07257e-11	1.81293e-11	1.58835e-11	1.39213e-11	1.22186e-11	1.0806e-11	9.60983e-12	8.55373e-12	7.67724e-12	6.90953e-12	6.23947e-12	5.66857e-12	5.18341e-12	4.7573e-12	4.37006e-12	4.00311e-12	3.71067e-12	3.45175e-12	3.21429e-12	2.98927e-12	2.80008e-12	2.62141e-12	2.44987e-12	2.31762e-12	2.18372e-12	2.05693e-12	1.95429e-12	1.8536e-12	1.75631e-12	1.67133e-12	1.59181e-12	1.51359e-12	1.44526e-12	1.38334e-12	1.31429e-12	1.25684e-12	1.2122e-12	9.89585e-13	8.22772e-13	6.98639e-13
38				4.32463e-11	3.89451e-11	3.45851e-11	3.03481e-11	2.64932e-11	2.31297e-11	2.01957e-11	1.76465e-11	1.54334e-11	1.35845e-11	1.19468e-11	1.05951e-11	9.3989e-12	8.40586e-12	7.55398e-12	6.80892e-12	6.14943e-12	5.60051e-12	5.12324e-12	4.69496e-12	4.3318e-12	4.00023e-12	3.69561e-12	3.43177e-12	3.1961e-12	2.98119e-12	2.78054e-12	2.61762e-12	2.45497e-12	2.3179e-12	2.18326e-12	2.0548e-12	1.95107e-12	1.85437e-12	1.75367e-12	1.66285e-12	1.59184e-12	1.50785e-12	1.43718e-12	1.37928e-12	1.31937e-12	1.2557e-12	1.21093e-12	9.87532e-13	8.25115e-13	6.96416e-13
39				4.24478e-11	3.82715e-11	3.3756e-11	2.95445e-11	2.57219e-11	2.24494e-11	1.95931e-11	1.71472e-11	1.50384e-11	1.32037e-11	1.17158e-11	1.03637e-11	9.21215e-12	8.24793e-12	7.47128e-12	6.71936e-12	6.10496e-12	5.55113e-12	5.09533e-12	4.66441e-12	4.28943e-12	3.95068e-12	3.66967e-12	3.41892e-12	3.18576e-12	2.95993e-12	2.781e-12	2.6144e-12	2.44545e-12	2.30936e-12	2.17642e-12	2.05904e-12	1.94577e-12	1.84664e-12	1.75856e-12	1.66845e-12	1.5851e-12	1.51144e-12	1.44265e-12	1.3808e-12	1.31688e-12	1.25646e-12	1.20928e-12	9.87394e-13	8.24317e-13	6.98582e-13
40				4.17617e-11	3.74566e-11	3.29826e-11	2.87571e-11	2.50767e-11	2.18551e-11	1.90795e-11	1.66961e-11	1.46336e-11	1.29242e-11	1.14412e-11	1.01596e-11	9.08195e-12	8.14366e-12	7.32762e-12	6.63401e-12	6.01803e-12	5.49468e-12	5.02371e-12	4.60746e-12	4.24809e-12	3.92491e-12	3.64137e-12	3.39685e-12	3.16083e-12	2.95485e-12	2.76566e-12	2.60477e-12	2.44148e-12	2.30119e-12	2.17183e-12	2.05495e-12	1.95193e-12	1.84241e-12	1.76173e-12	1.66224e-12	1.58294e-12	1.51286e-12	1.44143e-12	1.37433e-12	1.31915e-12	1.26307e-12	1.2071e-12	9.92257e-13	8.26913e-13	6.99975e-13
41				4.11738e-11	3.67013e-11	3.23094e-11	2.79949e-11	2.43858e-11	2.13233e-11	1.85508e-11	1.63105e-11	1.43432e-11	1.26251e-11	1.12047e-11	9.98439e-12	8.91374e-12	8.03201e-12	7.22974e-12	6.56094e-12	5.94956e-12	5.44607e-12	4.98405e-12	4.59113e-12	4.22999e-12	3.91624e-12	3.63424e-12	3.3722e-12	3.14681e-12	2.94059e-12	2.7553e-12	2.59046e-12	2.43888e-12	2.29456e-12	2.16825e-12	2.05467e-12	1.94084e-12	1.83915e-12	1.74348e-12	1.66357e-12	1.58306e-12	1.51246e-12	1.43818e-12	1.37505e-12	1.31968e-12	1.26048e-12	1.21002e-12	9.89555e-13	8.25855e-13	7.03649e-13
42			4.5867e-11	4.05558e-11	3.59736e-11	3.15099e-11	2.72947e-11	2.37857e-11	2.07621e-11	1.81395e-11	1.58748e-11	1.40024e-11	1.23912e-11	1.10077e-11	9.79712e-12	8.7785e-12	7.92073e-12	7.14099e-12	6.47753e-12	5.88596e-12	5.38052e-12	4.93038e-12	4.55365e-12	4.18815e-12	3.87906e-12	3.61281e-12	3.35438e-12	3.12577e-12	2.92624e-12	2.74396e-12	2.57649e-12	2.43244e-12	2.28747e-12	2.15331e-12	2.04021e-12	1.92319e-12	1.83629e-12	1.74161e-12	1.66138e-12	1.57991e-12	1.50543e-12	1.44227e-12	1.37484e-12	1.31503e-12	1.264e-12	1.20408e-12	9.90059e-13	8.26568e-13	7.04134e-13
43			4.49618e-11	3.99262e-11	3.53151e-11	3.07367e-11	2.66675e-11	2.32327e-11	2.02324e-11	1.77645e-11	1.5547e-11	1.36712e-11	1.21056e-11	1.08009e-11	9.63438e-12	8.64183e-12	7.78691e-12	7.02228e-12	6.37632e-12	5.80705e-12	5.31874e-12	4.89288e-12	4.5071e-12	4.16534e-12	3.86644e-12	3.58023e-12	3.33199e-12	3.11027e-12	2.91555e-12	2.73239e-12	2.57488e-12	2.41464e-12	2.28489e-12	2.15158e-12	2.03407e-12	1.93105e-12	1.83396e-12	1.74223e-12	1.6604e-12	1.58756e-12	1.5064e-12	1.44212e-12	1.3799e-12	1.32371e-12	1.26161e-12	1.21263e-12	9.89712e-13	8.29352e-13	7.04461e-13
44			4.40402e-11	3.94795e-11	3.45405e-11	3.00835e-11	2.60704e-11	2.27336e-11	1.97804e-11	1.73242e-11	1.52107e-11	1.33748e-11	1.18636e-11	1.05519e-11	9.49282e-12	8.51381e-12	7.6788e-12	6.93857e-12	6.31649e-12	5.76574e-12	5.28129e-12	4.85584e-12	4.46097e-12	4.12273e-12	3.83462e-12	3.56639e-12	3.30844e-12	3.09852e-12	2.89488e-12	2.72046e-12	2.55867e-12	2.40761e-12	2.27091e-12	2.15245e-12	2.03627e-12	1.92631e-12	1.82159e-12	1.73891e-12	1.65369e-12	1.57579e-12	1.50594e-12	1.43274e-12	1.37612e-12	1.31253e-12	1.25883e-12	1.20996e-12	9.93186e-13	8.27764e-13	7.04167e-13
45			4.34185e-11	3.88159e-11	3.39092e-11	2.94151e-11	2.5506e-11	2.21814e-11	1.93027e-11	1.69312e-11	1.48833e-11	1.31391e-11	1.16686e-11	1.04086e-11	9.31491e-12	8.39221e-12	7.56966e-12	6.85437e-12	6.23356e-12	5.71092e-12	5.23326e-12	4.81492e-12	4.42786e-12	4.09855e-12	3.80294e-12	3.53545e-12	3.29883e-12	3.08523e-12	2.88596e-12	2.70333e-12	2.54968e-12	2.40082e-12	2.26728e-12	2.14575e-12	2.02972e-12	1.92149e-12	1.82103e-12	1.73953e-12	1.65534e-12	1.577e-12	1.50006e-12	1.43498e-12	1.37479e-12	1.3117e-12	1.25745e-12	1.21031e-12	9.87256e-13	8.27416e-13	7.05728e-13
46			4.28644e-11	3.81616e-11	3.32054e-11	2.8798e-11	2.49038e-11	2.16482e-11	1.88724e-11	1.65509e-11	1.4569e-11	1.28829e-11	1.14463e-11	1.0221e-11	9.16205e-12	8.24673e-12	7.45493e-12	6.7825e-12	6.16118e-12	5.63397e-12	5.18111e-12	4.76164e-12	4.40386e-12	4.07323e-12	3.78404e-12	3.5213e-12	3.27122e-12	3.07236e-12	2.87518e-12	2.69087e-12	2.52905e-12	2.38703e-12	2.24965e-12	2.1315e-12	2.01915e-12	1.91856e-12	1.82658e-12	1.72804e-12	1.65072e-12	1.57146e-12	1.49937e-12	1.43603e-12	1.37618e-12	1.31299e-12	1.25985e-12	1.21023e-12	9.8953e-13	8.29044e-13	7.06717e-13
47			4.22912e-11	3.76415e-11	3.26581e-11	2.81351e-11	2.43173e-11	2.11703e-11	1.85128e-11	1.61998e-11	1.42202e-11	1.26561e-11	1.1237e-11	1.00536e-11	9.02293e-12	8.13833e-12	7.36084e-12	6.69722e-12	6.08795e-12	5.58263e-12	5.12549e-12	4.71101e-12	4.36613e-12	4.04433e-12	3.75569e-12	3.49742e-12	3.25531e-12	3.05291e-12	2.86306e-12	2.69273e-12	2.51762e-12	2.38234e-12	2.25266e-12	2.13042e-12	2.02023e-12	1.91668e-12	1.81915e-12	1.72978e-12	1.64787e-12	1.5703e-12	1.49938e-12	1.43364e-12	1.37207e-12	1.3104e-12	1.25671e-12	1.20424e-12	9.94906e-13	8.31132e-13	7.04774e-13
48			4.18714e-11	3.70165e-11	3.19985e-11	2.75909e-11	2.3833e-11	2.07777e-11	1.80794e-11	1.58929e-11	1.39861e-11	1.24113e-11	1.10601e-11	9.89164e-12	8.91266e-12	8.03167e-12	7.28242e-12	6.60596e-12	6.0499e-12	5.52186e-12	5.07326e-12	4.68961e-12	4.31329e-12	4.01444e-12	3.73401e-12	3.46955e-12	3.24156e-12	3.0389e-12	2.85621e-12	2.67956e-12	2.51533e-12	2.37208e-12	2.24049e-12	2.12184e-12	2.00974e-12	1.90913e-12	1.81658e-12	1.72386e-12	1.64922e-12	1.57025e-12	1.49643e-12	1.43183e-12	1.36667e-12	1.30978e-12	1.25859e-12	1.21067e-12	9.93464e-13	8.32118e-13	7.04615e-13
49			4.13628e-11	3.63362e-11	3.1423e-11	2.704e-11	2.34574e-11	2.03643e-11	1.77331e-11	1.55466e-11	1.374e-11	1.21951e-11	1.08648e-11	9.7387e-12	8.77061e-12	7.93146e-12	7.18912e-12	6.53903e-12	5.96931e-12	5.4818e-12	5.03495e-12	4.64307e-12	4.2944e-12	3.99566e-12	3.69811e-12	3.45389e-12	3.22374e-12	3.01575e-12	2.83814e-12	2.66586e-12	2.51098e-12	2.36068e-12	2.24075e-12	2.11272e-12	2.01451e-12	1.89816e-12	1.80782e-12	1.72073e-12	1.64617e-12	1.567e-12	1.49326e-12	1.4296e-12	1.36207e-12	1.30706e-12	1.25553e-12	1.20297e-12	9.92188e-13	8.29587e-13	7.04408e-13
50			4.09646e-11	3.58403e-11	3.07728e-11	2.64781e-11	2.29172e-11	1.99791e-11	1.74387e-11	1.52644e-11	1.34635e-11	1.2008e-11	1.07076e-11	9.60928e-12	8.64227e-12	7.82943e-12	7.08864e-12	6.47466e-12	5.92112e-12	5.42317e-12	4.98575e-12	4.61436e-12	4.27264e-12	3.96218e-12	3.66487e-12	3.4235e-12	3.20983e-12	3.00573e-12	2.81535e-12	2.65604e-12	2.49558e-12	2.36696e-12	2.22603e-12	2.10805e-12	2.00582e-12	1.90169e-12	1.80689e-12	1.72243e-12	1.64017e-12	1.55718e-12	1.48926e-12	1.43104e-12	1.36607e-12	1.30789e-12	1.25265e-12	1.20109e-12	9.91298e-13	8.29881e-13	7.03978e-13
51			4.05169e-11	3.52728e-11	3.03375e-11	2.60819e-11	2.2559e-11	1.95448e-11	1.71257e-11	1.49975e-11	1.32523e-11	1.18161e-11	1.05827e-11	9.46125e-12	8.53485e-12	7.73555e-12	7.03615e-12	6.39706e-12	5.87079e-12	5.38055e-12	4.958e-12	4.57152e-12	4.23059e-12	3.93615e-12	3.65188e-12	3.41193e-12	3.18454e-12	2.99566e-12	2.80668e-12	2.63387e-12	2.49141e-12	2.35443e-12	2.22511e-12	2.11038e-12	1.99232e-12	1.89369e-12	1.80296e-12	1.71637e-12	1.63503e-12	1.55905e-12	1.48964e-12	1.42148e-12	1.36455e-12	1.30322e-12	1.25077e-12	1.20259e-12	9.92091e-13	8.29474e-13	7.07478e-13
52		4.57708e-11	3.99759e-11	3.48132e-11	2.97604e-11	2.56163e-11	2.21654e-11	1.92337e-11	1.67897e-11	1.47395e-11	1.30343e-11	1.16177e-11	1.0411e-11	9.34144e-12	8.42382e-12	7.64105e-12	6.9445e-12	6.34073e-12	5.80972e-12	5.33601e-12	4.90905e-12	4.54365e-12	4.20082e-12	3.91199e-12	3.63792e-12	3.39627e-12	3.17534e-12	2.98763e-12	2.79556e-12	2.63098e-12	2.47557e-12	2.34107e-12	2.2268e-12	2.10446e-12	1.98609e-12	1.8969e-12	1.80121e-12	1.7053e-12	1.62999e-12	1.56086e-12	1.49027e-12	1.41991e-12	1.35928e-12	1.30181e-12	1.25254e-12	1.20364e-12	9.9062e-13	8.29932e-13	7.08305e-13
53		4.52694e-11	3.96453e-11	3.41926e-11	2.93367e-11	2.51431e-11	2.17594e-11	1.88206e-11	1.64545e-11	1.45045e-11	1.28731e-11	1.14361e-11	1.02545e-11	9.22894e-12	8.33169e-12	7.56812e-12	6.87686e-12	6.26375e-12	5.75378e-12	5.28249e-12	4.87297e-12	4.50034e-12	4.17362e-12	3.88352e-12	3.62015e-12	3.37558e-12	3.1581e-12	2.97588e-12	2.78024e-12	2.6239e-12	2.47764e-12	2.33707e-12	2.20826e-12	2.08316e-12	1.98805e-12	1.89049e-12	1.79824e-12	1.7058e-12	1.62929e-12	1.55901e-12	1.48646e-12	1.42285e-12	1.36274e-12	1.3028e-12	1.25266e-12	1.20454e-12	9.91737e-13	8.27954e-13	7.06293e-13
54		4.44355e-11	3.92399e-11	3.36475e-11	2.88276e-11	2.4778e-11	2.14262e-11	1.86022e-11	1.61892e-11	1.42971e-11	1.26678e-11	1.1304e-11	1.01106e-11	9.11097e-12	8.23207e-12	7.46107e-12	6.77875e-12	6.22818e-12	5.71327e-12	5.24678e-12	4.84113e-12	4.48415e-12	4.15991e-12	3.86049e-12	3.60019e-12	3.36599e-12	3.14083e-12	2.95351e-12	2.77861e-12	2.61801e-12	2.46391e-12	2.32831e-12	2.20564e-12	2.08422e-12	1.97643e-12	1.8863e-12	1.79204e-12	1.70429e-12	1.62245e-12	1.54659e-12	1.48155e-12	1.41736e-12	1.35874e-12	1.29877e-12	1.24657e-12	1.20167e-12	9.885e-13	8.25432e-13	7.05498e-13
55		4.39243e-11	3.87155e-11	3.32028e-11	2.83724e-11	2.43734e-11	2.10642e-11	1.82621e-11	1.59366e-11	1.40612e-11	1.25212e-11	1.11316e-11	1.00019e-11	9.01491e-12	8.12568e-12	7.37673e-12	6.73488e-12	6.15555e-12	5.65052e-12	5.20137e-12	4.7959e-12	4.43361e-12	4.12899e-12	3.8308e-12	3.56315e-12	3.34307e-12	3.1323e-12	2.93677e-12	2.75925e-12	2.59773e-12	2.4504e-12	2.31661e-12	2.19388e-12	2.07938e-12	1.9736e-12	1.88306e-12	1.78696e-12	1.69602e-12	1.61782e-12	1.5476e-12	1.48205e-12	1.41236e-12	1.3572e-12	1.30152e-12	1.25146e-12	1.19535e-12	9.89284e-13	8.28122e-13	7.08112e-13
56		4.35622e-11	3.82696e-11	3.27324e-11	2.80144e-11	2.39551e-11	2.06929e-11	1.79403e-11	1.57211e-11	1.38364e-11	1.23519e-11	1.10009e-11	9.867e-12	8.91946e-12	8.04806e-12	7.31424e-12	6.66207e-12	6.11674e-12	5.605e-12	5.15495e-12	4.7581e-12	4.40214e-12	4.08059e-12	3.80399e-12	3.55241e-12	3.31872e-12	3.10574e-12	2.92994e-12	2.75548e-12	2.59037e-12	2.44522e-12	2.30834e-12	2.191e-12	2.0711e-12	1.96919e-12	1.87348e-12	1.78438e-12	1.69514e-12	1.61373e-12	1.54618e-12	1.47662e-12	1.41223e-12	1.35515e-12	1.30107e-12	1.24724e-12	1.1943e-12	9.84423e-13	8.26922e-13	7.06473e-13
57		4.3218e-11	3.77482e-11	3.2319e-11	2.75674e-11	2.36165e-11	2.03838e-11	1.76994e-11	1.55314e-11	1.36876e-11	1.21709e-11	1.08455e-11	9.75146e-12	8.80683e-12	7.97172e-12	7.24901e-12	6.6121e-12	6.0462e-12	5.56711e-12	5.1346e-12	4.74054e-12	4.38151e-12	4.08117e-12	3.79277e-12	3.53956e-12	3.30957e-12	3.10588e-12	2.911e-12	2.74097e-12	2.57777e-12	2.43037e-12	2.30305e-12	2.1771e-12	2.0738e-12	1.9602e-12	1.8682e-12	1.77865e-12	1.69642e-12	1.61186e-12	1.54101e-12	1.47427e-12	1.41124e-12	1.34997e-12	1.28995e-12	1.24272e-12	1.1945e-12	9.86159e-13	8.30238e-13	7.0573e-13
58		4.28501e-11	3.74753e-11	3.18721e-11	2.71911e-11	2.32638e-11	2.01302e-11	1.74827e-11	1.52661e-11	1.34964e-11	1.19767e-11	1.06998e-11	9.64004e-12	8.70039e-12	7.8958e-12	7.18026e-12	6.54021e-12	6.01483e-12	5.51379e-12	5.08643e-12	4.69676e-12	4.35139e-12	4.04688e-12	3.77178e-12	3.52206e-12	3.28828e-12	3.08399e-12	2.8973e-12	2.73518e-12	2.57177e-12	2.43184e-12	2.29419e-12	2.1783e-12	2.06331e-12	1.95871e-12	1.86316e-12	1.77116e-12	1.68912e-12	1.61463e-12	1.54024e-12	1.47045e-12	1.41221e-12	1.35151e-12	1.29295e-12	1.24061e-12	1.19473e-12	9.84396e-13	8.26667e-13	7.06583e-13
59		4.24848e-11	3.69644e-11	3.15136e-11	2.67912e-11	2.29713e-11	1.98233e-11	1.71851e-11	1.50756e-11	1.3308e-11	1.18606e-11	1.05968e-11	9.53138e-12	8.60075e-12	7.8077e-12	7.10972e-12	6.49592e-12	5.946e-12	5.46612e-12	5.05594e-12	4.66698e-12	4.32146e-12	4.04012e-12	3.74295e-12	3.49834e-12	3.27517e-12	3.0707e-12	2.88968e-12	2.72311e-12	2.55761e-12	2.42382e-12	2.29187e-12	2.17289e-12	2.0553e-12	1.96274e-12	1.86206e-12	1.77406e-12	1.68406e-12	1.6114e-12	1.53506e-12	1.47008e-12	1.40657e-12	1.34932e-12	1.29394e-12	1.24449e-12	1.19121e-12	9.87353e-13	8.26646e-13	7.07611e-13
60		4.22871e-11	3.66673e-11	3.10903e-11	2.64859e-11	2.26331e-11	1.95281e-11	1.6979e-11	1.49157e-11	1.31607e-11	1.17118e-11	1.04888e-11	9.42242e-12	8.50979e-12	7.72313e-12	7.04928e-12	6.45553e-12	5.90049e-12	5.43525e-12	4.99575e-12	4.64259e-12	4.30601e-12	3.99984e-12	3.72876e-12	3.48555e-12	3.26151e-12	3.06344e-12	2.87318e-12	2.7094e-12	2.55655e-12	2.41618e-12	2.28588e-12	2.16613e-12	2.05247e-12	1.94815e-12	1.85186e-12	1.76499e-12	1.68574e-12	1.60486e-12	1.53356e-12	1.46861e-12	1.40869e-12	1.34685e-12	1.28613e-12	1.24104e-12	1.18795e-12	9.85702e-13	8.26154e-13	7.04429e-13
61		4.2025e-11	3.62587e-11	3.06585e-11	2.60884e-11	2.23121e-11	1.9293e-11	1.67411e-11	1.47195e-11	1.30086e-11	1.15938e-11	1.03666e-11	9.3682e-12	8.4378e-12	7.66434e-12	6.99729e-12	6.39832e-12	5.85343e-12	5.39473e-12	4.9777e-12	4.60323e-12	4.27605e-12	3.97742e-12	3.70642e-12	3.46663e-12	3.25016e-12	3.03886e-12	2.86584e-12	2.6945e-12	2.54266e-12	2.41092e-12	2.28238e-12	2.16159e-12	2.05034e-12	1.94144e-12	1.85069e-12	1.76024e-12	1.68126e-12	1.60799e-12	1.53222e-12	1.46133e-12	1.39913e-12	1.3422e-12	1.29389e-12	1.23662e-12	1.18606e-12	9.88774e-13	8.2606e-13	7.05309e-13
62		4.16493e-11	3.59359e-11	3.03796e-11	2.57485e-11	2.20184e-11	1.90406e-11	1.65583e-11	1.45408e-11	1.28548e-11	1.146e-11	1.02704e-11	9.24547e-12	8.37666e-12	7.60003e-12	6.91827e-12	6.34286e-12	5.82444e-12	5.37096e-12	4.95751e-12	4.58221e-12	4.26005e-12	3.96138e-12	3.69462e-12	3.45699e-12	3.23002e-12	3.04764e-12	2.85214e-12	2.68818e-12	2.53577e-12	2.40179e-12	2.26852e-12	2.15667e-12	2.03648e-12	1.9373e-12	1.84552e-12	1.76019e-12	1.68114e-12	1.59804e-12	1.52868e-12	1.46344e-12	1.40004e-12	1.33909e-12	1.28742e-12	1.23839e-12	1.18831e-12	9.82057e-13	8.25618e-13	7.04833e-13
63		4.13557e-11	3.55131e-11	3.00226e-11	2.55501e-11	2.17986e-11	1.88184e-11	1.63863e-11	1.4383e-11	1.27731e-11	1.13414e-11	1.01871e-11	9.19213e-12	8.28203e-12	7.52986e-12	6.87736e-12	6.27761e-12	5.79236e-12	5.32125e-12	4.91702e-12	4.55648e-12	4.23236e-12	3.94199e-12	3.67101e-12	3.43161e-12	3.22558e-12	3.03127e-12	2.84221e-12	2.67434e-12	2.53105e-12	2.39142e-12	2.26442e-12	2.14496e-12	2.0381e-12	1.93897e-12	1.84443e-12	1.74995e-12	1.67555e-12	1.60351e-12	1.52332e-12	1.46081e-12	1.39924e-12	1.34319e-12	1.28758e-12	1.23317e-12	1.1856e-12	9.78636e-13	8.26163e-13	7.05493e-13
64		4.10561e-11	3.52418e-11	2.97241e-11	2.5185e-11	2.1559e-11	1.85845e-11	1.61401e-11	1.42079e-11	1.25964e-11	1.12519e-11	1.00827e-11	9.08873e-12	8.22793e-12	7.48261e-12	6.83483e-12	6.25423e-12	5.74364e-12	5.2883e-12	4.88835e-12	4.53708e-12	4.21061e-12	3.91516e-12	3.66082e-12	3.4214e-12	3.20532e-12	3.00568e-12	2.83437e-12	2.6802e-12	2.53158e-12	2.38337e-12	2.25079e-12	2.14195e-12	2.02822e-12	1.92842e-12	1.84038e-12	1.75108e-12	1.67152e-12	1.59877e-12	1.52449e-12	1.46154e-12	1.39443e-12	1.33613e-12	1.28548e-12	1.23491e-12	1.18566e-12	9.84274e-13	8.26474e-13	7.06503e-13
65		4.08025e-11	3.48226e-11	2.93985e-11	2.49764e-11	2.13487e-11	1.84049e-11	1.60099e-11	1.40965e-11	1.24979e-11	1.11238e-11	1.00036e-11	9.00773e-12	8.16146e-12	7.43755e-12	6.76558e-12	6.2019e-12	5.7057e-12	5.24404e-12	4.86639e-12	4.5088e-12	4.18603e-12	3.88932e-12	3.64436e-12	3.41556e-12	3.19279e-12	3.00012e-12	2.82563e-12	2.65985e-12	2.51526e-12	2.3754e-12	2.24672e-12	2.13508e-12	2.0306e-12	1.92577e-12	1.83705e-12	1.74722e-12	1.66602e-12	1.588e-12	1.52163e-12	1.45852e-12	1.39787e-12	1.33879e-12	1.28253e-12	1.23194e-12	1.18274e-12	9.83683e-13	8.25892e-13	7.04675e-13
66		4.0558e-11	3.44922e-11	2.9113e-11	2.46874e-11	2.10729e-11	1.81913e-11	1.58602e-11	1.39323e-11	1.23645e-11	1.10342e-11	9.89268e-12	8.93363e-12	8.09032e-12	7.37749e-12	6.71987e-12	6.16913e-12	5.66457e-12	5.21618e-12	4.83763e-12	4.48231e-12	4.16612e-12	3.88118e-12	3.63266e-12	3.40188e-12	3.18702e-12	2.9871e-12	2.81648e-12	2.64969e-12	2.50394e-12	2.37229e-12	2.25213e-12	2.12796e-12	2.01754e-12	1.91975e-12	1.83576e-12	1.7457e-12	1.65977e-12	1.58553e-12	1.51761e-12	1.45534e-12	1.39155e-12	1.33603e-12	1.28237e-12	1.23046e-12	1.18084e-12	9.81483e-13	8.2763e-13	7.0413e-13
67		4.03541e-11	3.42665e-11	2.88736e-11	2.44502e-11	2.08403e-11	1.803e-11	1.56755e-11	1.38085e-11	1.2258e-11	1.09517e-11	9.82232e-12	8.85573e-12	8.02045e-12	7.31479e-12	6.68159e-12	6.1231e-12	5.61967e-12	5.20484e-12	4.80262e-12	4.46086e-12	4.13823e-12	3.86193e-12	3.61353e-12	3.38595e-12	3.17631e-12	2.97986e-12	2.80128e-12	2.64753e-12	2.49617e-12	2.3688e-12	2.23911e-12	2.12248e-12	2.02122e-12	1.91725e-12	1.82413e-12	1.74361e-12	1.66088e-12	1.58431e-12	1.51772e-12	1.45082e-12	1.38738e-12	1.3345e-12	1.27777e-12	1.22979e-12	1.18487e-12	9.7799e-13	8.26789e-13	7.06834e-13
68		4.00706e-11	3.3983e-11	2.85191e-11	2.41901e-11	2.06638e-11	1.7798e-11	1.55718e-11	1.36864e-11	1.21348e-11	1.08533e-11	9.73187e-12	8.78988e-12	7.97694e-12	7.27655e-12	6.65004e-12	6.08788e-12	5.59854e-12	5.15911e-12	4.78903e-12	4.45387e-12	4.12568e-12	3.8474e-12	3.60031e-12	3.36443e-12	3.16111e-12	2.95942e-12	2.80452e-12	2.63868e-12	2.48334e-12	2.36105e-12	2.22807e-12	2.11647e-12	2.01497e-12	1.90876e-12	1.82074e-12	1.73959e-12	1.65674e-12	1.58752e-12	1.51625e-12	1.45026e-12	1.39541e-12	1.33295e-12	1.28055e-12	1.23201e-12	1.18363e-12	9.77034e-13	8.24706e-13	7.04495e-13
69		3.98159e-11	3.36744e-11	2.82715e-11	2.40076e-11	2.05348e-11	1.77259e-11	1.54111e-11	1.35678e-11	1.2059e-11	1.07776e-11	9.68851e-12	8.72575e-12	7.92976e-12	7.2282e-12	6.59148e-12	6.05663e-12	5.57543e-12	5.15529e-12	4.76721e-12	4.41639e-12	4.11191e-12	3.83117e-12	3.59111e-12	3.36374e-12	3.15108e-12	2.96574e-12	2.78526e-12	2.631e-12	2.48475e-12	2.35185e-12	2.2245e-12	2.11393e-12	2.00816e-12	1.91003e-12	1.82175e-12	1.73556e-12	1.64919e-12	1.57952e-12	1.51257e-12	1.44785e-12	1.38503e-12	1.33128e-12	1.27893e-12	1.22645e-12	1.17908e-12	9.7418e-13	8.25154e-13	7.0332e-13
70		3.95878e-11	3.35277e-11	2.80307e-11	2.38068e-11	2.03327e-11	1.75448e-11	1.52847e-11	1.34528e-11	1.19456e-11	1.06837e-11	9.61155e-12	8.64977e-12	7.87704e-12	7.175e-12	6.56212e-12	6.0298e-12	5.54046e-12	5.12637e-12	4.74925e-12	4.40039e-12	4.09078e-12	3.82607e-12	3.57782e-12	3.34197e-12	3.13589e-12	2.95156e-12	2.77686e-12	2.62314e-12	2.4824e-12	2.34688e-12	2.2171e-12	2.11302e-12	2.00704e-12	1.91193e-12	1.81826e-12	1.72887e-12	1.65745e-12	1.58019e-12	1.5113e-12	1.44923e-12	1.38866e-12	1.32984e-12	1.28058e-12	1.22684e-12	1.17636e-12	9.7776e-13	8.23802e-13	7.04884e-13
71		3.92937e-11	3.32003e-11	2.78636e-11	2.36503e-11	2.01649e-11	1.73866e-11	1.51668e-11	1.33574e-11	1.18787e-11	1.06348e-11	9.54715e-12	8.60725e-12	7.81526e-12	7.16486e-12	6.53473e-12	5.99023e-12	5.5277e-12	5.10064e-12	4.72242e-12	4.38699e-12	4.09032e-12	3.81595e-12	3.56163e-12	3.33578e-12	3.13037e-12	2.94519e-12	2.76629e-12	2.62203e-12	2.46865e-12	2.34157e-12	2.21553e-12	2.10431e-12	2.00571e-12	1.90636e-12	1.81025e-12	1.73015e-12	1.65074e-12	1.57777e-12	1.50756e-12	1.4406e-12	1.38497e-12	1.32599e-12	1.27823e-12	1.22297e-12	1.17453e-12	9.76385e-13	8.24202e-13	7.0596e-13
72	4.57214e-11	3.92187e-11	3.30046e-11	2.7616e-11	2.34309e-11	2.0016e-11	1.72172e-11	1.50536e-11	1.3244e-11	1.17845e-11	1.05546e-11	9.47277e-12	8.57541e-12	7.7868e-12	7.11027e-12	6.4827e-12	5.95632e-12	5.48468e-12	5.07103e-12	4.70143e-12	4.37179e-12	4.07981e-12	3.79884e-12	3.55048e-12	3.32927e-12	3.12949e-12	2.94094e-12	2.76847e-12	2.60817e-12	2.46451e-12	2.32635e-12	2.2099e-12	2.10414e-12	1.9988e-12	1.89991e-12	1.80952e-12	1.72687e-12	1.64609e-12	1.57238e-12	1.50874e-12	1.4439e-12	1.38098e-12	1.32747e-12	1.27639e-12	1.22059e-12	1.17748e-12	9.77643e-13	8.20452e-13	7.02838e-13
73	4.54811e-11	3.89624e-11	3.28046e-11	2.74849e-11	2.32474e-11	1.98399e-11	1.71345e-11	1.49516e-11	1.32003e-11	1.17321e-11	1.04851e-11	9.3963e-12	8.52581e-12	7.7352e-12	7.05385e-12	6.47054e-12	5.93254e-12	5.47167e-12	5.0664e-12	4.68646e-12	4.34769e-12	4.06024e-12	3.77121e-12	3.54e-12	3.31633e-12	3.11745e-12	2.93047e-12	2.75355e-12	2.61187e-12	2.4543e-12	2.3359e-12	2.21688e-12	2.09801e-12	1.99233e-12	1.90114e-12	1.80844e-12	1.71731e-12	1.64317e-12	1.57209e-12	1.50599e-12	1.4418e-12	1.38041e-12	1.32442e-12	1.26942e-12	1.21992e-12	1.17669e-12	9.7633e-13	8.23968e-13	7.02939e-13
74	4.52859e-11	3.87341e-11	3.26138e-11	2.72598e-11	2.30909e-11	1.97024e-11	1.69806e-11	1.48637e-11	1.30963e-11	1.16554e-11	1.04618e-11	9.36471e-12	8.49316e-12	7.70943e-12	7.03654e-12	6.44709e-12	5.90608e-12	5.43904e-12	5.03812e-12	4.66108e-12	4.3341e-12	4.03707e-12	3.77594e-12	3.53052e-12	3.3107e-12	3.10708e-12	2.92461e-12	2.75463e-12	2.6018e-12	2.46166e-12	2.32978e-12	2.20894e-12	2.10313e-12	1.99387e-12	1.89079e-12	1.80707e-12	1.72016e-12	1.64639e-12	1.57697e-12	1.50483e-12	1.43781e-12	1.37907e-12	1.32504e-12	1.27234e-12	1.22157e-12	1.17335e-12	9.75902e-13	8.21517e-13	7.04838e-13
75	4.51324e-11	3.86159e-11	3.24087e-11	2.71219e-11	2.2951e-11	1.96466e-11	1.69104e-11	1.47536e-11	1.30023e-11	1.15697e-11	1.03762e-11	9.36429e-12	8.44042e-12	7.66719e-12	6.99359e-12	6.39892e-12	5.89208e-12	5.42448e-12	5.02612e-12	4.64457e-12	4.32999e-12	4.03589e-12	3.76035e-12	3.51684e-12	3.30007e-12	3.09629e-12	2.90937e-12	2.74925e-12	2.59228e-12	2.45302e-12	2.31852e-12	2.20037e-12	2.0914e-12	1.98545e-12	1.89416e-12	1.80099e-12	1.72008e-12	1.64423e-12	1.57363e-12	1.50095e-12	1.43722e-12	1.38062e-12	1.32388e-12	1.27065e-12	1.21887e-12	1.17537e-12	9.73622e-13	8.23188e-13	7.02799e-13
76	4.49121e-11	3.84145e-11	3.22227e-11	2.70198e-11	2.27263e-11	1.94795e-11	1.6808e-11	1.46754e-11	1.29463e-11	1.1544e-11	1.02947e-11	9.28948e-12	8.41318e-12	7.63199e-12	6.96731e-12	6.38581e-12	5.85534e-12	5.41057e-12	4.99327e-12	4.6408e-12	4.31872e-12	3.99694e-12	3.7475e-12	3.50378e-12	3.29193e-12	3.09252e-12	2.90645e-12	2.74106e-12	2.58936e-12	2.44796e-12	2.32029e-12	2.19304e-12	2.09369e-12	1.98621e-12	1.89202e-12	1.79599e-12	1.7177e-12	1.64219e-12	1.56804e-12	1.49851e-12	1.44212e-12	1.37767e-12	1.32317e-12	1.27032e-12	1.21566e-12	1.17495e-12	9.75089e-13	8.23317e-13	7.02553e-13
77	4.46985e-11	3.82669e-11	3.20436e-11	2.68236e-11	2.26396e-11	1.93885e-11	1.67362e-11	1.45974e-11	1.29187e-11	1.14828e-11	1.02846e-11	9.2804e-12	8.37167e-12	7.60155e-12	6.95409e-12	6.35712e-12	5.85324e-12	5.40317e-12	4.9812e-12	4.62764e-12	4.30736e-12	3.99559e-12	3.73046e-12	3.51073e-12	3.2823e-12	3.0853e-12	2.9035e-12	2.72977e-12	2.58849e-12	2.44879e-12	2.32132e-12	2.19712e-12	2.08267e-12	1.98774e-12	1.88782e-12	1.79418e-12	1.71196e-12	1.64142e-12	1.56958e-12	1.49886e-12	1.43348e-12	1.37403e-12	1.32155e-12	1.26822e-12	1.21864e-12	1.1709e-12	9.74178e-13	8.21839e-13	7.02886e-13
78	4.46005e-11	3.82687e-11	3.19123e-11	2.67137e-11	2.25743e-11	1.92879e-11	1.66578e-11	1.45537e-11	1.28597e-11	1.14333e-11	1.02256e-11	9.2002e-12	8.3293e-12	7.58617e-12	6.92174e-12	6.33158e-12	5.84485e-12	5.3788e-12	4.96853e-12	4.60192e-12	4.27161e-12	4.00731e-12	3.73946e-12	3.49836e-12	3.28025e-12	3.087e-12	2.90176e-12	2.7386e-12	2.58272e-12	2.44143e-12	2.31564e-12	2.19101e-12	2.08266e-12	1.98195e-12	1.88495e-12	1.79657e-12	1.71454e-12	1.63478e-12	1.56303e-12	1.50006e-12	1.43726e-12	1.37466e-12	1.31541e-12	1.26684e-12	1.22065e-12	1.17141e-12	9.73376e-13	8.21013e-13	7.01171e-13
79	4.43819e-11	3.8088e-11	3.18355e-11	2.66094e-11	2.24155e-11	1.91893e-11	1.65576e-11	1.44849e-11	1.27554e-11	1.13788e-11	1.02069e-11	9.19434e-12	8.30667e-12	7.56759e-12	6.9045e-12	6.32323e-12	5.8019e-12	5.35374e-12	4.95436e-12	4.59762e-12	4.27492e-12	3.99579e-12	3.7269e-12	3.48873e-12	3.2777e-12	3.07059e-12	2.89851e-12	2.72607e-12	2.58074e-12	2.4437e-12	2.30831e-12	2.18799e-12	2.08075e-12	1.97801e-12	1.88295e-12	1.79572e-12	1.71486e-12	1.63691e-12	1.56466e-12	1.49501e-12	1.436e-12	1.37018e-12	1.3201e-12	1.26196e-12	1.21287e-12	1.16998e-12	9.71042e-13	8.23354e-13	7.02463e-13
80	4.43405e-11	3.79926e-11	3.16274e-11	2.64765e-11	2.23608e-11	1.90971e-11	1.64657e-11	1.44239e-11	1.27448e-11	1.13529e-11	1.018e-11	9.13017e-12	8.25685e-12	7.53345e-12	6.87555e-12	6.30318e-12	5.79524e-12	5.3502e-12	4.94901e-12	4.59488e-12	4.27354e-12	3.98524e-12	3.70927e-12	3.48475e-12	3.27573e-12	3.06353e-12	2.88851e-12	2.72035e-12	2.56593e-12	2.4369e-12	2.30577e-12	2.18027e-12	2.07677e-12	1.97112e-12	1.88099e-12	1.78762e-12	1.71644e-12	1.63744e-12	1.56145e-12	1.49511e-12	1.43583e-12	1.37391e-12	1.31943e-12	1.26497e-12	1.21563e-12	1.16921e-12	9.75806e-13	8.22531e-13	7.02454e-13
81	4.41977e-11	3.77268e-11	3.15856e-11	2.63353e-11	2.22516e-11	1.90376e-11	1.64106e-11	1.43927e-11	1.26752e-11	1.13018e-11	1.01139e-11	9.12239e-12	8.25103e-12	7.50323e-12	6.86757e-12	6.29361e-12	5.78052e-12	5.33748e-12	4.93362e-12	4.57432e-12	4.27699e-12	3.98152e-12	3.71099e-12	3.48601e-12	3.26301e-12	3.06181e-12	2.88139e-12	2.72662e-12	2.56979e-12	2.43055e-12	2.30211e-12	2.18539e-12	2.07183e-12	1.97228e-12	1.88023e-12	1.79102e-12	1.71085e-12	1.63532e-12	1.5654e-12	1.49539e-12	1.43104e-12	1.36794e-12	1.31628e-12	1.265e-12	1.21693e-12	1.1689e-12	9.72677e-13	8.22478e-13	7.0307e-13
82	4.40483e-11	3.76569e-11	3.14297e-11	2.62555e-11	2.21476e-11	1.89652e-11	1.63743e-11	1.43531e-11	1.26636e-11	1.12756e-11	1.01167e-11	9.08846e-12	8.25106e-12	7.47608e-12	6.85354e-12	6.27718e-12	5.77238e-12	5.32711e-12	4.92868e-12	4.57692e-12	4.26455e-12	3.95452e-12	3.70237e-12	3.47493e-12	3.26092e-12	3.06291e-12	2.87909e-12	2.72237e-12	2.57087e-12	2.42821e-12	2.30167e-12	2.18852e-12	2.07301e-12	1.97516e-12	1.87719e-12	1.78786e-12	1.71039e-12	1.62845e-12	1.56515e-12	1.49668e-12	1.43354e-12	1.37069e-12	1.31167e-12	1.26614e-12	1.21685e-12	1.16891e-12	9.73957e-13	8.1976e-13	7.02449e-13
83	4.4063e-11	3.75969e-11	3.13993e-11	2.62231e-11	2.21308e-11	1.89351e-11	1.63541e-11	1.42853e-11	1.26705e-11	1.12274e-11	1.0073e-11	9.05165e-12	8.2182e-12	7.46463e-12	6.82331e-12	6.25076e-12	5.7556e-12	5.29297e-12	4.92516e-12	4.56669e-12	4.2431e-12	3.96278e-12	3.69821e-12	3.46865e-12	3.24806e-12	3.05645e-12	2.88355e-12	2.71494e-12	2.5611e-12	2.42579e-12	2.29685e-12	2.17737e-12	2.07329e-12	1.97117e-12	1.87381e-12	1.79166e-12	1.70729e-12	1.63313e-12	1.56382e-12	1.4923e-12	1.42865e-12	1.37376e-12	1.31857e-12	1.26487e-12	1.21775e-12	1.16823e-12	9.74047e-13	8.21878e-13	7.04275e-13
84	4.39202e-11	3.74228e-11	3.1343e-11	2.6092e-11	2.20938e-11	1.88368e-11	1.62733e-11	1.42475e-11	1.25891e-11	1.12141e-11	1.0059e-11	9.06638e-12	8.20475e-12	7.46544e-12	6.81319e-12	6.24791e-12	5.75251e-12	5.32383e-12	4.91397e-12	4.55598e-12	4.24852e-12	3.96236e-12	3.69678e-12	3.46311e-12	3.25676e-12	3.06164e-12	2.88277e-12	2.72094e-12	2.56393e-12	2.42743e-12	2.2916e-12	2.18174e-12	2.07208e-12	1.96803e-12	1.87121e-12	1.78869e-12	1.7019e-12	1.62736e-12	1.55834e-12	1.49341e-12	1.42996e-12	1.36963e-12	1.31521e-12	1.25974e-12	1.21713e-12	1.1733e-12	9.72803e-13	8.20335e-13	7.02291e-13
85	4.39237e-11	3.74509e-11	3.12407e-11	2.60686e-11	2.20478e-11	1.88043e-11	1.6271e-11	1.42071e-11	1.25687e-11	1.11995e-11	1.00319e-11	9.05569e-12	8.18449e-12	7.45994e-12	6.80485e-12	6.24064e-12	5.73663e-12	5.28607e-12	4.90121e-12	4.55536e-12	4.23331e-12	3.95158e-12	3.69563e-12	3.46051e-12	3.2483e-12	3.05504e-12	2.87366e-12	2.71802e-12	2.56067e-12	2.43012e-12	2.2965e-12	2.17363e-12	2.06592e-12	1.97364e-12	1.87968e-12	1.78474e-12	1.70152e-12	1.631e-12	1.56134e-12	1.49439e-12	1.42278e-12	1.37001e-12	1.31824e-12	1.26447e-12	1.21577e-12	1.16965e-12	9.72366e-13	8.19082e-13	7.01175e-13
86	4.38059e-11	3.75063e-11	3.12294e-11	2.60359e-11	2.20108e-11	1.87171e-11	1.62038e-11	1.41933e-11	1.256e-11	1.11699e-11	1.00157e-11	9.01849e-12	8.16405e-12	7.45612e-12	6.80646e-12	6.22535e-12	5.73288e-12	5.30306e-12	4.89079e-12	4.55021e-12	4.23609e-12	3.94298e-12	3.68701e-12	3.45295e-12	3.25324e-12	3.05206e-12	2.8692e-12	2.70924e-12	2.5505e-12	2.42582e-12	2.30026e-12	2.1825e-12	2.06813e-12	1.97198e-12	1.87384e-12	1.78975e-12	1.70648e-12	1.62898e-12	1.55688e-12	1.49265e-12	1.43111e-12	1.36849e-12	1.31051e-12	1.25956e-12	1.21229e-12	1.16886e-12	9.73428e-13	8.17999e-13	7.0278e-13
87	4.37857e-11	3.74044e-11	3.11179e-11	2.59768e-11	2.19792e-11	1.87924e-11	1.6169e-11	1.42037e-11	1.25256e-11	1.11555e-11	9.99104e-12	9.0247e-12	8.17042e-12	7.43982e-12	6.79146e-12	6.25545e-12	5.73175e-12	5.29311e-12	4.88543e-12	4.53179e-12	4.22126e-12	3.95045e-12	3.67813e-12	3.45989e-12	3.2462e-12	3.05196e-12	2.87216e-12	2.71179e-12	2.56885e-12	2.42858e-12	2.29407e-12	2.17931e-12	2.06645e-12	1.96962e-12	1.87361e-12	1.78155e-12	1.70564e-12	1.62991e-12	1.55702e-12	1.48667e-12	1.43092e-12	1.36969e-12	1.31037e-12	1.2585e-12	1.21177e-12	1.16857e-12	9.708e-13	8.19514e-13	7.01343e-13
88	4.37781e-11	3.7324e-11	3.11319e-11	2.59513e-11	2.1905e-11	1.87909e-11	1.61971e-11	1.41467e-11	1.25331e-11	1.11786e-11	9.99058e-12	9.00033e-12	8.17567e-12	7.4315e-12	6.80193e-12	6.20983e-12	5.72596e-12	5.29044e-12	4.88849e-12	4.53407e-12	4.22181e-12	3.93666e-12	3.68494e-12	3.45458e-12	3.24158e-12	3.05063e-12	2.87053e-12	2.71196e-12	2.55648e-12	2.41604e-12	2.2979e-12	2.18256e-12	2.07223e-12	1.96351e-12	1.87286e-12	1.78629e-12	1.70827e-12	1.62922e-12	1.55477e-12	1.48474e-12	1.42573e-12	1.36964e-12	1.31443e-12	1.26411e-12	1.2129e-12	1.16768e-12	9.7118e-13	8.19822e-13	7.03783e-13
89	4.37912e-11	3.73033e-11	3.10248e-11	2.59433e-11	2.19306e-11	1.868e-11	1.61815e-11	1.41251e-11	1.25052e-11	1.11404e-11	9.98913e-12	9.01178e-12	8.14555e-12	7.41265e-12	6.79503e-12	6.22365e-12	5.71897e-12	5.28085e-12	4.89435e-12	4.53646e-12	4.21767e-12	3.94402e-12	3.68273e-12	3.44966e-12	3.2414e-12	3.04868e-12	2.86812e-12	2.70448e-12	2.55542e-12	2.42469e-12	2.29486e-12	2.17526e-12	2.0726e-12	1.96336e-12	1.87397e-12	1.78807e-12	1.70546e-12	1.62656e-12	1.55465e-12	1.49468e-12	1.42323e-12	1.3678e-12	1.31316e-12	1.25835e-12	1.21255e-12	1.16328e-12	9.69853e-13	8.19824e-13	7.02815e-13
90	4.3717e-11	3.73279e-11	3.10988e-11	2.59913e-11	2.19408e-11	1.87175e-11	1.61467e-11	1.41653e-11	1.25237e-11	1.11256e-11	9.9809e-12	9.00178e-12	8.15212e-12	7.42596e-12	6.79402e-12	6.21684e-12	5.71623e-12	5.28242e-12	4.88555e-12	4.54356e-12	4.22376e-12	3.93742e-12	3.68664e-12	3.45674e-12	3.24216e-12	3.04957e-12	2.88083e-12	2.70317e-12	2.55991e-12	2.42267e-12	2.29831e-12	2.1758e-12	2.06091e-12	1.9595e-12	1.87044e-12	1.78445e-12	1.69857e-12	1.62645e-12	1.55974e-12	1.48752e-12	1.42677e-12	1.36797e-12	1.31344e-12	1.25923e-12	1.21253e-12	1.1645e-12	9.68888e-13	8.20241e-13	7.01253e-13
91	4.38158e-11	3.73072e-11	3.1166e-11	2.59253e-11	2.18838e-11	1.86882e-11	1.61594e-11	1.41575e-11	1.25253e-11	1.11385e-11	9.97547e-12	9.02378e-12	8.14525e-12	7.42488e-12	6.78041e-12	6.22374e-12	5.73415e-12	5.28968e-12	4.88592e-12	4.54547e-12	4.23206e-12	3.95726e-12	3.6857e-12	3.45686e-12	3.24402e-12	3.04675e-12	2.86713e-12	2.70184e-12	2.55782e-12	2.42416e-12	2.2913e-12	2.17391e-12	2.06768e-12	1.97153e-12	1.87514e-12	1.7819e-12	1.70189e-12	1.63122e-12	1.55771e-12	1.49535e-12	1.42925e-12	1.36791e-12	1.31282e-12	1.25986e-12	1.2133e-12	1.16789e-12	9.75192e-13	8.23236e-13	7.02134e-13
92	4.36914e-11	3.73573e-11	3.10351e-11	2.60001e-11	2.19202e-11	1.87168e-11	1.61613e-11	1.41838e-11	1.25284e-11	1.11635e-11	9.99062e-12	9.0004e-12	8.1598e-12	7.44467e-12	6.77275e-12	6.23618e-12	5.72463e-12	5.28046e-12	4.89656e-12	4.54202e-12	4.22981e-12	3.9457e-12	3.68588e-12	3.45884e-12	3.23947e-12	3.04419e-12	2.87456e-12	2.70575e-12	2.55126e-12	2.42221e-12	2.29697e-12	2.17935e-12	2.06995e-12	1.96895e-12	1.86867e-12	1.78862e-12	1.70402e-12	1.62961e-12	1.55695e-12	1.49472e-12	1.42394e-12	1.37046e-12	1.31761e-12	1.26101e-12	1.21527e-12	1.16795e-12	9.6966e-13	8.2194e-13	7.01396e-13
93	4.37921e-11	3.7378e-11	3.11825e-11	2.60065e-11	2.19792e-11	1.8781e-11	1.61836e-11	1.41782e-11	1.25138e-11	1.11709e-11	1.00131e-11	9.02392e-12	8.17537e-12	7.41166e-12	6.75879e-12	6.20744e-12	5.72187e-12	5.29046e-12	4.90516e-12	4.55621e-12	4.22215e-12	3.95068e-12	3.68988e-12	3.45332e-12	3.24264e-12	3.04263e-12	2.86665e-12	2.70315e-12	2.56131e-12	2.41977e-12	2.29886e-12	2.17866e-12	2.06872e-12	1.96314e-12	1.87574e-12	1.78436e-12	1.70294e-12	1.63313e-12	1.55884e-12	1.49333e-12	1.42663e-12	1.36626e-12	1.31434e-12	1.26273e-12	1.2129e-12	1.16532e-12	9.7164e-13	8.20013e-13	7.04059e-13
94	4.39016e-11	3.74484e-11	3.11209e-11	2.60295e-11	2.19766e-11	1.87495e-11	1.62279e-11	1.41881e-11	1.25596e-11	1.11773e-11	1.00062e-11	9.02859e-12	8.17029e-12	7.44359e-12	6.79967e-12	6.22806e-12	5.72892e-12	5.29143e-12	4.9027e-12	4.55025e-12	4.23445e-12	3.94408e-12	3.69487e-12	3.45973e-12	3.24862e-12	3.04104e-12	2.86961e-12	2.69595e-12	2.56083e-12	2.42584e-12	2.29516e-12	2.17897e-12	2.07019e-12	1.96665e-12	1.87566e-12	1.78395e-12	1.70304e-12	1.631e-12	1.55677e-12	1.48858e-12	1.42719e-12	1.3704e-12	1.31338e-12	1.26182e-12	1.21333e-12	1.16506e-12	9.72872e-13	8.21763e-13	7.04144e-13
95	4.3785e-11	3.74159e-11	3.12368e-11	2.60474e-11	2.1982e-11	1.87658e-11	1.62452e-11	1.42262e-11	1.25494e-11	1.11995e-11	1.00282e-11	9.02357e-12	8.20346e-12	7.43155e-12	6.81062e-12	6.23988e-12	5.75031e-12	5.3109e-12	4.90215e-12	4.55855e-12	4.2342e-12	3.94208e-12	3.69227e-12	3.4595e-12	3.25901e-12	3.04973e-12	2.87623e-12	2.70812e-12	2.56582e-12	2.42361e-12	2.29453e-12	2.17733e-12	2.06619e-12	1.96979e-12	1.87403e-12	1.78575e-12	1.70293e-12	1.63463e-12	1.56212e-12	1.49311e-12	1.43244e-12	1.37065e-12	1.31088e-12	1.2598e-12	1.21239e-12	1.16975e-12	9.73196e-13	8.19958e-13	7.02401e-13
96	4.40825e-11	3.74311e-11	3.1263e-11	2.61318e-11	2.20752e-11	1.88181e-11	1.63285e-11	1.42452e-11	1.25764e-11	1.12117e-11	1.00392e-11	9.09138e-12	8.20505e-12	7.46373e-12	6.8208e-12	6.2339e-12	5.76762e-12	5.32258e-12	4.91387e-12	4.55202e-12	4.23701e-12	3.95662e-12	3.70195e-12	3.45819e-12	3.25186e-12	3.05091e-12	2.87488e-12	2.71379e-12	2.5692e-12	2.42497e-12	2.28591e-12	2.18191e-12	2.06963e-12	1.96865e-12	1.87297e-12	1.78722e-12	1.70649e-12	1.62537e-12	1.55775e-12	1.49242e-12	1.42798e-12	1.36941e-12	1.31473e-12	1.26178e-12	1.21595e-12	1.16693e-12	9.70635e-13	8.19836e-13	7.03141e-13
97	4.40083e-11	3.75132e-11	3.1329e-11	2.61387e-11	2.21264e-11	1.8912e-11	1.63707e-11	1.43102e-11	1.26315e-11	1.1225e-11	1.00772e-11	9.06328e-12	8.21675e-12	7.469e-12	6.84051e-12	6.26536e-12	5.76086e-12	5.32479e-12	4.9285e-12	4.55708e-12	4.24055e-12	3.96423e-12	3.70299e-12	3.45895e-12	3.25391e-12	3.05905e-12	2.87699e-12	2.71345e-12	2.56494e-12	2.42559e-12	2.29842e-12	2.18346e-12	2.07328e-12	1.9683e-12	1.87496e-12	1.78989e-12	1.70165e-12	1.62831e-12	1.56125e-12	1.49239e-12	1.43232e-12	1.37267e-12	1.31874e-12	1.26443e-12	1.21613e-12	1.17091e-12	9.73493e-13	8.22565e-13	6.99016e-13
98	4.41248e-11	3.76445e-11	3.14552e-11	2.62562e-11	2.21303e-11	1.89724e-11	1.63836e-11	1.43075e-11	1.26552e-11	1.12654e-11	1.01054e-11	9.09924e-12	8.24644e-12	7.49234e-12	6.86332e-12	6.28407e-12	5.76298e-12	5.33059e-12	4.92112e-12	4.57626e-12	4.25632e-12	3.968e-12	3.71053e-12	3.47026e-12	3.25577e-12	3.05668e-12	2.88125e-12	2.71269e-12	2.56639e-12	2.42865e-12	2.30593e-12	2.1823e-12	2.07619e-12	1.97081e-12	1.87584e-12	1.79249e-12	1.71134e-12	1.63765e-12	1.5623e-12	1.49261e-12	1.4324e-12	1.37111e-12	1.31759e-12	1.2654e-12	1.21107e-12	1.17124e-12	9.7035e-13	8.20383e-13	7.03458e-13
99	4.41869e-11	3.77599e-11	3.15651e-11	2.63799e-11	2.22478e-11	1.90019e-11	1.64342e-11	1.43408e-11	1.26875e-11	1.1301e-11	1.01195e-11	9.1171e-12	8.27311e-12	7.50733e-12	6.87247e-12	6.29679e-12	5.78043e-12	5.32199e-12	4.93935e-12	4.57966e-12	4.27681e-12	3.96774e-12	3.71483e-12	3.47511e-12	3.25519e-12	3.06378e-12	2.88757e-12	2.72446e-12	2.57035e-12	2.43437e-12	2.30713e-12	2.18587e-12	2.06934e-12	1.97572e-12	1.8767e-12	1.78745e-12	1.70995e-12	1.62989e-12	1.56011e-12	1.49526e-12	1.43306e-12	1.3749e-12	1.32088e-12	1.26629e-12	1.21517e-12	1.16609e-12	9.72601e-13	8.22772e-13	7.0195e-13
100	4.42798e-11	3.78459e-11	3.16145e-11	2.64408e-11	2.23416e-11	1.90935e-11	1.64643e-11	1.44139e-11	1.27555e-11	1.13408e-11	1.0153e-11	9.16801e-12	8.30051e-12	7.52924e-12	6.88472e-12	6.30394e-12	5.80593e-12	5.34544e-12	4.9482e-12	4.58814e-12	4.27329e-12	3.9783e-12	3.7183e-12	3.48008e-12	3.25908e-12	3.0696e-12	2.89008e-12	2.72499e-12	2.57315e-12	2.42715e-12	2.30569e-12	2.194e-12	2.07749e-12	1.9763e-12	1.88107e-12	1.79378e-12	1.70835e-12	1.63359e-12	1.55671e-12	1.49309e-12	1.43057e-12	1.3728e-12	1.32331e-12	1.26479e-12	1.21896e-12	1.1699e-12	9.73272e-13	8.19367e-13	7.01681e-13
101	4.43789e-11	3.79615e-11	3.17913e-11	2.6585e-11	2.24428e-11	1.91346e-11	1.65686e-11	1.44558e-11	1.28131e-11	1.13679e-11	1.01676e-11	9.17153e-12	8.31279e-12	7.54989e-12	6.89045e-12	6.31417e-12	5.81657e-12	5.34939e-12	4.97382e-12	4.59943e-12	4.28249e-12	3.98287e-12	3.73244e-12	3.48341e-12	3.27628e-12	3.07459e-12	2.89856e-12	2.72492e-12	2.57628e-12	2.43833e-12	2.3107e-12	2.19535e-12	2.0819e-12	1.98066e-12	1.87876e-12	1.79482e-12	1.71131e-12	1.63613e-12	1.56763e-12	1.49432e-12	1.4326e-12	1.38188e-12	1.31665e-12	1.26655e-12	1.2169e-12	1.17068e-12	9.74088e-13	8.21597e-13	7.02047e-13
102	4.45546e-11	3.81986e-11	3.18378e-11	2.66908e-11	2.25527e-11	1.92701e-11	1.66485e-11	1.45733e-11	1.28986e-11	1.14367e-11	1.02322e-11	9.20981e-12	8.33893e-12	7.564e-12	6.92339e-12	6.33638e-12	5.82862e-12	5.37839e-12	4.96795e-12	4.60782e-12	4.29662e-12	3.99846e-12	3.73578e-12	3.50477e-12	3.28092e-12	3.073e-12	2.90265e-12	2.72817e-12	2.58398e-12	2.44113e-12	2.31448e-12	2.18713e-12	2.08399e-12	1.98596e-12	1.88729e-12	1.80075e-12	1.71445e-12	1.6346e-12	1.56176e-12	1.49859e-12	1.43423e-12	1.37532e-12	1.31918e-12	1.26928e-12	1.2223e-12	1.16865e-12	9.70506e-13	8.22807e-13	7.03454e-13
103	4.47716e-11	3.84248e-11	3.20286e-11	2.68825e-11	2.266e-11	1.93526e-11	1.67235e-11	1.46137e-11	1.29364e-11	1.14605e-11	1.0289e-11	9.23961e-12	8.38782e-12	7.59394e-12	6.93225e-12	6.36661e-12	5.84573e-12	5.39328e-12	4.99255e-12	4.62134e-12	4.30433e-12	4.006e-12	3.74815e-12	3.50859e-12	3.28685e-12	3.09229e-12	2.89385e-12	2.73194e-12	2.58642e-12	2.44876e-12	2.3178e-12	2.19674e-12	2.08521e-12	1.98039e-12	1.88935e-12	1.80596e-12	1.71349e-12	1.6399e-12	1.56431e-12	1.49904e-12	1.43706e-12	1.37457e-12	1.32194e-12	1.26532e-12	1.21647e-12	1.17187e-12	9.73684e-13	8.23303e-13	7.01465e-13
104	4.48928e-11	3.85032e-11	3.21693e-11	2.69308e-11	2.28169e-11	1.94415e-11	1.68026e-11	1.46812e-11	1.29712e-11	1.15208e-11	1.03186e-11	9.30426e-12	8.398e-12	7.6319e-12	6.98444e-12	6.38257e-12	5.86874e-12	5.41085e-12	5.00092e-12	4.64383e-12	4.31116e-12	4.01656e-12	3.75888e-12	3.52036e-12	3.2915e-12	3.09043e-12	2.91376e-12	2.7364e-12	2.5886e-12	2.44964e-12	2.31789e-12	2.2056e-12	2.09036e-12	1.98679e-12	1.88561e-12	1.80029e-12	1.71807e-12	1.64297e-12	1.57023e-12	1.49871e-12	1.43278e-12	1.37803e-12	1.32034e-12	1.26892e-12	1.21924e-12	1.17464e-12	9.73546e-13	8.23241e-13	7.04176e-13
105	4.50935e-11	3.86683e-11	3.23618e-11	2.71e-11	2.2977e-11	1.95414e-11	1.68661e-11	1.47655e-11	1.30264e-11	1.15685e-11	1.03794e-11	9.34958e-12	8.43175e-12	7.67407e-12	7.00424e-12	6.40972e-12	5.85536e-12	5.42833e-12	5.01916e-12	4.65588e-12	4.32405e-12	4.03681e-12	3.76132e-12	3.52533e-12	3.30334e-12	3.09333e-12	2.91482e-12	2.74532e-12	2.59336e-12	2.45198e-12	2.32578e-12	2.19967e-12	2.0968e-12	1.98733e-12	1.89104e-12	1.8068e-12	1.72207e-12	1.64424e-12	1.56799e-12	1.49677e-12	1.43855e-12	1.38097e-12	1.32381e-12	1.27138e-12	1.2183e-12	1.17246e-12	9.74256e-13	8.23342e-13	7.04245e-13
106	4.51873e-11	3.88548e-11	3.25712e-11	2.72973e-11	2.30804e-11	1.97248e-11	1.70089e-11	1.48817e-11	1.31062e-11	1.16309e-11	1.04192e-11	9.38667e-12	8.49919e-12	7.69067e-12	7.02249e-12	6.43637e-12	5.92289e-12	5.44969e-12	5.03663e-12	4.67993e-12	4.33636e-12	4.03886e-12	3.76776e-12	3.52238e-12	3.29775e-12	3.10896e-12	2.92659e-12	2.75504e-12	2.59998e-12	2.45426e-12	2.32532e-12	2.2029e-12	2.09609e-12	1.98956e-12	1.8964e-12	1.80344e-12	1.72249e-12	1.64591e-12	1.57215e-12	1.50273e-12	1.44122e-12	1.37688e-12	1.3256e-12	1.26822e-12	1.21954e-12	1.17805e-12	9.77388e-13	8.20627e-13	7.04833e-13
107	4.56575e-11	3.89307e-11	3.27117e-11	2.74766e-11	2.3253e-11	1.98744e-11	1.7137e-11	1.49763e-11	1.31987e-11	1.17077e-11	1.05013e-11	9.43256e-12	8.52057e-12	7.73612e-12	7.06482e-12	6.45318e-12	5.9393e-12	5.46964e-12	5.0765e-12	4.68572e-12	4.3458e-12	4.05718e-12	3.78484e-12	3.53114e-12	3.32523e-12	3.11598e-12	2.92587e-12	2.76137e-12	2.60644e-12	2.4658e-12	2.33373e-12	2.20805e-12	2.10314e-12	1.99565e-12	1.89495e-12	1.81187e-12	1.72795e-12	1.64468e-12	1.57126e-12	1.50534e-12	1.43543e-12	1.38158e-12	1.32428e-12	1.27298e-12	1.21934e-12	1.17512e-12	9.7711e-13	8.23717e-13	7.0315e-13
108	4.57676e-11	3.92093e-11	3.29412e-11	2.77118e-11	2.33992e-11	1.9976e-11	1.72367e-11	1.50726e-11	1.32689e-11	1.18063e-11	1.05343e-11	9.47728e-12	8.58683e-12	7.7785e-12	7.08179e-12	6.50875e-12	5.96713e-12	5.48707e-12	5.08057e-12	4.70212e-12	4.36402e-12	4.05824e-12	3.79411e-12	3.54441e-12	3.31902e-12	3.12292e-12	2.93604e-12	2.76997e-12	2.60895e-12	2.46449e-12	2.3347e-12	2.21892e-12	2.10359e-12	1.99854e-12	1.90106e-12	1.80935e-12	1.72193e-12	1.64633e-12	1.58114e-12	1.50683e-12	1.44385e-12	1.38027e-12	1.32519e-12	1.2743e-12	1.22128e-12	1.17602e-12	9.77218e-13	8.22678e-13	7.03748e-13
109		3.93634e-11	3.31969e-11	2.78268e-11	2.35829e-11	2.01232e-11	1.73662e-11	1.51595e-11	1.33814e-11	1.18814e-11	1.0635e-11	9.52685e-12	8.62286e-12	7.82142e-12	7.14594e-12	6.54057e-12	5.9963e-12	5.51482e-12	5.09885e-12	4.71853e-12	4.38011e-12	4.08956e-12	3.8122e-12	3.55561e-12	3.33767e-12	3.12963e-12	2.94995e-12	2.7773e-12	2.61401e-12	2.47417e-12	2.33994e-12	2.22034e-12	2.103e-12	2.00242e-12	1.90795e-12	1.81629e-12	1.72914e-12	1.65244e-12	1.57886e-12	1.51202e-12	1.44651e-12	1.38324e-12	1.33139e-12	1.27608e-12	1.22616e-12	1.17592e-12	9.76001e-13	8.24347e-13	7.05312e-13
110		3.95558e-11	3.34419e-11	2.81514e-11	2.38123e-11	2.03075e-11	1.75553e-11	1.5312e-11	1.3483e-11	1.19808e-11	1.07116e-11	9.60254e-12	8.69904e-12	7.8858e-12	7.16079e-12	6.55522e-12	6.0172e-12	5.54855e-12	5.12326e-12	4.74164e-12	4.39988e-12	4.09986e-12	3.82586e-12	3.57766e-12	3.33964e-12	3.13294e-12	2.94848e-12	2.77948e-12	2.62527e-12	2.47571e-12	2.34268e-12	2.22256e-12	2.11519e-12	2.00543e-12	1.91234e-12	1.81766e-12	1.73396e-12	1.65396e-12	1.5806e-12	1.50848e-12	1.44761e-12	1.38687e-12	1.32557e-12	1.27664e-12	1.22656e-12	1.1791e-12	9.79595e-13	8.2371e-13	7.04698e-13
111		3.9863e-11	3.37443e-11	2.83821e-11	2.40048e-11	2.04769e-11	1.77097e-11	1.54314e-11	1.35996e-11	1.20251e-11	1.07777e-11	9.67655e-12	8.72773e-12	7.93924e-12	7.22466e-12	6.58948e-12	6.05859e-12	5.57959e-12	5.13917e-12	4.76024e-12	4.41504e-12	4.12014e-12	3.83227e-12	3.57908e-12	3.35652e-12	3.15e-12	2.95593e-12	2.7893e-12	2.63084e-12	2.48065e-12	2.34757e-12	2.2236e-12	2.11515e-12	2.00893e-12	1.91187e-12	1.82085e-12	1.73663e-12	1.65474e-12	1.58034e-12	1.51553e-12	1.45013e-12	1.39025e-12	1.33949e-12	1.27393e-12	1.23036e-12	1.18009e-12	9.80257e-13	8.24775e-13	7.04178e-13
112		4.01722e-11	3.38917e-11	2.85688e-11	2.41005e-11	2.06848e-11	1.7828e-11	1.55359e-11	1.37088e-11	1.21488e-11	1.08752e-11	9.74493e-12	8.78586e-12	7.98727e-12	7.26959e-12	6.62613e-12	6.08565e-12	5.58612e-12	5.1873e-12	4.79084e-12	4.44336e-12	4.12662e-12	3.85573e-12	3.60332e-12	3.37875e-12	3.16161e-12	2.97446e-12	2.79487e-12	2.63222e-12	2.47808e-12	2.35794e-12	2.23609e-12	2.11617e-12	2.0144e-12	1.91995e-12	1.82472e-12	1.73951e-12	1.6528e-12	1.58828e-12	1.51473e-12	1.45303e-12	1.388e-12	1.33209e-12	1.27535e-12	1.22976e-12	1.17758e-12	9.77415e-13	8.21983e-13	7.01842e-13
113		4.0387e-11	3.42255e-11	2.87568e-11	2.44561e-11	2.08705e-11	1.79609e-11	1.57176e-11	1.38209e-11	1.22589e-11	1.09344e-11	9.81177e-12	8.87805e-12	8.03369e-12	7.3101e-12	6.66434e-12	6.13159e-12	5.62696e-12	5.19606e-12	4.81227e-12	4.4587e-12	4.16702e-12	3.86111e-12	3.61212e-12	3.38643e-12	3.17697e-12	2.97657e-12	2.80149e-12	2.64486e-12	2.49443e-12	2.36339e-12	2.24277e-12	2.12231e-12	2.02306e-12	1.92596e-12	1.82336e-12	1.73873e-12	1.66421e-12	1.58622e-12	1.51422e-12	1.45137e-12	1.3897e-12	1.33348e-12	1.28185e-12	1.22842e-12	1.17994e-12	9.78073e-13	8.26982e-13	7.05703e-13
114		4.05909e-11	3.45957e-11	2.90412e-11	2.47194e-11	2.10326e-11	1.82178e-11	1.58506e-11	1.3955e-11	1.23439e-11	1.10252e-11	9.89976e-12	8.9104e-12	8.0948e-12	7.35953e-12	6.72674e-12	6.16302e-12	5.67085e-12	5.22549e-12	4.84391e-12	4.48518e-12	4.16603e-12	3.88672e-12	3.62585e-12	3.40363e-12	3.18284e-12	2.99191e-12	2.81981e-12	2.64797e-12	2.50659e-12	2.37045e-12	2.24472e-12	2.12665e-12	2.02092e-12	1.92295e-12	1.82375e-12	1.7427e-12	1.663e-12	1.59038e-12	1.51744e-12	1.45395e-12	1.39429e-12	1.33534e-12	1.28098e-12	1.22835e-12	1.18401e-12	9.7914e-13	8.25329e-13	7.06217e-13
115		4.09006e-11	3.49187e-11	2.94261e-11	2.49284e-11	2.13423e-11	1.83609e-11	1.60109e-11	1.40992e-11	1.24744e-11	1.11509e-11	9.99948e-12	9.0098e-12	8.18146e-12	7.4249e-12	6.76693e-12	6.19367e-12	5.70915e-12	5.24381e-12	4.86423e-12	4.51317e-12	4.19157e-12	3.91334e-12	3.64307e-12	3.4097e-12	3.20146e-12	3.00635e-12	2.82818e-12	2.66427e-12	2.51544e-12	2.37438e-12	2.24802e-12	2.13177e-12	2.02643e-12	1.92282e-12	1.83822e-12	1.7492e-12	1.66851e-12	1.59064e-12	1.52362e-12	1.45843e-12	1.39242e-12	1.33971e-12	1.28448e-12	1.22801e-12	1.18405e-12	9.84074e-13	8.25747e-13	7.05758e-13
116		4.1123e-11	3.51356e-11	2.96096e-11	2.51735e-11	2.1653e-11	1.86486e-11	1.61983e-11	1.42403e-11	1.26084e-11	1.12582e-11	1.00831e-11	9.08816e-12	8.22445e-12	7.48215e-12	6.81839e-12	6.24347e-12	5.73306e-12	5.29313e-12	4.88923e-12	4.53882e-12	4.20776e-12	3.92208e-12	3.66749e-12	3.41333e-12	3.21086e-12	3.01771e-12	2.83759e-12	2.67519e-12	2.51951e-12	2.38675e-12	2.2583e-12	2.13753e-12	2.03123e-12	1.92339e-12	1.83235e-12	1.7515e-12	1.66807e-12	1.59338e-12	1.52431e-12	1.45745e-12	1.40234e-12	1.34266e-12	1.28485e-12	1.23437e-12	1.18945e-12	9.80717e-13	8.26952e-13	7.0694e-13
117		4.13028e-11	3.55616e-11	3.00267e-11	2.54834e-11	2.17882e-11	1.87931e-11	1.6367e-11	1.44066e-11	1.27437e-11	1.1338e-11	1.02011e-11	9.15274e-12	8.30415e-12	7.53041e-12	6.88042e-12	6.29672e-12	5.77222e-12	5.32914e-12	4.91739e-12	4.54949e-12	4.22767e-12	3.94135e-12	3.68121e-12	3.42389e-12	3.2187e-12	3.03251e-12	2.8472e-12	2.68161e-12	2.53013e-12	2.39324e-12	2.26406e-12	2.15111e-12	2.03665e-12	1.93428e-12	1.84093e-12	1.75536e-12	1.67124e-12	1.59836e-12	1.5276e-12	1.46023e-12	1.40287e-12	1.3449e-12	1.28579e-12	1.23696e-12	1.18812e-12	9.84826e-13	8.25457e-13	7.06192e-13
118		4.16959e-11	3.58676e-11	3.03762e-11	2.57987e-11	2.2081e-11	1.90178e-11	1.65464e-11	1.45302e-11	1.28757e-11	1.14587e-11	1.02623e-11	9.25959e-12	8.36618e-12	7.59769e-12	6.92907e-12	6.3381e-12	5.81997e-12	5.35567e-12	4.95179e-12	4.58688e-12	4.26062e-12	3.97053e-12	3.70064e-12	3.45175e-12	3.23096e-12	3.03403e-12	2.85904e-12	2.6937e-12	2.53754e-12	2.39945e-12	2.26777e-12	2.15466e-12	2.04287e-12	1.94329e-12	1.84399e-12	1.76012e-12	1.67971e-12	1.59481e-12	1.53142e-12	1.46332e-12	1.40184e-12	1.34317e-12	1.28927e-12	1.23988e-12	1.19034e-12	9.83184e-13	8.26058e-13	7.0607e-13
119		4.19654e-11	3.6236e-11	3.07277e-11	2.60888e-11	2.23535e-11	1.93196e-11	1.67543e-11	1.47e-11	1.30355e-11	1.1577e-11	1.03814e-11	9.33328e-12	8.45852e-12	7.66791e-12	6.98488e-12	6.38232e-12	5.85419e-12	5.38328e-12	4.98437e-12	4.59934e-12	4.2817e-12	3.9817e-12	3.71101e-12	3.46339e-12	3.24365e-12	3.04953e-12	2.86456e-12	2.68839e-12	2.54655e-12	2.40308e-12	2.27742e-12	2.15539e-12	2.04814e-12	1.93901e-12	1.85192e-12	1.75869e-12	1.68267e-12	1.60561e-12	1.52856e-12	1.46141e-12	1.40407e-12	1.34694e-12	1.2946e-12	1.23751e-12	1.18819e-12	9.85044e-13	8.28302e-13	7.063e-13
120		4.23241e-11	3.66622e-11	3.1145e-11	2.64574e-11	2.26695e-11	1.95293e-11	1.69531e-11	1.49058e-11	1.31918e-11	1.16905e-11	1.04916e-11	9.41876e-12	8.51864e-12	7.74235e-12	7.04725e-12	6.43338e-12	5.91378e-12	5.43242e-12	5.02371e-12	4.64362e-12	4.30913e-12	4.00794e-12	3.72794e-12	3.4944e-12	3.25379e-12	3.05224e-12	2.8715e-12	2.71954e-12	2.55766e-12	2.4103e-12	2.28486e-12	2.16805e-12	2.04932e-12	1.95051e-12	1.85312e-12	1.76356e-12	1.68e-12	1.60624e-12	1.53602e-12	1.47115e-12	1.40703e-12	1.35152e-12	1.2975e-12	1.23754e-12	1.18915e-12	9.84856e-13	8.28281e-13	7.06307e-13
121		4.25128e-11	3.70386e-11	3.14821e-11	2.67377e-11	2.29478e-11	1.97907e-11	1.7232e-11	1.50562e-11	1.3323e-11	1.18542e-11	1.05973e-11	9.54255e-12	8.63326e-12	7.81823e-12	7.11814e-12	6.49171e-12	5.97775e-12	5.48068e-12	5.04254e-12	4.67538e-12	4.32477e-12	4.02205e-12	3.75585e-12	3.50342e-12	3.27731e-12	3.07052e-12	2.8915e-12	2.7237e-12	2.56032e-12	2.41365e-12	2.29141e-12	2.1694e-12	2.05601e-12	1.95765e-12	1.85793e-12	1.7676e-12	1.68821e-12	1.60704e-12	1.5385e-12	1.46889e-12	1.41134e-12	1.35127e-12	1.29296e-12	1.2429e-12	1.19077e-12	9.85306e-13	8.29718e-13	7.0613e-13
122		4.28145e-11	3.7438e-11	3.1933e-11	2.7175e-11	2.32941e-11	2.01177e-11	1.7411e-11	1.5273e-11	1.34763e-11	1.19857e-11	1.07461e-11	9.64767e-12	8.7101e-12	7.89716e-12	7.16684e-12	6.55596e-12	6.00518e-12	5.53064e-12	5.09241e-12	4.71186e-12	4.35385e-12	4.05307e-12	3.78059e-12	3.50666e-12	3.30003e-12	3.0968e-12	2.90376e-12	2.73256e-12	2.57966e-12	2.43014e-12	2.30397e-12	2.17757e-12	2.06235e-12	1.9574e-12	1.86472e-12	1.77381e-12	1.69117e-12	1.60939e-12	1.53698e-12	1.47286e-12	1.41147e-12	1.34884e-12	1.29478e-12	1.2426e-12	1.19148e-12	9.85626e-13	8.29552e-13	7.05804e-13
123		4.31718e-11	3.78804e-11	3.24645e-11	2.75801e-11	2.3642e-11	2.03696e-11	1.77146e-11	1.54962e-11	1.36701e-11	1.2159e-11	1.0861e-11	9.77004e-12	8.80197e-12	7.95338e-12	7.24124e-12	6.60454e-12	6.05512e-12	5.56212e-12	5.13048e-12	4.73168e-12	4.38756e-12	4.07291e-12	3.79673e-12	3.53563e-12	3.31359e-12	3.10057e-12	2.9098e-12	2.74063e-12	2.58414e-12	2.43858e-12	2.30568e-12	2.18101e-12	2.06597e-12	1.96259e-12	1.86882e-12	1.77687e-12	1.69846e-12	1.617e-12	1.54444e-12	1.47704e-12	1.41102e-12	1.35209e-12	1.29701e-12	1.24443e-12	1.19708e-12	9.88562e-13	8.30527e-13	7.07627e-13
124		4.36273e-11	3.82708e-11	3.27807e-11	2.79896e-11	2.40002e-11	2.06776e-11	1.79982e-11	1.57441e-11	1.38608e-11	1.22987e-11	1.0991e-11	9.88677e-12	8.90638e-12	8.04019e-12	7.30601e-12	6.69465e-12	6.11908e-12	5.59116e-12	5.17281e-12	4.77275e-12	4.40867e-12	4.10492e-12	3.81549e-12	3.56005e-12	3.33721e-12	3.11699e-12	2.92477e-12	2.75318e-12	2.59111e-12	2.44628e-12	2.30722e-12	2.19074e-12	2.07544e-12	1.97406e-12	1.87286e-12	1.77962e-12	1.69626e-12	1.61846e-12	1.5464e-12	1.47951e-12	1.41233e-12	1.35172e-12	1.29775e-12	1.24656e-12	1.19339e-12	9.86658e-13	8.29256e-13	7.07671e-13
125		4.4026e-11	3.86842e-11	3.32467e-11	2.84329e-11	2.43945e-11	2.09781e-11	1.8249e-11	1.59438e-11	1.40659e-11	1.248e-11	1.11612e-11	9.9864e-12	8.98299e-12	8.16215e-12	7.38358e-12	6.72359e-12	6.1681e-12	5.6516e-12	5.20544e-12	4.80891e-12	4.44649e-12	4.11947e-12	3.83738e-12	3.57522e-12	3.34764e-12	3.13122e-12	2.93413e-12	2.75847e-12	2.60449e-12	2.45598e-12	2.32572e-12	2.18821e-12	2.07961e-12	1.98038e-12	1.87996e-12	1.78281e-12	1.69838e-12	1.61771e-12	1.54711e-12	1.47879e-12	1.41978e-12	1.35561e-12	1.29797e-12	1.24405e-12	1.19639e-12	9.86534e-13	8.3024e-13	7.08487e-13
126		4.45127e-11	3.91541e-11	3.3782e-11	2.87306e-11	2.47829e-11	2.1365e-11	1.85248e-11	1.62174e-11	1.43025e-11	1.26709e-11	1.12869e-11	1.01346e-11	9.10628e-12	8.24347e-12	7.47447e-12	6.80308e-12	6.22832e-12	5.69752e-12	5.23307e-12	4.82586e-12	4.47737e-12	4.15076e-12	3.85858e-12	3.5915e-12	3.36464e-12	3.14117e-12	2.94825e-12	2.77652e-12	2.60373e-12	2.46693e-12	2.32962e-12	2.20421e-12	2.08676e-12	1.98286e-12	1.87951e-12	1.78794e-12	1.70537e-12	1.63282e-12	1.55237e-12	1.48871e-12	1.41462e-12	1.3602e-12	1.30029e-12	1.24815e-12	1.20063e-12	9.87907e-13	8.3007e-13	7.06066e-13
127		4.52002e-11	3.95501e-11	3.41968e-11	2.92351e-11	2.51298e-11	2.17614e-11	1.88704e-11	1.64739e-11	1.44913e-11	1.28787e-11	1.1461e-11	1.02921e-11	9.22728e-12	8.33346e-12	7.56189e-12	6.87897e-12	6.28623e-12	5.75539e-12	5.28931e-12	4.87217e-12	4.51604e-12	4.17212e-12	3.88775e-12	3.62233e-12	3.38873e-12	3.15971e-12	2.96275e-12	2.77951e-12	2.6213e-12	2.47651e-12	2.33543e-12	2.20897e-12	2.09327e-12	1.98189e-12	1.88967e-12	1.79593e-12	1.71094e-12	1.62865e-12	1.55746e-12	1.4879e-12	1.41838e-12	1.36674e-12	1.30468e-12	1.24863e-12	1.20158e-12	9.90358e-13	8.31332e-13	7.08406e-13
128		4.57764e-11	3.99865e-11	3.47279e-11	2.97763e-11	2.55605e-11	2.209e-11	1.92384e-11	1.67643e-11	1.47736e-11	1.30513e-11	1.16125e-11	1.03962e-11	9.36432e-12	8.4444e-12	7.65312e-12	6.94494e-12	6.34337e-12	5.8034e-12	5.33967e-12	4.91675e-12	4.54071e-12	4.20981e-12	3.91171e-12	3.6428e-12	3.39025e-12	3.17907e-12	2.97857e-12	2.79431e-12	2.63323e-12	2.4818e-12	2.35045e-12	2.2188e-12	2.10216e-12	1.99442e-12	1.89255e-12	1.80017e-12	1.7125e-12	1.63499e-12	1.56203e-12	1.4915e-12	1.41964e-12	1.35748e-12	1.30101e-12	1.24986e-12	1.20208e-12	9.92963e-13	8.31617e-13	7.08482e-13
129			4.0498e-11	3.52799e-11	3.02194e-11	2.60442e-11	2.24625e-11	1.95713e-11	1.7084e-11	1.50437e-11	1.32719e-11	1.18032e-11	1.0557e-11	9.48783e-12	8.54462e-12	7.74045e-12	7.04107e-12	6.39404e-12	5.86378e-12	5.38383e-12	4.95331e-12	4.56952e-12	4.22714e-12	3.93408e-12	3.66618e-12	3.41386e-12	3.18808e-12	2.98421e-12	2.8093e-12	2.63891e-12	2.4939e-12	2.35369e-12	2.21954e-12	2.10638e-12	1.99965e-12	1.89585e-12	1.8005e-12	1.71199e-12	1.63727e-12	1.56422e-12	1.48673e-12	1.42659e-12	1.35957e-12	1.30508e-12	1.25e-12	1.2018e-12	9.9122e-13	8.31909e-13	7.0877e-13
130			4.10319e-11	3.58049e-11	3.08068e-11	2.65818e-11	2.29552e-11	1.99269e-11	1.74203e-11	1.52924e-11	1.34932e-11	1.19669e-11	1.07199e-11	9.62181e-12	8.6677e-12	7.81181e-12	7.11457e-12	6.47054e-12	5.90617e-12	5.43182e-12	4.99471e-12	4.61608e-12	4.26998e-12	3.96099e-12	3.67579e-12	3.44256e-12	3.21555e-12	3.01276e-12	2.81774e-12	2.65335e-12	2.49695e-12	2.35381e-12	2.23778e-12	2.11579e-12	2.00141e-12	1.90058e-12	1.80434e-12	1.71207e-12	1.64277e-12	1.56433e-12	1.48882e-12	1.42743e-12	1.36639e-12	1.30718e-12	1.25068e-12	1.20503e-12	9.91096e-13	8.29959e-13	7.05224e-13
131			4.13819e-11	3.63806e-11	3.13729e-11	2.70894e-11	2.3361e-11	2.03293e-11	1.77901e-11	1.55874e-11	1.37552e-11	1.21815e-11	1.08701e-11	9.76811e-12	8.80724e-12	7.9351e-12	7.19049e-12	6.54522e-12	5.98133e-12	5.47594e-12	5.03734e-12	4.64781e-12	4.28839e-12	3.99527e-12	3.70234e-12	3.45651e-12	3.2351e-12	3.01639e-12	2.84076e-12	2.65937e-12	2.50776e-12	2.36838e-12	2.23725e-12	2.11712e-12	2.00646e-12	1.90652e-12	1.81058e-12	1.71838e-12	1.64099e-12	1.56626e-12	1.50007e-12	1.42818e-12	1.3691e-12	1.3089e-12	1.25636e-12	1.20437e-12	9.94131e-13	8.29893e-13	7.08015e-13
132			4.18509e-11	3.69676e-11	3.20036e-11	2.76222e-11	2.38567e-11	2.0749e-11	1.81406e-11	1.58826e-11	1.39703e-11	1.23948e-11	1.10449e-11	9.90836e-12	8.89836e-12	8.07351e-12	7.27161e-12	6.62539e-12	6.02959e-12	5.53039e-12	5.09487e-12	4.6949e-12	4.33249e-12	4.01934e-12	3.73557e-12	3.47675e-12	3.2462e-12	3.03801e-12	2.84499e-12	2.66795e-12	2.51218e-12	2.37981e-12	2.24618e-12	2.12221e-12	2.01172e-12	1.9097e-12	1.81996e-12	1.72509e-12	1.63995e-12	1.56918e-12	1.50012e-12	1.43148e-12	1.3662e-12	1.31419e-12	1.25592e-12	1.20841e-12	9.91321e-13	8.34041e-13	7.06413e-13
133			4.23705e-11	3.7555e-11	3.26634e-11	2.8116e-11	2.43485e-11	2.1194e-11	1.84708e-11	1.61855e-11	1.4295e-11	1.26281e-11	1.12661e-11	1.00501e-11	9.04502e-12	8.1486e-12	7.39607e-12	6.69959e-12	6.11211e-12	5.58253e-12	5.11644e-12	4.72446e-12	4.36351e-12	4.05249e-12	3.75661e-12	3.50217e-12	3.25462e-12	3.04711e-12	2.85943e-12	2.68614e-12	2.52905e-12	2.39126e-12	2.24318e-12	2.13287e-12	2.01664e-12	1.91193e-12	1.82124e-12	1.72044e-12	1.64706e-12	1.57206e-12	1.49551e-12	1.43032e-12	1.37588e-12	1.31939e-12	1.25545e-12	1.20551e-12	9.91174e-13	8.31523e-13	7.04666e-13
134			4.28467e-11	3.82786e-11	3.32619e-11	2.87913e-11	2.48994e-11	2.16397e-11	1.88921e-11	1.65361e-11	1.45497e-11	1.28508e-11	1.1445e-11	1.02125e-11	9.17672e-12	8.26386e-12	7.47663e-12	6.78838e-12	6.18279e-12	5.65211e-12	5.187e-12	4.76422e-12	4.39503e-12	4.07884e-12	3.78105e-12	3.52098e-12	3.28922e-12	3.06341e-12	2.88005e-12	2.70283e-12	2.53521e-12	2.39202e-12	2.26922e-12	2.13973e-12	2.0283e-12	1.91519e-12	1.82811e-12	1.73503e-12	1.65245e-12	1.57762e-12	1.50352e-12	1.43273e-12	1.37276e-12	1.31482e-12	1.25804e-12	1.20595e-12	9.92169e-13	8.30445e-13	7.05861e-13
135			4.3398e-11	3.88716e-11	3.39429e-11	2.93411e-11	2.54591e-11	2.21065e-11	1.93373e-11	1.6903e-11	1.48665e-11	1.31422e-11	1.16626e-11	1.03924e-11	9.33404e-12	8.36565e-12	7.58529e-12	6.84968e-12	6.22726e-12	5.69717e-12	5.2211e-12	4.80682e-12	4.4478e-12	4.09705e-12	3.80133e-12	3.55034e-12	3.30458e-12	3.07873e-12	2.89065e-12	2.71053e-12	2.54984e-12	2.40377e-12	2.26063e-12	2.14553e-12	2.02783e-12	1.93075e-12	1.82857e-12	1.73473e-12	1.65633e-12	1.57554e-12	1.50514e-12	1.43556e-12	1.37474e-12	1.31255e-12	1.26117e-12	1.20397e-12	9.91912e-13	8.29309e-13	7.02677e-13
136			4.41448e-11	3.9428e-11	3.45502e-11	2.99998e-11	2.6101e-11	2.2667e-11	1.9759e-11	1.73039e-11	1.51756e-11	1.34033e-11	1.18701e-11	1.05876e-11	9.49425e-12	8.50793e-12	7.68375e-12	6.95524e-12	6.33266e-12	5.76249e-12	5.28478e-12	4.84793e-12	4.47284e-12	4.13264e-12	3.83662e-12	3.56481e-12	3.31295e-12	3.10027e-12	2.89851e-12	2.72329e-12	2.55795e-12	2.40793e-12	2.27685e-12	2.14722e-12	2.03748e-12	1.93096e-12	1.83022e-12	1.74302e-12	1.66113e-12	1.57807e-12	1.50433e-12	1.43647e-12	1.37434e-12	1.31834e-12	1.25513e-12	1.20797e-12	9.93029e-13	8.2818e-13	7.02973e-13
137			4.50404e-11	4.00642e-11	3.52121e-11	3.07411e-11	2.67211e-11	2.32302e-11	2.02422e-11	1.77022e-11	1.55833e-11	1.3696e-11	1.21061e-11	1.07599e-11	9.64082e-12	8.64579e-12	7.79813e-12	7.04626e-12	6.37728e-12	5.82163e-12	5.32217e-12	4.89019e-12	4.50116e-12	4.16821e-12	3.85524e-12	3.57288e-12	3.33626e-12	3.12793e-12	2.91971e-12	2.73177e-12	2.56671e-12	2.41188e-12	2.28592e-12	2.15798e-12	2.04071e-12	1.93271e-12	1.83227e-12	1.74395e-12	1.66139e-12	1.58054e-12	1.50758e-12	1.43719e-12	1.37875e-12	1.31674e-12	1.26285e-12	1.21257e-12	9.96074e-13	8.28184e-13	7.03886e-13
138			4.59419e-11	4.06893e-11	3.59842e-11	3.15322e-11	2.72761e-11	2.37783e-11	2.07778e-11	1.81469e-11	1.59187e-11	1.3998e-11	1.23614e-11	1.09867e-11	9.79383e-12	8.78599e-12	7.90836e-12	7.12872e-12	6.47829e-12	5.8987e-12	5.39402e-12	4.93953e-12	4.54871e-12	4.19173e-12	3.87281e-12	3.60893e-12	3.35197e-12	3.13947e-12	2.93556e-12	2.7513e-12	2.57936e-12	2.43e-12	2.28772e-12	2.15295e-12	2.04833e-12	1.93016e-12	1.83251e-12	1.7547e-12	1.66438e-12	1.58499e-12	1.51111e-12	1.43658e-12	1.37487e-12	1.31841e-12	1.25977e-12	1.2094e-12	9.90618e-13	8.2967e-13	7.03022e-13
139				4.11747e-11	3.67928e-11	3.22395e-11	2.80004e-11	2.44414e-11	2.12591e-11	1.86273e-11	1.62876e-11	1.43382e-11	1.26379e-11	1.12189e-11	9.98987e-12	8.94027e-12	8.03249e-12	7.23183e-12	6.55803e-12	5.95908e-12	5.44256e-12	4.99405e-12	4.58623e-12	4.23544e-12	3.91167e-12	3.61893e-12	3.37648e-12	3.15918e-12	2.95153e-12	2.76224e-12	2.58419e-12	2.4306e-12	2.29666e-12	2.16214e-12	2.05725e-12	1.93538e-12	1.84238e-12	1.75042e-12	1.6607e-12	1.58477e-12	1.50767e-12	1.43859e-12	1.3816e-12	1.31749e-12	1.25852e-12	1.20882e-12	9.88164e-13	8.26775e-13	6.98989e-13
140				4.17819e-11	3.7492e-11	3.29929e-11	2.87235e-11	2.5076e-11	2.19028e-11	1.9091e-11	1.6721e-11	1.46923e-11	1.29485e-11	1.14407e-11	1.01763e-11	9.09227e-12	8.11731e-12	7.35404e-12	6.62555e-12	6.01957e-12	5.4879e-12	5.02585e-12	4.62613e-12	4.25487e-12	3.94215e-12	3.65211e-12	3.40455e-12	3.16042e-12	2.9536e-12	2.77312e-12	2.60247e-12	2.44131e-12	2.30483e-12	2.18307e-12	2.05763e-12	1.93777e-12	1.84136e-12	1.74698e-12	1.66886e-12	1.57803e-12	1.51373e-12	1.44184e-12	1.37649e-12	1.31859e-12	1.26396e-12	1.20928e-12	9.89843e-13	8.26083e-13	7.00943e-13
141				4.2396e-11	3.82246e-11	3.37816e-11	2.95273e-11	2.5717e-11	2.24603e-11	1.96325e-11	1.71861e-11	1.5074e-11	1.31972e-11	1.16655e-11	1.03702e-11	9.23264e-12	8.27423e-12	7.45783e-12	6.72573e-12	6.11386e-12	5.55869e-12	5.08908e-12	4.6573e-12	4.29166e-12	3.97253e-12	3.66928e-12	3.41188e-12	3.18654e-12	2.97575e-12	2.78429e-12	2.59628e-12	2.44035e-12	2.30611e-12	2.17552e-12	2.0634e-12	1.9513e-12	1.84684e-12	1.75496e-12	1.66423e-12	1.58734e-12	1.5113e-12	1.44053e-12	1.3769e-12	1.32179e-12	1.26144e-12	1.20934e-12	9.88139e-13	8.27159e-13	6.97085e-13
142				4.32178e-11	3.89286e-11	3.46097e-11	3.02548e-11	2.64666e-11	2.30919e-11	2.01679e-11	1.76499e-11	1.5477e-11	1.36056e-11	1.1947e-11	1.05618e-11	9.40294e-12	8.42904e-12	7.55127e-12	6.81889e-12	6.18999e-12	5.63105e-12	5.12754e-12	4.70777e-12	4.31999e-12	3.99106e-12	3.70191e-12	3.43582e-12	3.19661e-12	2.98531e-12	2.79213e-12	2.62024e-12	2.46256e-12	2.31442e-12	2.17866e-12	2.05905e-12	1.94808e-12	1.84839e-12	1.75294e-12	1.66594e-12	1.58655e-12	1.51241e-12	1.44073e-12	1.38004e-12	1.31848e-12	1.26016e-12	1.2104e-12	9.88307e-13	8.28217e-13	6.99869e-13
143				4.40655e-11	3.98085e-11	3.54117e-11	3.10779e-11	2.72062e-11	2.38096e-11	2.08166e-11	1.8177e-11	1.59172e-11	1.38861e-11	1.22638e-11	1.08296e-11	9.6093e-12	8.56745e-12	7.6989e-12	6.93146e-12	6.2531e-12	5.6975e-12	5.17808e-12	4.73952e-12	4.35946e-12	4.01817e-12	3.73343e-12	3.45247e-12	3.20836e-12	2.98598e-12	2.79615e-12	2.63493e-12	2.46444e-12	2.31998e-12	2.19056e-12	2.07018e-12	1.95603e-12	1.85411e-12	1.7609e-12	1.66853e-12	1.58805e-12	1.51453e-12	1.44105e-12	1.37245e-12	1.31981e-12	1.25919e-12	1.20821e-12	9.87279e-13	8.2437e-13	6.99094e-13
144				4.53623e-11	4.05468e-11	3.62585e-11	3.20038e-11	2.8136e-11	2.45295e-11	2.15044e-11	1.87044e-11	1.63519e-11	1.4283e-11	1.25213e-11	1.10358e-11	9.79584e-12	8.69023e-12	7.79034e-12	7.0126e-12	6.32955e-12	5.75031e-12	5.23758e-12	4.77155e-12	4.39508e-12	4.04764e-12	3.74932e-12	3.47159e-12	3.22556e-12	3.00706e-12	2.81232e-12	2.62707e-12	2.47316e-12	2.32472e-12	2.19267e-12	2.07062e-12	1.95733e-12	1.86226e-12	1.75783e-12	1.66943e-12	1.58266e-12	1.51481e-12	1.44227e-12	1.37905e-12	1.31324e-12	1.26375e-12	1.20414e-12	9.82802e-13	8.18962e-13	6.94694e-13
145					4.11942e-11	3.71642e-11	3.2949e-11	2.89543e-11	2.53087e-11	2.21165e-11	1.92809e-11	1.68239e-11	1.46772e-11	1.28304e-11	1.12953e-11	1.00066e-11	8.86212e-12	7.93082e-12	7.12304e-12	6.41761e-12	5.80724e-12	5.28226e-12	4.83117e-12	4.44161e-12	4.07677e-12	3.76408e-12	3.49061e-12	3.23742e-12	3.01651e-12	2.81777e-12	2.64378e-12	2.47868e-12	2.33304e-12	2.19341e-12	2.06776e-12	1.9536e-12	1.85468e-12	1.76253e-12	1.6716e-12	1.58614e-12	1.51447e-12	1.43759e-12	1.38328e-12	1.31074e-12	1.26208e-12	1.20601e-12	9.88173e-13	8.2067e-13	6.93082e-13
146					4.20155e-11	3.79976e-11	3.39379e-11	2.98007e-11	2.61109e-11	2.2826e-11	1.98894e-11	1.73676e-11	1.51153e-11	1.32077e-11	1.15722e-11	1.01906e-11	9.04811e-12	8.07404e-12	7.24177e-12	6.49542e-12	5.88116e-12	5.34661e-12	4.88879e-12	4.47314e-12	4.08933e-12	3.78808e-12	3.5142e-12	3.25103e-12	3.03258e-12	2.82292e-12	2.65135e-12	2.48332e-12	2.33578e-12	2.19601e-12	2.06246e-12	1.96489e-12	1.85315e-12	1.76191e-12	1.68035e-12	1.58782e-12	1.50892e-12	1.4439e-12	1.37636e-12	1.31223e-12	1.2574e-12	1.19979e-12	9.78967e-13	8.17886e-13	6.91709e-13
147					4.28513e-11	3.89077e-11	3.48344e-11	3.08169e-11	2.71097e-11	2.36084e-11	2.05576e-11	1.79099e-11	1.56017e-11	1.35863e-11	1.18672e-11	1.04316e-11	9.24025e-12	8.17948e-12	7.34526e-12	6.56389e-12	5.95781e-12	5.3705e-12	4.91086e-12	4.49707e-12	4.13062e-12	3.79572e-12	3.53413e-12	3.26719e-12	3.05075e-12	2.83312e-12	2.65514e-12	2.47766e-12	2.3261e-12	2.20764e-12	2.08591e-12	1.95604e-12	1.85371e-12	1.75896e-12	1.67157e-12	1.58793e-12	1.50713e-12	1.44312e-12	1.3754e-12	1.31541e-12	1.25739e-12	1.20072e-12	9.82609e-13	8.17311e-13	6.90254e-13
148					4.42221e-11	3.97623e-11	3.58626e-11	3.18624e-11	2.79392e-11	2.43814e-11	2.13191e-11	1.84794e-11	1.60505e-11	1.39637e-11	1.21781e-11	1.06741e-11	9.42876e-12	8.33394e-12	7.44371e-12	6.68662e-12	6.02587e-12	5.45943e-12	4.95305e-12	4.53837e-12	4.17212e-12	3.82588e-12	3.53545e-12	3.28134e-12	3.0584e-12	2.84324e-12	2.65962e-12	2.49252e-12	2.34456e-12	2.20185e-12	2.07371e-12	1.96583e-12	1.85921e-12	1.75493e-12	1.6729e-12	1.58736e-12	1.51181e-12	1.43217e-12	1.37085e-12	1.31228e-12	1.25414e-12	1.20075e-12	9.76139e-13	8.15419e-13	6.8546e-13
149						4.05944e-11	3.67273e-11	3.28403e-11	2.8918e-11	2.52781e-11	2.20142e-11	1.91247e-11	1.66241e-11	1.43925e-11	1.2531e-11	1.09272e-11	9.61948e-12	8.50726e-12	7.56299e-12	6.7785e-12	6.09082e-12	5.52259e-12	5.01837e-12	4.57476e-12	4.18955e-12	3.84789e-12	3.56117e-12	3.29375e-12	3.06364e-12	2.85545e-12	2.66489e-12	2.50031e-12	2.34008e-12	2.19897e-12	2.08575e-12	1.96281e-12	1.85196e-12	1.75562e-12	1.66319e-12	1.58552e-12	1.50579e-12	1.44079e-12	1.36928e-12	1.30712e-12	1.25426e-12	1.19499e-12	9.72139e-13	8.11759e-13	6.85396e-13
150						4.1386e-11	3.77698e-11	3.38926e-11	2.99442e-11	2.62707e-11	2.28894e-11	1.98428e-11	1.72048e-11	1.48218e-11	1.2843e-11	1.11907e-11	9.81582e-12	8.66347e-12	7.67071e-12	6.86791e-12	6.15971e-12	5.56616e-12	5.06358e-12	4.59971e-12	4.21601e-12	3.87863e-12	3.57805e-12	3.31302e-12	3.07247e-12	2.85476e-12	2.67321e-12	2.49739e-12	2.35403e-12	2.20452e-12	2.08201e-12	1.96234e-12	1.85485e-12	1.7516e-12	1.66415e-12	1.58515e-12	1.50521e-12	1.42796e-12	1.37043e-12	1.30715e-12	1.24302e-12	1.19792e-12	9.74035e-13	8.09636e-13	6.77898e-13
151						4.26276e-11	3.87417e-11	3.49838e-11	3.10602e-11	2.71918e-11	2.37192e-11	2.05906e-11	1.77404e-11	1.53062e-11	1.32231e-11	1.15209e-11	1.00327e-11	8.84237e-12	7.81761e-12	6.94321e-12	6.252e-12	5.61785e-12	5.09347e-12	4.65151e-12	4.2417e-12	3.89888e-12	3.5943e-12	3.32645e-12	3.0776e-12	2.86465e-12	2.66781e-12	2.50342e-12	2.3449e-12	2.20362e-12	2.07668e-12	1.96499e-12	1.85221e-12	1.76248e-12	1.66845e-12	1.57468e-12	1.4925e-12	1.4288e-12	1.36498e-12	1.30113e-12	1.24376e-12	1.19323e-12	9.66289e-13	8.0218e-13	6.77073e-13
152						4.42488e-11	3.96747e-11	3.60764e-11	3.2167e-11	2.82581e-11	2.46677e-11	2.13346e-11	1.84472e-11	1.58366e-11	1.36632e-11	1.18112e-11	1.02818e-11	9.02003e-12	7.954e-12	7.03594e-12	6.30348e-12	5.68071e-12	5.13596e-12	4.67126e-12	4.27883e-12	3.92365e-12	3.60681e-12	3.33144e-12	3.08818e-12	2.87189e-12	2.67728e-12	2.51093e-12	2.34219e-12	2.19831e-12	2.07877e-12	1.95749e-12	1.84904e-12	1.75256e-12	1.66125e-12	1.57656e-12	1.4985e-12	1.42648e-12	1.36136e-12	1.29858e-12	1.24307e-12	1.18747e-12	9.65068e-13	8.00359e-13	6.79273e-13
153							4.06546e-11	3.71651e-11	3.33392e-11	2.93645e-11	2.56582e-11	2.21928e-11	1.9078e-11	1.63401e-11	1.4074e-11	1.21399e-11	1.05122e-11	9.17976e-12	8.06666e-12	7.15665e-12	6.39062e-12	5.7372e-12	5.16267e-12	4.69979e-12	4.30688e-12	3.93001e-12	3.6156e-12	3.34098e-12	3.09335e-12	2.87306e-12	2.6951e-12	2.50394e-12	2.3521e-12	2.20285e-12	2.06956e-12	1.95807e-12	1.85014e-12	1.74706e-12	1.65813e-12	1.56882e-12	1.49665e-12	1.42397e-12	1.35509e-12	1.29433e-12	1.23442e-12	1.17705e-12	9.62337e-13	7.99262e-13	6.71731e-13
154							4.19293e-11	3.81172e-11	3.44959e-11	3.05826e-11	2.67942e-11	2.30931e-11	1.98544e-11	1.69046e-11	1.44943e-11	1.24631e-11	1.07724e-11	9.38154e-12	8.23066e-12	7.25975e-12	6.4478e-12	5.79919e-12	5.2148e-12	4.73909e-12	4.31773e-12	3.93871e-12	3.63047e-12	3.34426e-12	3.09464e-12	2.87306e-12	2.68614e-12	2.50539e-12	2.34992e-12	2.19839e-12	2.06603e-12	1.94529e-12	1.84471e-12	1.74282e-12	1.65072e-12	1.56734e-12	1.4854e-12	1.41452e-12	1.35234e-12	1.29443e-12	1.22809e-12	1.17833e-12	9.56341e-13	7.8967e-13	6.68037e-13
155							4.39501e-11	3.91546e-11	3.56469e-11	3.17562e-11	2.77859e-11	2.41195e-11	2.05888e-11	1.75677e-11	1.49523e-11	1.2855e-11	1.10473e-11	9.55922e-12	8.37471e-12	7.36958e-12	6.53825e-12	5.83301e-12	5.25604e-12	4.76307e-12	4.33732e-12	3.95402e-12	3.6324e-12	3.36332e-12	3.104e-12	2.89088e-12	2.66942e-12	2.50086e-12	2.34054e-12	2.19869e-12	2.07074e-12	1.95104e-12	1.84226e-12	1.73284e-12	1.64528e-12	1.5603e-12	1.47721e-12	1.41252e-12	1.34423e-12	1.2832e-12	1.22535e-12	1.1742e-12	9.50583e-13	7.87805e-13	6.65818e-13
156								4.03447e-11	3.68016e-11	3.30115e-11	2.90196e-11	2.51018e-11	2.15015e-11	1.8207e-11	1.5508e-11	1.31715e-11	1.13001e-11	9.76921e-12	8.54094e-12	7.47541e-12	6.60787e-12	5.91325e-12	5.28067e-12	4.78011e-12	4.35349e-12	3.9657e-12	3.64243e-12	3.35031e-12	3.11193e-12	2.87991e-12	2.67873e-12	2.49925e-12	2.33847e-12	2.19599e-12	2.0557e-12	1.93892e-12	1.82924e-12	1.72671e-12	1.63583e-12	1.55396e-12	1.48035e-12	1.40609e-12	1.33867e-12	1.27621e-12	1.22303e-12	1.15922e-12	9.44771e-13	7.84619e-13	6.60884e-13
157								4.23799e-11	3.78438e-11	3.41791e-11	3.01835e-11	2.62541e-11	2.238e-11	1.90049e-11	1.59808e-11	1.35697e-11	1.16149e-11	9.98262e-12	8.66931e-12	7.57515e-12	6.69612e-12	5.96145e-12	5.34243e-12	4.83244e-12	4.37871e-12	3.97703e-12	3.66839e-12	3.36112e-12	3.10921e-12	2.87587e-12	2.67567e-12	2.50183e-12	2.33315e-12	2.18964e-12	2.05781e-12	1.92567e-12	1.81681e-12	1.73337e-12	1.63299e-12	1.54814e-12	1.47659e-12	1.39059e-12	1.3257e-12	1.26924e-12	1.21177e-12	1.16326e-12	9.39658e-13	7.76951e-13	6.54975e-13
158									3.91817e-11	3.53554e-11	3.14568e-11	2.73796e-11	2.33268e-11	1.9701e-11	1.65603e-11	1.39449e-11	1.18921e-11	1.01866e-11	8.82039e-12	7.68812e-12	6.76555e-12	6.01428e-12	5.37917e-12	4.83027e-12	4.37861e-12	3.99894e-12	3.65436e-12	3.36831e-12	3.09429e-12	2.86695e-12	2.67266e-12	2.48491e-12	2.3245e-12	2.17764e-12	2.04488e-12	1.92329e-12	1.81581e-12	1.71134e-12	1.62403e-12	1.54424e-12	1.46322e-12	1.38816e-12	1.32123e-12	1.26199e-12	1.19902e-12	1.15374e-12	9.38034e-13	7.71635e-13	6.51257e-13
159									4.14561e-11	3.65425e-11	3.26699e-11	2.84986e-11	2.43262e-11	2.04549e-11	1.7134e-11	1.43779e-11	1.2179e-11	1.03873e-11	8.95982e-12	7.80944e-12	6.85279e-12	6.05399e-12	5.38846e-12	4.86961e-12	4.41165e-12	4.00324e-12	3.65786e-12	3.35942e-12	3.10698e-12	2.87258e-12	2.66119e-12	2.4818e-12	2.32691e-12	2.1599e-12	2.02487e-12	1.9206e-12	1.80815e-12	1.7084e-12	1.6109e-12	1.53249e-12	1.45328e-12	1.38195e-12	1.32141e-12	1.25444e-12	1.19429e-12	1.14318e-12	9.26918e-13	7.66144e-13	6.43968e-13
160										3.82692e-11	3.38494e-11	2.96827e-11	2.53149e-11	2.12317e-11	1.77144e-11	1.48011e-11	1.24465e-11	1.05953e-11	9.07579e-12	7.90659e-12	6.92036e-12	6.11292e-12	5.43895e-12	4.87787e-12	4.42455e-12	3.99906e-12	3.64562e-12	3.36404e-12	3.09988e-12	2.86111e-12	2.66411e-12	2.47247e-12	2.30616e-12	2.15429e-12	2.02696e-12	1.91445e-12	1.80196e-12	1.68917e-12	1.5984e-12	1.52102e-12	1.43972e-12	1.37703e-12	1.30703e-12	1.24118e-12	1.19132e-12	1.13342e-12	9.18123e-13	7.5428e-13	6.37521e-13
161											3.50875e-11	3.07043e-11	2.63123e-11	2.20753e-11	1.83042e-11	1.51849e-11	1.27643e-11	1.0817e-11	9.24897e-12	8.01681e-12	6.98966e-12	6.15465e-12	5.48976e-12	4.87888e-12	4.40653e-12	3.99934e-12	3.65811e-12	3.35512e-12	3.0948e-12	2.86088e-12	2.64335e-12	2.46513e-12	2.28537e-12	2.14984e-12	2.01007e-12	1.89701e-12	1.7802e-12	1.69006e-12	1.58999e-12	1.50358e-12	1.42964e-12	1.36025e-12	1.29401e-12	1.24021e-12	1.18109e-12	1.12459e-12	9.12127e-13	7.49027e-13	6.32033e-13
162											3.75477e-11	3.19353e-11	2.71704e-11	2.27097e-11	1.87842e-11	1.56001e-11	1.30556e-11	1.09757e-11	9.3794e-12	8.07664e-12	7.03038e-12	6.21084e-12	5.49905e-12	4.91719e-12	4.41855e-12	4.00235e-12	3.63702e-12	3.3336e-12	3.06955e-12	2.83253e-12	2.63884e-12	2.4403e-12	2.27568e-12	2.13032e-12	2.00475e-12	1.87087e-12	1.7734e-12	1.65996e-12	1.57602e-12	1.48769e-12	1.41868e-12	1.35701e-12	1.28329e-12	1.22146e-12	1.16672e-12	1.11016e-12	8.99292e-13	7.43663e-13	6.28134e-13
163												3.39917e-11	2.80786e-11	2.32865e-11	1.92301e-11	1.59331e-11	1.32716e-11	1.1177e-11	9.51662e-12	8.19137e-12	7.08818e-12	6.2394e-12	5.51485e-12	4.91236e-12	4.41423e-12	4.00442e-12	3.64588e-12	3.32812e-12	3.07537e-12	2.8079e-12	2.61477e-12	2.42262e-12	2.25509e-12	2.11163e-12	1.97657e-12	1.86894e-12	1.75447e-12	1.64959e-12	1.55731e-12	1.48404e-12	1.39837e-12	1.32988e-12	1.26418e-12	1.21398e-12	1.15215e-12	1.09714e-12	8.87366e-13	7.35367e-13	6.1838e-13
164													2.96846e-11	2.38027e-11	1.95192e-11	1.61948e-11	1.34811e-11	1.12997e-11	9.60838e-12	8.24473e-12	7.13561e-12	6.28074e-12	5.53683e-12	4.91907e-12	4.40296e-12	3.99899e-12	3.6179e-12	3.32806e-12	3.03359e-12	2.81487e-12	2.59975e-12	2.41276e-12	2.23507e-12	2.08701e-12	1.97232e-12	1.83495e-12	1.73167e-12	1.6313e-12	1.54987e-12	1.46318e-12	1.3871e-12	1.32281e-12	1.25045e-12	1.19419e-12	1.13616e-12	1.08783e-12	8.75836e-13	7.24738e-13	6.06454e-13
165														2.47173e-11	1.97237e-11	1.62437e-11	1.36035e-11	1.14195e-11	9.67255e-12	8.26329e-12	7.15067e-12	6.24586e-12	5.53315e-12	4.92779e-12	4.39524e-12	3.97211e-12	3.61113e-12	3.30051e-12	3.0269e-12	2.78167e-12	2.58311e-12	2.38455e-12	2.22745e-12	2.0829e-12	1.93552e-12	1.83562e-12	1.71206e-12	1.621e-12	1.53206e-12	1.44585e-12	1.37782e-12	1.30362e-12	1.23557e-12	1.18203e-12	1.12391e-12	1.08006e-12	8.62365e-13	7.14088e-13	5.97575e-13
166																1.62826e-11	1.35264e-11	1.1426e-11	9.68784e-12	8.31599e-12	7.18587e-12	6.28318e-12	5.5145e-12	4.9239e-12	4.41506e-12	3.97873e-12	3.60479e-12	3.29623e-12	3.0129e-12	2.76546e-12	2.54908e-12	2.3622e-12	2.21334e-12	2.05086e-12	1.92109e-12	1.80076e-12	1.70888e-12	1.60095e-12	1.50684e-12	1.43581e-12	1.35479e-12	1.28773e-12	1.22233e-12	1.15934e-12	1.11728e-12	1.05885e-12	8.52089e-13	7.02507e-13	5.92194e-13
167																	1.3496e-11	1.1283e-11	9.61765e-12	8.22508e-12	7.09411e-12	6.2528e-12	5.48604e-12	4.91284e-12	4.39763e-12	3.96827e-12	3.57786e-12	3.26444e-12	2.99697e-12	2.74746e-12	2.52673e-12	2.34808e-12	2.17838e-12	2.04353e-12	1.90808e-12	1.78696e-12	1.6709e-12	1.5773e-12	1.49289e-12	1.4082e-12	1.33939e-12	1.26842e-12	1.21429e-12	1.1463e-12	1.08951e-12	1.04276e-12	8.35328e-13	6.92765e-13	5.81188e-13
168																			9.47627e-12	8.00067e-12	6.96149e-12	6.21604e-12	5.50082e-12	4.86814e-12	4.38549e-12	3.95887e-12	3.55793e-12	3.25248e-12	2.96733e-12	2.72557e-12	2.51606e-12	2.32801e-12	2.16499e-12	2.01112e-12	1.87473e-12	1.76645e-12	1.65014e-12	1.55006e-12	1.47329e-12	1.38811e-12	1.32478e-12	1.24997e-12	1.19245e-12	1.13699e-12	1.0805e-12	1.01489e-12	8.26147e-13	6.79386e-13	5.72867e-13
169																					6.75578e-12	6.14265e-12	5.45964e-12	4.90282e-12	4.35919e-12	3.92594e-12	3.52797e-12	3.23533e-12	2.94061e-12	2.71315e-12	2.47994e-12	2.30385e-12	2.12464e-12	1.98833e-12	1.86552e-12	1.72828e-12	1.63012e-12	1.54553e-12	1.44339e-12	1.36046e-12	1.29189e-12	1.22046e-12	1.16634e-12	1.10144e-12	1.05182e-12	1.01065e-12	8.04075e-13	6.65547e-13	5.5826e-13
170																					6.54294e-12	6.07326e-12	5.43819e-12	4.88444e-12	4.35512e-12	3.91792e-12	3.54381e-12	3.19183e-12	2.93075e-12	2.67908e-12	2.45842e-12	2.27253e-12	2.11389e-12	1.97192e-12	1.83128e-12	1.70398e-12	1.62483e-12	1.51071e-12	1.41931e-12	1.34925e-12	1.27694e-12	1.21453e-12	1.14595e-12	1.08255e-12	1.03168e-12	9.78618e-13	7.92153e-13	6.49282e-13	5.44502e-13
171																						6.06135e-12	5.41669e-12	4.87923e-12	4.33974e-12	3.91015e-12	3.51924e-12	3.20521e-12	2.91036e-12	2.65372e-12	2.44545e-12	2.26493e-12	2.10835e-12	1.93949e-12	1.81659e-12	1.69524e-12	1.58494e-12	1.50084e-12	1.40834e-12	1.33485e-12	1.25259e-12	1.184e-12	1.12684e-12	1.06207e-12	1.0196e-12	9.67738e-13	7.67991e-13	6.39545e-13	5.3596e-13
172																						6.01782e-12	5.42009e-12	4.78305e-12	4.29798e-12	3.87106e-12	3.49454e-12	3.17727e-12	2.9127e-12	2.63215e-12	2.41699e-12	2.23754e-12	2.07382e-12	1.92668e-12	1.79622e-12	1.67843e-12	1.58028e-12	1.47528e-12	1.37851e-12	1.3013e-12	1.24151e-12	1.17326e-12	1.11024e-12	1.049e-12	1.00441e-12	9.5632e-13	7.57253e-13	6.23609e-13	5.19173e-13
173																										3.81278e-12	3.43504e-12	3.12046e-12	2.8818e-12	2.63105e-12	2.42733e-12	2.23512e-12	2.07691e-12	1.91148e-12	1.78771e-12	1.67913e-12	1.56088e-12	1.46081e-12	1.37554e-12	1.28647e-12	1.22462e-12	1.16576e-12	1.08878e-12	1.03551e-12	9.88619e-13	9.26134e-13	7.29166e-13	6.08363e-13	5.08415e-13
174
175
176
177
178
179
180
standard error (Gy/(Bqs))
q(deg.)\ r(cm)	0.05	0.06	0.07	0.08	0.09	0.1	0.11	0.12	0.13	0.14	0.15	0.16	0.17	0.18	0.19	0.2	0.21	0.22	0.23	0.24	0.25	0.26	0.27	0.28	0.29	0.3	0.31	0.32	0.33	0.34	0.35	0.36	0.37	0.38	0.39	0.4	0.41	0.42	0.43	0.44	0.45	0.46	0.47	0.48	0.49	0.5	0.55	0.6	0.65
0																	1.61795e-13	1.42182e-13	1.25987e-13	1.1005e-13	9.83871e-14	8.71947e-14	7.78876e-14	7.17793e-14	6.53593e-14	6.05497e-14	5.63855e-14	5.14826e-14	4.64225e-14	4.49063e-14	4.25656e-14	3.99769e-14	3.65669e-14	3.44084e-14	3.25904e-14	3.10066e-14	2.89629e-14	2.79569e-14	2.64416e-14	2.59516e-14	2.45692e-14	2.3915e-14	2.29005e-14	2.11481e-14	2.09644e-14	1.93943e-14	1.63955e-14	1.36376e-14	1.18304e-14
1																	1.08578e-13	9.38254e-14	8.20733e-14	7.22432e-14	6.39734e-14	5.7339e-14	5.17781e-14	4.75583e-14	4.3051e-14	3.97465e-14	3.6705e-14	3.37883e-14	3.19026e-14	3.01339e-14	2.79106e-14	2.60511e-14	2.43948e-14	2.30734e-14	2.21175e-14	2.11719e-14	1.9582e-14	1.87912e-14	1.84144e-14	1.68288e-14	1.6302e-14	1.57172e-14	1.53747e-14	1.46563e-14	1.40713e-14	1.32114e-14	1.10078e-14	9.48452e-15	8.12169e-15
2																	7.71934e-14	6.70255e-14	5.76643e-14	5.10649e-14	4.53243e-14	4.08237e-14	3.68591e-14	3.2947e-14	3.03333e-14	2.80382e-14	2.59343e-14	2.41902e-14	2.20724e-14	2.10404e-14	1.96884e-14	1.85003e-14	1.73024e-14	1.64409e-14	1.56103e-14	1.48847e-14	1.40231e-14	1.33714e-14	1.26005e-14	1.20087e-14	1.15403e-14	1.10725e-14	1.06936e-14	1.01975e-14	9.64741e-15	9.4347e-15	7.81477e-15	6.54541e-15	5.69586e-15
3																	6.16338e-14	5.40408e-14	4.6832e-14	4.14524e-14	3.68544e-14	3.30431e-14	2.95655e-14	2.68419e-14	2.47745e-14	2.29033e-14	2.10532e-14	1.9704e-14	1.83778e-14	1.69618e-14	1.58922e-14	1.50032e-14	1.43034e-14	1.333e-14	1.27777e-14	1.2084e-14	1.15117e-14	1.07938e-14	1.03819e-14	9.7743e-15	9.42065e-15	9.12903e-15	8.68178e-15	8.3266e-15	7.97845e-15	7.57719e-15	6.29845e-15	5.41426e-15	4.52092e-15
4																	5.33333e-14	4.66899e-14	4.0494e-14	3.58288e-14	3.15853e-14	2.8543e-14	2.57077e-14	2.34521e-14	2.15033e-14	1.96837e-14	1.82611e-14	1.6838e-14	1.59019e-14	1.49416e-14	1.38121e-14	1.30544e-14	1.22317e-14	1.16344e-14	1.1088e-14	1.0414e-14	9.8063e-15	9.39004e-15	8.97383e-15	8.59658e-15	8.1526e-15	7.84548e-15	7.50682e-15	7.20361e-15	6.91694e-15	6.68003e-15	5.51662e-15	4.61658e-15	3.99606e-15
5																	4.73898e-14	4.12283e-14	3.62821e-14	3.18752e-14	2.83223e-14	2.5372e-14	2.2872e-14	2.09744e-14	1.92073e-14	1.77771e-14	1.64081e-14	1.52586e-14	1.42204e-14	1.3145e-14	1.24838e-14	1.16249e-14	1.08863e-14	1.03223e-14	9.81111e-15	9.29398e-15	8.86251e-15	8.48616e-15	8.022e-15	7.71784e-15	7.40976e-15	7.05149e-15	6.82501e-15	6.46264e-15	6.18612e-15	5.91541e-15	4.98862e-15	4.23059e-15	3.60664e-15
6																	4.29172e-14	3.76967e-14	3.2795e-14	2.90197e-14	2.58021e-14	2.33046e-14	2.09804e-14	1.91007e-14	1.74962e-14	1.61719e-14	1.4967e-14	1.38866e-14	1.29279e-14	1.21471e-14	1.13226e-14	1.07368e-14	1.00899e-14	9.5469e-15	8.9695e-15	8.60504e-15	8.12598e-15	7.79296e-15	7.42943e-15	7.08356e-15	6.71929e-15	6.49462e-15	6.20041e-15	5.91348e-15	5.73272e-15	5.51476e-15	4.55264e-15	3.86174e-15	3.32135e-15
7																4.60244e-14	3.93882e-14	3.45469e-14	3.02311e-14	2.66041e-14	2.39401e-14	2.1455e-14	1.94514e-14	1.76668e-14	1.6297e-14	1.49305e-14	1.38898e-14	1.29128e-14	1.19219e-14	1.12847e-14	1.05537e-14	9.92983e-15	9.32297e-15	8.88951e-15	8.39008e-15	7.95207e-15	7.60289e-15	7.22763e-15	6.84277e-15	6.64889e-15	6.29114e-15	6.0464e-15	5.71688e-15	5.51322e-15	5.30121e-15	5.07198e-15	4.30289e-15	3.63559e-15	3.09131e-15
8																4.22545e-14	3.6602e-14	3.20113e-14	2.80259e-14	2.49207e-14	2.21136e-14	1.99312e-14	1.80286e-14	1.65563e-14	1.51652e-14	1.40256e-14	1.30273e-14	1.20505e-14	1.13509e-14	1.05836e-14	9.93364e-15	9.32893e-15	8.80548e-15	8.37287e-15	7.83561e-15	7.48378e-15	7.15152e-15	6.76575e-15	6.48571e-15	6.22352e-15	5.95802e-15	5.66851e-15	5.43798e-15	5.21473e-15	5.02151e-15	4.85997e-15	4.01537e-15	3.38218e-15	2.93141e-15
9																3.92639e-14	3.42512e-14	2.99754e-14	2.64689e-14	2.3436e-14	2.09364e-14	1.88308e-14	1.71012e-14	1.55906e-14	1.4351e-14	1.32659e-14	1.23597e-14	1.1463e-14	1.07384e-14	9.98682e-15	9.38564e-15	8.91968e-15	8.36954e-15	7.92314e-15	7.52711e-15	7.13927e-15	6.79027e-15	6.50101e-15	6.19732e-15	5.8923e-15	5.65669e-15	5.35307e-15	5.12905e-15	4.97499e-15	4.77544e-15	4.58002e-15	3.80689e-15	3.23595e-15	2.7828e-15
10																3.6681e-14	3.23128e-14	2.83373e-14	2.47805e-14	2.2114e-14	1.97863e-14	1.79037e-14	1.62757e-14	1.48557e-14	1.36512e-14	1.25469e-14	1.17267e-14	1.09211e-14	1.01547e-14	9.5878e-15	9.00559e-15	8.47601e-15	8.02088e-15	7.50387e-15	7.20939e-15	6.82544e-15	6.50765e-15	6.21479e-15	5.88618e-15	5.66574e-15	5.36864e-15	5.19738e-15	4.98396e-15	4.77665e-15	4.54618e-15	4.3828e-15	3.66443e-15	3.10643e-15	2.68789e-15
11																3.47992e-14	3.06112e-14	2.67436e-14	2.36145e-14	2.11044e-14	1.89117e-14	1.70446e-14	1.54648e-14	1.4206e-14	1.30222e-14	1.20951e-14	1.12496e-14	1.04512e-14	9.78037e-15	9.13965e-15	8.61833e-15	8.07954e-15	7.68335e-15	7.27951e-15	6.84982e-15	6.52893e-15	6.24739e-15	5.93476e-15	5.70075e-15	5.40538e-15	5.193e-15	4.96208e-15	4.77596e-15	4.5676e-15	4.41162e-15	4.22874e-15	3.49558e-15	2.99495e-15	2.59648e-15
12															3.86982e-14	3.32026e-14	2.89062e-14	2.54482e-14	2.26084e-14	2.01313e-14	1.80179e-14	1.6267e-14	1.48334e-14	1.36489e-14	1.25352e-14	1.15928e-14	1.08079e-14	1.01161e-14	9.41151e-15	8.80924e-15	8.32516e-15	7.79758e-15	7.38105e-15	6.99931e-15	6.62625e-15	6.28316e-15	6.00392e-15	5.71123e-15	5.47296e-15	5.21087e-15	4.969e-15	4.79659e-15	4.60419e-15	4.42818e-15	4.24544e-15	4.0785e-15	3.40161e-15	2.89538e-15	2.4837e-15
13															3.61945e-14	3.1608e-14	2.75969e-14	2.43503e-14	2.15699e-14	1.92338e-14	1.7262e-14	1.56361e-14	1.42725e-14	1.31946e-14	1.20764e-14	1.11724e-14	1.04255e-14	9.762e-15	9.08567e-15	8.52599e-15	8.05701e-15	7.58453e-15	7.1083e-15	6.76989e-15	6.41941e-15	6.08552e-15	5.78515e-15	5.5588e-15	5.28047e-15	5.06334e-15	4.82578e-15	4.64569e-15	4.4616e-15	4.25927e-15	4.1057e-15	3.95214e-15	3.28013e-15	2.8082e-15	2.41e-15
14															3.43538e-14	3.01465e-14	2.63873e-14	2.33559e-14	2.06484e-14	1.84578e-14	1.66829e-14	1.51545e-14	1.37943e-14	1.26271e-14	1.17472e-14	1.08452e-14	1.01026e-14	9.36833e-15	8.7929e-15	8.26301e-15	7.78231e-15	7.35077e-15	6.91887e-15	6.5831e-15	6.22326e-15	5.92299e-15	5.62054e-15	5.36232e-15	5.13842e-15	4.92052e-15	4.70666e-15	4.47331e-15	4.32368e-15	4.12727e-15	3.97947e-15	3.83776e-15	3.18698e-15	2.71459e-15	2.35103e-15
15														3.82581e-14	3.28234e-14	2.87711e-14	2.53124e-14	2.24074e-14	1.98338e-14	1.78325e-14	1.60821e-14	1.45986e-14	1.33411e-14	1.22411e-14	1.13155e-14	1.04762e-14	9.73958e-15	9.1382e-15	8.53618e-15	8.00713e-15	7.56708e-15	7.12003e-15	6.71995e-15	6.38407e-15	6.04226e-15	5.74543e-15	5.49101e-15	5.242e-15	5.01411e-15	4.77087e-15	4.56201e-15	4.39021e-15	4.19798e-15	4.01998e-15	3.86416e-15	3.74218e-15	3.11566e-15	2.63903e-15	2.27902e-15
16													4.31708e-14	3.61629e-14	3.15161e-14	2.75524e-14	2.42307e-14	2.14807e-14	1.91667e-14	1.71991e-14	1.55316e-14	1.41357e-14	1.29184e-14	1.19023e-14	1.10062e-14	1.01783e-14	9.45813e-15	8.87106e-15	8.31716e-15	7.80387e-15	7.37454e-15	6.9622e-15	6.56297e-15	6.20378e-15	5.92447e-15	5.6061e-15	5.30567e-15	5.09571e-15	4.88483e-15	4.62979e-15	4.46815e-15	4.27324e-15	4.11445e-15	3.95033e-15	3.77188e-15	3.64427e-15	3.02769e-15	2.58352e-15	2.21731e-15
17												4.76156e-14	3.98638e-14	3.45397e-14	3.02224e-14	2.64512e-14	2.32914e-14	2.06603e-14	1.84063e-14	1.66553e-14	1.50202e-14	1.36819e-14	1.25151e-14	1.15264e-14	1.06582e-14	9.87576e-15	9.26261e-15	8.61042e-15	8.07332e-15	7.58976e-15	7.14115e-15	6.76982e-15	6.39482e-15	6.04686e-15	5.77034e-15	5.44421e-15	5.16641e-15	4.9662e-15	4.75586e-15	4.54745e-15	4.32168e-15	4.17719e-15	3.98936e-15	3.85116e-15	3.69402e-15	3.55058e-15	2.95823e-15	2.51285e-15	2.15967e-15
18											5.1641e-14	4.35739e-14	3.7919e-14	3.28991e-14	2.88763e-14	2.5335e-14	2.24487e-14	1.99027e-14	1.78773e-14	1.60548e-14	1.45136e-14	1.3273e-14	1.21557e-14	1.1245e-14	1.03806e-14	9.61534e-15	8.97814e-15	8.4306e-15	7.90551e-15	7.362e-15	6.96968e-15	6.62334e-15	6.23324e-15	5.92486e-15	5.5976e-15	5.36033e-15	5.08333e-15	4.84056e-15	4.64399e-15	4.43397e-15	4.229e-15	4.07864e-15	3.88906e-15	3.75349e-15	3.59852e-15	3.47645e-15	2.89982e-15	2.46078e-15	2.12246e-15
19											4.7018e-14	4.10999e-14	3.60522e-14	3.15689e-14	2.7681e-14	2.43491e-14	2.15569e-14	1.92306e-14	1.72898e-14	1.55374e-14	1.41387e-14	1.28747e-14	1.18467e-14	1.09332e-14	1.01163e-14	9.43959e-15	8.75651e-15	8.22495e-15	7.66951e-15	7.23649e-15	6.81367e-15	6.43381e-15	6.10885e-15	5.79501e-15	5.48107e-15	5.21227e-15	4.98695e-15	4.74457e-15	4.53758e-15	4.31235e-15	4.13638e-15	3.9851e-15	3.82382e-15	3.6816e-15	3.5378e-15	3.40836e-15	2.84184e-15	2.40993e-15	2.07597e-15
20										5.08348e-14	4.43511e-14	3.91744e-14	3.44908e-14	3.02591e-14	2.65483e-14	2.35022e-14	2.08419e-14	1.85878e-14	1.67279e-14	1.50861e-14	1.36847e-14	1.25047e-14	1.15091e-14	1.06207e-14	9.85447e-15	9.16655e-15	8.53166e-15	8.01614e-15	7.53355e-15	7.06262e-15	6.67078e-15	6.29101e-15	5.96625e-15	5.63916e-15	5.38087e-15	5.10788e-15	4.86369e-15	4.64219e-15	4.42392e-15	4.23973e-15	4.07927e-15	3.89781e-15	3.75076e-15	3.59964e-15	3.46409e-15	3.33872e-15	2.78362e-15	2.36646e-15	2.03406e-15
21									5.60481e-14	4.76278e-14	4.22459e-14	3.73646e-14	3.29864e-14	2.89948e-14	2.55133e-14	2.25516e-14	2.00928e-14	1.80373e-14	1.61741e-14	1.46626e-14	1.33246e-14	1.21992e-14	1.12202e-14	1.03976e-14	9.62563e-15	8.92767e-15	8.34044e-15	7.81367e-15	7.32825e-15	6.9146e-15	6.48233e-15	6.16818e-15	5.81856e-15	5.54231e-15	5.25572e-15	5.00248e-15	4.75748e-15	4.54435e-15	4.36109e-15	4.15471e-15	3.98777e-15	3.83168e-15	3.67416e-15	3.52329e-15	3.40272e-15	3.27537e-15	2.72646e-15	2.31219e-15	2.00546e-15
22									5.17359e-14	4.54148e-14	4.02593e-14	3.5752e-14	3.15553e-14	2.77984e-14	2.4563e-14	2.17882e-14	1.94594e-14	1.74033e-14	1.56543e-14	1.4223e-14	1.29456e-14	1.19012e-14	1.09491e-14	1.01572e-14	9.37323e-15	8.77268e-15	8.19976e-15	7.65175e-15	7.20069e-15	6.76253e-15	6.3735e-15	6.04221e-15	5.71386e-15	5.4145e-15	5.1461e-15	4.90319e-15	4.68399e-15	4.46474e-15	4.27623e-15	4.06776e-15	3.90769e-15	3.75093e-15	3.61141e-15	3.4631e-15	3.32256e-15	3.19996e-15	2.68391e-15	2.27455e-15	1.96289e-15
23								5.74241e-14	4.89351e-14	4.34792e-14	3.86421e-14	3.4202e-14	3.02281e-14	2.67524e-14	2.36232e-14	2.10348e-14	1.88169e-14	1.68652e-14	1.52581e-14	1.38375e-14	1.26195e-14	1.1605e-14	1.06986e-14	9.87972e-15	9.18286e-15	8.55954e-15	7.99297e-15	7.48443e-15	7.04029e-15	6.6408e-15	6.24817e-15	5.90408e-15	5.60327e-15	5.30965e-15	5.04598e-15	4.81484e-15	4.60496e-15	4.38907e-15	4.18421e-15	4.01317e-15	3.84882e-15	3.68603e-15	3.53628e-15	3.40578e-15	3.26289e-15	3.15063e-15	2.62888e-15	2.2339e-15	1.92863e-15
24								5.35723e-14	4.68808e-14	4.17415e-14	3.69232e-14	3.28667e-14	2.90465e-14	2.57424e-14	2.28174e-14	2.03539e-14	1.8208e-14	1.63991e-14	1.48242e-14	1.34955e-14	1.23125e-14	1.12936e-14	1.04645e-14	9.65782e-15	8.98354e-15	8.3526e-15	7.8401e-15	7.36567e-15	6.91683e-15	6.51172e-15	6.1368e-15	5.79674e-15	5.4994e-15	5.21303e-15	4.96752e-15	4.71179e-15	4.50864e-15	4.30575e-15	4.1155e-15	3.93429e-15	3.77647e-15	3.61928e-15	3.47572e-15	3.3396e-15	3.21048e-15	3.08666e-15	2.58575e-15	2.21474e-15	1.89827e-15
25							6.06586e-14	5.07963e-14	4.52069e-14	4.00943e-14	3.54541e-14	3.15353e-14	2.79146e-14	2.47678e-14	2.20203e-14	1.96076e-14	1.76244e-14	1.58754e-14	1.4424e-14	1.31468e-14	1.19842e-14	1.10534e-14	1.01956e-14	9.4846e-15	8.80124e-15	8.22374e-15	7.66778e-15	7.16179e-15	6.74462e-15	6.38128e-15	5.99114e-15	5.68774e-15	5.41091e-15	5.13574e-15	4.8777e-15	4.63853e-15	4.43793e-15	4.23134e-15	4.05035e-15	3.8716e-15	3.70015e-15	3.5619e-15	3.41902e-15	3.28436e-15	3.14979e-15	3.03649e-15	2.53623e-15	2.15973e-15	1.86724e-15
26							5.6594e-14	4.8995e-14	4.34381e-14	3.85594e-14	3.41754e-14	3.03496e-14	2.6859e-14	2.39109e-14	2.1296e-14	1.9087e-14	1.71711e-14	1.54567e-14	1.40457e-14	1.27992e-14	1.1739e-14	1.07825e-14	9.98968e-15	9.26209e-15	8.62832e-15	8.03557e-15	7.55817e-15	7.05014e-15	6.64099e-15	6.2451e-15	5.90883e-15	5.59321e-15	5.30062e-15	5.03678e-15	4.79379e-15	4.55743e-15	4.36866e-15	4.15271e-15	3.97264e-15	3.81985e-15	3.65487e-15	3.513e-15	3.3725e-15	3.23048e-15	3.1088e-15	2.98802e-15	2.50498e-15	2.13491e-15	1.83762e-15
27							5.38048e-14	4.70546e-14	4.18021e-14	3.70535e-14	3.29377e-14	2.92233e-14	2.59913e-14	2.31108e-14	2.05944e-14	1.85106e-14	1.66202e-14	1.50379e-14	1.36679e-14	1.24694e-14	1.14702e-14	1.05435e-14	9.74322e-15	9.04584e-15	8.42787e-15	7.85373e-15	7.39552e-15	6.92072e-15	6.49923e-15	6.14976e-15	5.8052e-15	5.49357e-15	5.2152e-15	4.95617e-15	4.69869e-15	4.50342e-15	4.28016e-15	4.10121e-15	3.91004e-15	3.75105e-15	3.5942e-15	3.43811e-15	3.30112e-15	3.17077e-15	3.06442e-15	2.95212e-15	2.46762e-15	2.10107e-15	1.81495e-15
28						6.1403e-14	5.16351e-14	4.55773e-14	4.04083e-14	3.57781e-14	3.17697e-14	2.8245e-14	2.5075e-14	2.23817e-14	2.00343e-14	1.79491e-14	1.61605e-14	1.46644e-14	1.33498e-14	1.21938e-14	1.11992e-14	1.03572e-14	9.56752e-15	8.84742e-15	8.28344e-15	7.71713e-15	7.25197e-15	6.80863e-15	6.3937e-15	6.03586e-15	5.7038e-15	5.39171e-15	5.11962e-15	4.88137e-15	4.64371e-15	4.43035e-15	4.22101e-15	4.03124e-15	3.85357e-15	3.67693e-15	3.53606e-15	3.39498e-15	3.25528e-15	3.14009e-15	3.01278e-15	2.90759e-15	2.43581e-15	2.06849e-15	1.78401e-15
29						5.79599e-14	4.99655e-14	4.40523e-14	3.90462e-14	3.45932e-14	3.06747e-14	2.72767e-14	2.42898e-14	2.16973e-14	1.94123e-14	1.7449e-14	1.5785e-14	1.42738e-14	1.30236e-14	1.18953e-14	1.09657e-14	1.01425e-14	9.40101e-15	8.74174e-15	8.11906e-15	7.60132e-15	7.12897e-15	6.6714e-15	6.27193e-15	5.94471e-15	5.61673e-15	5.32015e-15	5.05607e-15	4.80084e-15	4.55371e-15	4.34196e-15	4.15751e-15	3.95692e-15	3.79572e-15	3.63984e-15	3.46939e-15	3.34416e-15	3.21028e-15	3.09435e-15	2.96926e-15	2.85567e-15	2.40799e-15	2.03481e-15	1.7566e-15
30						5.56252e-14	4.84102e-14	4.26371e-14	3.76845e-14	3.33681e-14	2.96842e-14	2.64069e-14	2.34778e-14	2.10431e-14	1.87928e-14	1.69706e-14	1.5345e-14	1.39125e-14	1.27074e-14	1.16488e-14	1.07244e-14	9.91712e-15	9.19749e-15	8.53347e-15	7.9877e-15	7.47117e-15	6.99426e-15	6.56408e-15	6.20995e-15	5.83451e-15	5.52319e-15	5.23142e-15	4.95424e-15	4.74348e-15	4.5099e-15	4.26694e-15	4.07981e-15	3.90076e-15	3.73309e-15	3.57001e-15	3.44065e-15	3.28266e-15	3.17221e-15	3.03933e-15	2.93183e-15	2.82302e-15	2.36525e-15	2.01828e-15	1.73854e-15
31						5.36045e-14	4.68798e-14	4.13104e-14	3.64858e-14	3.23517e-14	2.87475e-14	2.55496e-14	2.27896e-14	2.04068e-14	1.83485e-14	1.64901e-14	1.49235e-14	1.35984e-14	1.24343e-14	1.14089e-14	1.05114e-14	9.75158e-15	9.02138e-15	8.40343e-15	7.81088e-15	7.33193e-15	6.87802e-15	6.46225e-15	6.0918e-15	5.7541e-15	5.44909e-15	5.17046e-15	4.9054e-15	4.66402e-15	4.4442e-15	4.23185e-15	4.01565e-15	3.84924e-15	3.67044e-15	3.5357e-15	3.38458e-15	3.23636e-15	3.12379e-15	3.00043e-15	2.89462e-15	2.78052e-15	2.33301e-15	1.98985e-15	1.718e-15
32					6.19493e-14	5.19864e-14	4.54903e-14	4.0033e-14	3.5508e-14	3.13333e-14	2.77788e-14	2.48229e-14	2.21431e-14	1.98443e-14	1.7818e-14	1.61081e-14	1.4614e-14	1.32854e-14	1.22175e-14	1.12164e-14	1.03133e-14	9.53052e-15	8.84293e-15	8.21519e-15	7.67304e-15	7.20079e-15	6.75163e-15	6.35365e-15	5.98869e-15	5.67458e-15	5.35822e-15	5.09477e-15	4.80931e-15	4.5897e-15	4.35782e-15	4.15179e-15	3.98083e-15	3.81511e-15	3.63537e-15	3.48738e-15	3.33325e-15	3.20672e-15	3.08747e-15	2.96507e-15	2.85535e-15	2.7426e-15	2.30043e-15	1.96431e-15	1.69611e-15
33					5.91221e-14	5.06516e-14	4.42003e-14	3.88449e-14	3.43228e-14	3.02992e-14	2.69286e-14	2.41288e-14	2.15379e-14	1.92665e-14	1.73959e-14	1.57018e-14	1.42727e-14	1.299e-14	1.19016e-14	1.09676e-14	1.01156e-14	9.38945e-15	8.69116e-15	8.11977e-15	7.57097e-15	7.07973e-15	6.66956e-15	6.25896e-15	5.91473e-15	5.57044e-15	5.27038e-15	5.00924e-15	4.7537e-15	4.51684e-15	4.30234e-15	4.11802e-15	3.92318e-15	3.74389e-15	3.59256e-15	3.43818e-15	3.30069e-15	3.1592e-15	3.0368e-15	2.92172e-15	2.80752e-15	2.7163e-15	2.27797e-15	1.9421e-15	1.67433e-15
34					5.71525e-14	4.91782e-14	4.29372e-14	3.78582e-14	3.33517e-14	2.95365e-14	2.62465e-14	2.34315e-14	2.09028e-14	1.87953e-14	1.69734e-14	1.53498e-14	1.39282e-14	1.27037e-14	1.16914e-14	1.07597e-14	9.94561e-15	9.17489e-15	8.5194e-15	7.95693e-15	7.44901e-15	6.99659e-15	6.53471e-15	6.18519e-15	5.80239e-15	5.49318e-15	5.18502e-15	4.93167e-15	4.68784e-15	4.47393e-15	4.23778e-15	4.04395e-15	3.86752e-15	3.69475e-15	3.54506e-15	3.38921e-15	3.2625e-15	3.1175e-15	3.00278e-15	2.8774e-15	2.78815e-15	2.68272e-15	2.25429e-15	1.91337e-15	1.65679e-15
35					5.53902e-14	4.79007e-14	4.17148e-14	3.6759e-14	3.23667e-14	2.86541e-14	2.5489e-14	2.27381e-14	2.04078e-14	1.83351e-14	1.65372e-14	1.49839e-14	1.36558e-14	1.24608e-14	1.14396e-14	1.0549e-14	9.7602e-15	9.03654e-15	8.40209e-15	7.81994e-15	7.31956e-15	6.862e-15	6.44635e-15	6.0605e-15	5.73483e-15	5.41231e-15	5.12831e-15	4.85749e-15	4.61722e-15	4.3972e-15	4.19024e-15	3.99942e-15	3.80895e-15	3.64829e-15	3.49049e-15	3.35189e-15	3.20814e-15	3.09143e-15	2.96362e-15	2.85562e-15	2.74559e-15	2.645e-15	2.22441e-15	1.89206e-15	1.63816e-15
36				6.6426e-14	5.41414e-14	4.67206e-14	4.07405e-14	3.5794e-14	3.14799e-14	2.79237e-14	2.47936e-14	2.22304e-14	1.98466e-14	1.78598e-14	1.6087e-14	1.46486e-14	1.33566e-14	1.22228e-14	1.12198e-14	1.03523e-14	9.56731e-15	8.8793e-15	8.27752e-15	7.71223e-15	7.19761e-15	6.76527e-15	6.34809e-15	5.99439e-15	5.65701e-15	5.34904e-15	5.05589e-15	4.82043e-15	4.55006e-15	4.33792e-15	4.1201e-15	3.95254e-15	3.76676e-15	3.61012e-15	3.45045e-15	3.29581e-15	3.18269e-15	3.04489e-15	2.94062e-15	2.8122e-15	2.71095e-15	2.60366e-15	2.19847e-15	1.87435e-15	1.62451e-15
37				6.33498e-14	5.26587e-14	4.55987e-14	3.9642e-14	3.48122e-14	3.05984e-14	2.71315e-14	2.41623e-14	2.16261e-14	1.93968e-14	1.743e-14	1.5772e-14	1.43906e-14	1.30853e-14	1.19861e-14	1.10196e-14	1.01573e-14	9.40052e-15	8.73141e-15	8.13963e-15	7.59935e-15	7.08139e-15	6.65054e-15	6.27116e-15	5.9085e-15	5.56393e-15	5.26988e-15	4.98626e-15	4.7158e-15	4.49913e-15	4.27978e-15	4.071e-15	3.89338e-15	3.72874e-15	3.56564e-15	3.41711e-15	3.27569e-15	3.13484e-15	3.02025e-15	2.90782e-15	2.78308e-15	2.67459e-15	2.59176e-15	2.17721e-15	1.85042e-15	1.60383e-15
38				6.10707e-14	5.13667e-14	4.4398e-14	3.87461e-14	3.39812e-14	2.9945e-14	2.65185e-14	2.36355e-14	2.10554e-14	1.89716e-14	1.70629e-14	1.54826e-14	1.40464e-14	1.28215e-14	1.17563e-14	1.07974e-14	9.96739e-15	9.22804e-15	8.575e-15	7.99539e-15	7.47898e-15	7.01459e-15	6.57201e-15	6.17451e-15	5.83072e-15	5.49542e-15	5.18273e-15	4.93439e-15	4.6703e-15	4.45025e-15	4.23719e-15	4.0234e-15	3.84976e-15	3.68428e-15	3.5196e-15	3.36557e-15	3.24169e-15	3.08907e-15	2.96813e-15	2.86127e-15	2.76163e-15	2.64239e-15	2.56081e-15	2.14619e-15	1.83856e-15	1.58271e-15
39				5.92964e-14	5.02747e-14	4.34044e-14	3.7826e-14	3.30991e-14	2.91866e-14	2.58501e-14	2.29621e-14	2.05954e-14	1.848e-14	1.67235e-14	1.51364e-14	1.37211e-14	1.25574e-14	1.15759e-14	1.06196e-14	9.81753e-15	9.0999e-15	8.47395e-15	7.87816e-15	7.36479e-15	6.87855e-15	6.47499e-15	6.08439e-15	5.74736e-15	5.41042e-15	5.12897e-15	4.87629e-15	4.61617e-15	4.3978e-15	4.17694e-15	3.98955e-15	3.80476e-15	3.63787e-15	3.48697e-15	3.33787e-15	3.19338e-15	3.0621e-15	2.9451e-15	2.83768e-15	2.72629e-15	2.61884e-15	2.53141e-15	2.11914e-15	1.81409e-15	1.56688e-15
40				5.78e-14	4.91711e-14	4.24597e-14	3.69238e-14	3.23931e-14	2.85004e-14	2.52412e-14	2.24781e-14	2.01201e-14	1.80995e-14	1.6354e-14	1.48031e-14	1.35155e-14	1.23638e-14	1.13425e-14	1.0457e-14	9.64371e-15	8.95111e-15	8.30825e-15	7.74399e-15	7.2373e-15	6.78816e-15	6.37348e-15	6.01656e-15	5.66928e-15	5.3623e-15	5.06299e-15	4.81122e-15	4.55789e-15	4.34039e-15	4.1305e-15	3.94717e-15	3.7746e-15	3.59419e-15	3.45818e-15	3.29276e-15	3.16218e-15	3.03598e-15	2.91328e-15	2.79687e-15	2.7007e-15	2.60181e-15	2.50303e-15	2.10946e-15	1.79817e-15	1.55329e-15
41				5.65084e-14	4.80062e-14	4.16685e-14	3.60183e-14	3.15759e-14	2.79074e-14	2.46056e-14	2.19914e-14	1.97313e-14	1.77099e-14	1.60275e-14	1.4562e-14	1.32618e-14	1.21621e-14	1.11583e-14	1.02845e-14	9.50341e-15	8.81746e-15	8.20124e-15	7.66145e-15	7.15813e-15	6.7167e-15	6.32919e-15	5.9253e-15	5.60079e-15	5.29555e-15	5.00801e-15	4.75203e-15	4.51259e-15	4.28714e-15	4.0892e-15	3.90821e-15	3.72306e-15	3.55673e-15	3.40053e-15	3.26257e-15	3.1252e-15	3.00332e-15	2.87558e-15	2.76923e-15	2.67151e-15	2.5684e-15	2.4772e-15	2.08162e-15	1.77934e-15	1.54479e-15
42			6.96238e-14	5.53812e-14	4.7036e-14	4.06902e-14	3.52224e-14	3.08736e-14	2.72545e-14	2.41656e-14	2.15188e-14	1.92907e-14	1.7378e-14	1.57314e-14	1.42615e-14	1.30121e-14	1.19672e-14	1.09954e-14	1.01254e-14	9.3616e-15	8.6823e-15	8.07157e-15	7.57529e-15	7.0569e-15	6.62008e-15	6.23349e-15	5.85105e-15	5.52216e-15	5.22893e-15	4.95077e-15	4.69237e-15	4.46705e-15	4.24342e-15	4.02567e-15	3.84912e-15	3.66203e-15	3.51638e-15	3.36263e-15	3.23096e-15	3.0914e-15	2.96717e-15	2.85823e-15	2.74095e-15	2.64033e-15	2.55413e-15	2.44235e-15	2.06207e-15	1.7607e-15	1.53004e-15
43			6.70707e-14	5.41358e-14	4.62203e-14	3.977e-14	3.45446e-14	3.02697e-14	2.66415e-14	2.37362e-14	2.10896e-14	1.88852e-14	1.69956e-14	1.54537e-14	1.40092e-14	1.27984e-14	1.17364e-14	1.07707e-14	9.94538e-15	9.18403e-15	8.55289e-15	7.98707e-15	7.44946e-15	6.97469e-15	6.53883e-15	6.13437e-15	5.78617e-15	5.456e-15	5.1659e-15	4.8926e-15	4.64518e-15	4.40697e-15	4.19671e-15	3.99079e-15	3.80794e-15	3.64155e-15	3.48564e-15	3.3321e-15	3.19458e-15	3.07703e-15	2.93941e-15	2.83196e-15	2.72731e-15	2.62703e-15	2.51729e-15	2.43517e-15	2.04334e-15	1.74907e-15	1.51569e-15
44			6.48458e-14	5.33816e-14	4.51819e-14	3.90053e-14	3.38029e-14	2.97316e-14	2.61524e-14	2.31655e-14	2.06993e-14	1.84817e-14	1.66825e-14	1.51022e-14	1.381e-14	1.25979e-14	1.1558e-14	1.06086e-14	9.81209e-15	9.07556e-15	8.45003e-15	7.87452e-15	7.33871e-15	6.86923e-15	6.46007e-15	6.07142e-15	5.7117e-15	5.40267e-15	5.10749e-15	4.83816e-15	4.58344e-15	4.36028e-15	4.14426e-15	3.95967e-15	3.77525e-15	3.60253e-15	3.43806e-15	3.29821e-15	3.16325e-15	3.03383e-15	2.91228e-15	2.79401e-15	2.69625e-15	2.58831e-15	2.49453e-15	2.40822e-15	2.03069e-15	1.72931e-15	1.49741e-15
45			6.32342e-14	5.22514e-14	4.43929e-14	3.82398e-14	3.32218e-14	2.90783e-14	2.5607e-14	2.27377e-14	2.02843e-14	1.81774e-14	1.64313e-14	1.48962e-14	1.35541e-14	1.24007e-14	1.13718e-14	1.04623e-14	9.66479e-15	8.96444e-15	8.3372e-15	7.78041e-15	7.25041e-15	6.78269e-15	6.37633e-15	5.99577e-15	5.6567e-15	5.33695e-15	5.05083e-15	4.77557e-15	4.54581e-15	4.31607e-15	4.10775e-15	3.916e-15	3.73548e-15	3.56417e-15	3.40432e-15	3.26833e-15	3.13113e-15	3.0057e-15	2.88154e-15	2.77254e-15	2.67358e-15	2.56132e-15	2.4702e-15	2.38958e-15	2.00391e-15	1.71429e-15	1.48928e-15
46			6.1891e-14	5.12647e-14	4.34876e-14	3.75288e-14	3.25428e-14	2.84773e-14	2.50893e-14	2.22945e-14	1.99019e-14	1.78852e-14	1.61474e-14	1.46261e-14	1.33235e-14	1.21654e-14	1.11891e-14	1.03212e-14	9.52243e-15	8.83687e-15	8.22189e-15	7.65836e-15	7.16425e-15	6.7068e-15	6.30478e-15	5.92692e-15	5.57473e-15	5.28213e-15	4.99082e-15	4.7205e-15	4.47941e-15	4.26418e-15	4.05169e-15	3.8661e-15	3.69146e-15	3.5264e-15	3.38152e-15	3.22906e-15	3.10334e-15	2.9751e-15	2.85468e-15	2.75036e-15	2.65096e-15	2.54279e-15	2.45454e-15	2.36881e-15	1.98927e-15	1.70425e-15	1.47541e-15
47			6.04853e-14	5.04667e-14	4.2823e-14	3.67827e-14	3.18688e-14	2.79376e-14	2.46844e-14	2.18948e-14	1.9487e-14	1.75774e-14	1.58664e-14	1.43832e-14	1.31018e-14	1.19975e-14	1.10105e-14	1.01749e-14	9.38734e-15	8.72631e-15	8.11474e-15	7.55129e-15	7.0795e-15	6.63319e-15	6.22743e-15	5.85716e-15	5.51936e-15	5.22275e-15	4.94747e-15	4.69151e-15	4.43252e-15	4.22424e-15	4.02545e-15	3.83788e-15	3.65996e-15	3.5032e-15	3.34787e-15	3.20823e-15	3.07703e-15	2.94817e-15	2.83354e-15	2.72308e-15	2.62069e-15	2.51806e-15	2.42978e-15	2.33968e-15	1.97851e-15	1.69014e-15	1.46189e-15
48			5.94576e-14	4.95883e-14	4.20599e-14	3.61252e-14	3.12644e-14	2.74518e-14	2.41841e-14	2.14991e-14	1.91767e-14	1.72611e-14	1.56009e-14	1.41489e-14	1.29444e-14	1.18366e-14	1.0871e-14	1.00108e-14	9.27897e-15	8.5911e-15	8.00148e-15	7.48484e-15	6.96799e-15	6.54642e-15	6.16548e-15	5.78735e-15	5.4696e-15	5.16698e-15	4.9011e-15	4.64411e-15	4.40135e-15	4.18e-15	3.98832e-15	3.79752e-15	3.6255e-15	3.46662e-15	3.32125e-15	3.17656e-15	3.05088e-15	2.92511e-15	2.80835e-15	2.70028e-15	2.59627e-15	2.50061e-15	2.41371e-15	2.33308e-15	1.96328e-15	1.6801e-15	1.45081e-15
49			5.84748e-14	4.86389e-14	4.14204e-14	3.55085e-14	3.08739e-14	2.70217e-14	2.37823e-14	2.11134e-14	1.88858e-14	1.698e-14	1.53481e-14	1.3955e-14	1.27232e-14	1.16747e-14	1.0727e-14	9.90082e-15	9.15122e-15	8.50834e-15	7.9062e-15	7.38304e-15	6.909e-15	6.50142e-15	6.08574e-15	5.74326e-15	5.41237e-15	5.10761e-15	4.85126e-15	4.59734e-15	4.35951e-15	4.13554e-15	3.95278e-15	3.76245e-15	3.60372e-15	3.42594e-15	3.28979e-15	3.14396e-15	3.02951e-15	2.90124e-15	2.78269e-15	2.67868e-15	2.57108e-15	2.47525e-15	2.39395e-15	2.30645e-15	1.94693e-15	1.66299e-15	1.43762e-15
50			5.75439e-14	4.79749e-14	4.06432e-14	3.48251e-14	3.0271e-14	2.65627e-14	2.34199e-14	2.07478e-14	1.85182e-14	1.67183e-14	1.51186e-14	1.3757e-14	1.25419e-14	1.15104e-14	1.05657e-14	9.76326e-15	9.04937e-15	8.39376e-15	7.81347e-15	7.31072e-15	6.84885e-15	6.40776e-15	6.00657e-15	5.66134e-15	5.36357e-15	5.06299e-15	4.78256e-15	4.54664e-15	4.31506e-15	4.11491e-15	3.9065e-15	3.72697e-15	3.56797e-15	3.40812e-15	3.25715e-15	3.12887e-15	2.99625e-15	2.86878e-15	2.75834e-15	2.66143e-15	2.55799e-15	2.46011e-15	2.37294e-15	2.28391e-15	1.92975e-15	1.64942e-15	1.42647e-15
51			5.66166e-14	4.71904e-14	4.01129e-14	3.44023e-14	2.98332e-14	2.60543e-14	2.30834e-14	2.04669e-14	1.82866e-14	1.64859e-14	1.49591e-14	1.35452e-14	1.23855e-14	1.13596e-14	1.04583e-14	9.64145e-15	8.95011e-15	8.30852e-15	7.7292e-15	7.21873e-15	6.75943e-15	6.35901e-15	5.95203e-15	5.61877e-15	5.29621e-15	5.0238e-15	4.74846e-15	4.49314e-15	4.28299e-15	4.0774e-15	3.88417e-15	3.70883e-15	3.53082e-15	3.37505e-15	3.23557e-15	3.09938e-15	2.9706e-15	2.84817e-15	2.74238e-15	2.63113e-15	2.53717e-15	2.4365e-15	2.35483e-15	2.27376e-15	1.91854e-15	1.63727e-15	1.42055e-15
52		7.17236e-14	5.56946e-14	4.66661e-14	3.94058e-14	3.38635e-14	2.93725e-14	2.57053e-14	2.26783e-14	2.00953e-14	1.79838e-14	1.62373e-14	1.47383e-14	1.33707e-14	1.22031e-14	1.12213e-14	1.03209e-14	9.53924e-15	8.85302e-15	8.20901e-15	7.63762e-15	7.15791e-15	6.69002e-15	6.28703e-15	5.90728e-15	5.56583e-15	5.24576e-15	4.98044e-15	4.70741e-15	4.4685e-15	4.23737e-15	4.03675e-15	3.86236e-15	3.67875e-15	3.49955e-15	3.35677e-15	3.21443e-15	3.05975e-15	2.94619e-15	2.83516e-15	2.72331e-15	2.61073e-15	2.51219e-15	2.42203e-15	2.34042e-15	2.25663e-15	1.90229e-15	1.62679e-15	1.41227e-15
53		7.00472e-14	5.51178e-14	4.58626e-14	3.89181e-14	3.3328e-14	2.89098e-14	2.52002e-14	2.22847e-14	1.981e-14	1.77891e-14	1.59985e-14	1.45092e-14	1.32154e-14	1.207e-14	1.10923e-14	1.01992e-14	9.40729e-15	8.7397e-15	8.11324e-15	7.56159e-15	7.0595e-15	6.62242e-15	6.21978e-15	5.85055e-15	5.51343e-15	5.20554e-15	4.94129e-15	4.66229e-15	4.42612e-15	4.21474e-15	4.00678e-15	3.81139e-15	3.62421e-15	3.48489e-15	3.32959e-15	3.18946e-15	3.04635e-15	2.92499e-15	2.81903e-15	2.69677e-15	2.59773e-15	2.50098e-15	2.40274e-15	2.32342e-15	2.24564e-15	1.89458e-15	1.61279e-15	1.40062e-15
54		6.81985e-14	5.43968e-14	4.51125e-14	3.8339e-14	3.28802e-14	2.85673e-14	2.49525e-14	2.19852e-14	1.95839e-14	1.755e-14	1.58161e-14	1.43156e-14	1.30314e-14	1.19363e-14	1.09369e-14	1.00558e-14	9.33192e-15	8.65408e-15	8.04139e-15	7.49766e-15	7.0222e-15	6.58103e-15	6.17105e-15	5.80323e-15	5.47705e-15	5.15555e-15	4.88766e-15	4.63485e-15	4.3961e-15	4.17295e-15	3.97388e-15	3.79101e-15	3.60695e-15	3.44758e-15	3.30699e-15	3.15993e-15	3.02617e-15	2.89894e-15	2.77864e-15	2.67985e-15	2.5747e-15	2.47857e-15	2.38765e-15	2.30016e-15	2.22601e-15	1.8744e-15	1.59941e-15	1.39228e-15
55		6.68244e-14	5.36333e-14	4.45815e-14	3.78073e-14	3.24266e-14	2.81307e-14	2.4599e-14	2.16548e-14	1.92875e-14	1.73491e-14	1.55812e-14	1.41612e-14	1.29114e-14	1.17722e-14	1.08157e-14	9.98692e-15	9.22375e-15	8.546e-15	7.95582e-15	7.4136e-15	6.91856e-15	6.50613e-15	6.098e-15	5.72438e-15	5.41606e-15	5.1225e-15	4.84778e-15	4.582e-15	4.3543e-15	4.1334e-15	3.93676e-15	3.75221e-15	3.58188e-15	3.42622e-15	3.28255e-15	3.13577e-15	2.99744e-15	2.87692e-15	2.76908e-15	2.65989e-15	2.55207e-15	2.4644e-15	2.37501e-15	2.29375e-15	2.20334e-15	1.86321e-15	1.59352e-15	1.38503e-15
56		6.57183e-14	5.28826e-14	4.40227e-14	3.73593e-14	3.19236e-14	2.76816e-14	2.42143e-14	2.1368e-14	1.89929e-14	1.71097e-14	1.54169e-14	1.39767e-14	1.27722e-14	1.16603e-14	1.06971e-14	9.84536e-15	9.14489e-15	8.47248e-15	7.869e-15	7.33899e-15	6.86129e-15	6.42225e-15	6.03904e-15	5.69195e-15	5.35674e-15	5.06121e-15	4.80843e-15	4.5526e-15	4.3192e-15	4.1013e-15	3.90627e-15	3.73457e-15	3.55311e-15	3.40059e-15	3.25455e-15	3.11836e-15	2.98203e-15	2.85459e-15	2.75044e-15	2.64216e-15	2.54251e-15	2.44761e-15	2.36044e-15	2.27746e-15	2.18995e-15	1.84761e-15	1.58013e-15	1.37475e-15
57		6.49361e-14	5.21197e-14	4.3437e-14	3.68383e-14	3.15351e-14	2.73072e-14	2.38897e-14	2.11512e-14	1.88165e-14	1.68869e-14	1.52086e-14	1.38164e-14	1.2609e-14	1.15428e-14	1.05977e-14	9.76253e-15	9.03143e-15	8.40239e-15	7.82078e-15	7.29822e-15	6.81305e-15	6.39992e-15	5.99518e-15	5.64731e-15	5.32814e-15	5.03404e-15	4.76667e-15	4.51723e-15	4.2789e-15	4.06998e-15	3.87751e-15	3.6954e-15	3.53989e-15	3.36715e-15	3.23015e-15	3.09277e-15	2.96704e-15	2.83887e-15	2.72799e-15	2.62656e-15	2.52676e-15	2.4283e-15	2.33145e-15	2.25619e-15	2.17848e-15	1.83881e-15	1.57658e-15	1.36627e-15
58		6.39271e-14	5.17153e-14	4.29732e-14	3.63774e-14	3.11396e-14	2.70563e-14	2.36616e-14	2.08316e-14	1.86155e-14	1.66398e-14	1.50292e-14	1.36695e-14	1.24665e-14	1.1422e-14	1.04989e-14	9.65604e-15	8.96563e-15	8.30698e-15	7.73061e-15	7.20391e-15	6.73945e-15	6.32972e-15	5.94362e-15	5.60451e-15	5.28293e-15	4.98916e-15	4.72533e-15	4.48819e-15	4.25095e-15	4.04999e-15	3.84443e-15	3.67448e-15	3.50977e-15	3.34907e-15	3.20765e-15	3.06695e-15	2.94333e-15	2.83115e-15	2.71383e-15	2.6044e-15	2.51566e-15	2.41731e-15	2.3253e-15	2.24262e-15	2.16845e-15	1.82531e-15	1.56606e-15	1.35999e-15
59		6.30244e-14	5.10023e-14	4.25158e-14	3.59028e-14	3.07934e-14	2.66754e-14	2.33331e-14	2.06359e-14	1.83489e-14	1.6505e-14	1.48795e-14	1.35154e-14	1.23147e-14	1.12899e-14	1.03756e-14	9.57965e-15	8.85739e-15	8.21559e-15	7.67435e-15	7.15084e-15	6.67503e-15	6.29843e-15	5.88294e-15	5.54589e-15	5.23784e-15	4.9498e-15	4.69773e-15	4.45418e-15	4.21183e-15	4.01881e-15	3.8318e-15	3.65166e-15	3.47979e-15	3.34337e-15	3.19179e-15	3.05902e-15	2.92383e-15	2.80846e-15	2.69229e-15	2.59316e-15	2.48902e-15	2.40418e-15	2.314e-15	2.23906e-15	2.15218e-15	1.82168e-15	1.55632e-15	1.35427e-15
60		6.24741e-14	5.04357e-14	4.20308e-14	3.5541e-14	3.0406e-14	2.63242e-14	2.3064e-14	2.04529e-14	1.81843e-14	1.62948e-14	1.47327e-14	1.3373e-14	1.21764e-14	1.11685e-14	1.02939e-14	9.50144e-15	8.76961e-15	8.15509e-15	7.57116e-15	7.10291e-15	6.6453e-15	6.23248e-15	5.84884e-15	5.51687e-15	5.2031e-15	4.92116e-15	4.65967e-15	4.41752e-15	4.20076e-15	4.00171e-15	3.80852e-15	3.63067e-15	3.46312e-15	3.30335e-15	3.16098e-15	3.03096e-15	2.90965e-15	2.78702e-15	2.67591e-15	2.57717e-15	2.48165e-15	2.38706e-15	2.29119e-15	2.22023e-15	2.13953e-15	1.80828e-15	1.54625e-15	1.34341e-15
61		6.18352e-14	5.00047e-14	4.14883e-14	3.50386e-14	3.00548e-14	2.60611e-14	2.2783e-14	2.01942e-14	1.79983e-14	1.61566e-14	1.459e-14	1.32884e-14	1.20894e-14	1.10816e-14	1.02178e-14	9.41957e-15	8.71258e-15	8.08858e-15	7.53933e-15	7.01637e-15	6.58567e-15	6.17594e-15	5.80949e-15	5.47206e-15	5.16648e-15	4.87261e-15	4.62824e-15	4.38528e-15	4.16299e-15	3.98024e-15	3.78484e-15	3.60878e-15	3.4481e-15	3.28315e-15	3.15244e-15	3.01185e-15	2.8909e-15	2.77945e-15	2.66711e-15	2.557e-15	2.45887e-15	2.37253e-15	2.29646e-15	2.20718e-15	2.12459e-15	1.8062e-15	1.54056e-15	1.33669e-15
62		6.10308e-14	4.95086e-14	4.11227e-14	3.46732e-14	2.97258e-14	2.58009e-14	2.26067e-14	1.99892e-14	1.7795e-14	1.59707e-14	1.44459e-14	1.31313e-14	1.19939e-14	1.09721e-14	1.00913e-14	9.33451e-15	8.65143e-15	8.03993e-15	7.48202e-15	6.98167e-15	6.55462e-15	6.1378e-15	5.77174e-15	5.44199e-15	5.1188e-15	4.869e-15	4.59164e-15	4.35979e-15	4.14015e-15	3.94572e-15	3.75422e-15	3.58871e-15	3.41443e-15	3.26658e-15	3.12646e-15	2.9974e-15	2.88095e-15	2.75577e-15	2.64769e-15	2.54869e-15	2.45164e-15	2.35639e-15	2.27498e-15	2.19456e-15	2.11914e-15	1.78935e-15	1.53178e-15	1.33022e-15
63		6.05172e-14	4.90584e-14	4.07216e-14	3.4464e-14	2.94473e-14	2.5516e-14	2.23759e-14	1.97741e-14	1.76823e-14	1.58404e-14	1.43309e-14	1.30411e-14	1.18565e-14	1.08633e-14	1.00287e-14	9.23407e-15	8.58178e-15	7.95573e-15	7.41626e-15	6.93548e-15	6.49512e-15	6.09525e-15	5.72023e-15	5.3958e-15	5.1078e-15	4.82629e-15	4.56662e-15	4.32941e-15	4.11701e-15	3.91971e-15	3.73364e-15	3.56312e-15	3.39985e-15	3.25206e-15	3.11428e-15	2.9735e-15	2.86028e-15	2.7492e-15	2.63227e-15	2.5331e-15	2.43866e-15	2.35256e-15	2.26625e-15	2.17951e-15	2.10513e-15	1.77654e-15	1.52444e-15	1.32536e-15
64		5.98441e-14	4.86719e-14	4.03376e-14	3.40317e-14	2.9188e-14	2.52569e-14	2.20627e-14	1.95595e-14	1.74629e-14	1.57213e-14	1.41991e-14	1.28839e-14	1.17778e-14	1.0805e-14	9.94986e-15	9.19388e-15	8.50707e-15	7.9008e-15	7.37102e-15	6.88739e-15	6.44437e-15	6.04839e-15	5.69566e-15	5.36567e-15	5.06288e-15	4.7815e-15	4.53843e-15	4.31754e-15	4.10731e-15	3.89438e-15	3.70122e-15	3.53901e-15	3.37711e-15	3.22448e-15	3.10096e-15	2.96269e-15	2.8459e-15	2.73234e-15	2.62299e-15	2.52521e-15	2.42137e-15	2.33528e-15	2.25297e-15	2.17567e-15	2.09654e-15	1.77517e-15	1.52173e-15	1.32013e-15
65		5.92992e-14	4.79902e-14	3.9954e-14	3.37639e-14	2.89056e-14	2.50254e-14	2.19284e-14	1.94164e-14	1.73573e-14	1.55566e-14	1.40843e-14	1.28001e-14	1.16972e-14	1.07333e-14	9.85346e-15	9.11657e-15	8.44826e-15	7.83426e-15	7.32616e-15	6.83234e-15	6.4044e-15	5.99556e-15	5.66028e-15	5.34925e-15	5.03253e-15	4.76424e-15	4.51737e-15	4.28078e-15	4.06818e-15	3.86475e-15	3.68332e-15	3.52555e-15	3.36733e-15	3.21355e-15	3.07752e-15	2.94987e-15	2.83174e-15	2.70988e-15	2.6112e-15	2.51157e-15	2.4168e-15	2.32841e-15	2.24015e-15	2.16214e-15	2.08542e-15	1.76654e-15	1.5136e-15	1.31218e-15
66		5.89127e-14	4.76353e-14	3.95906e-14	3.34211e-14	2.86208e-14	2.48053e-14	2.17484e-14	1.92332e-14	1.71704e-14	1.54295e-14	1.3941e-14	1.26876e-14	1.15877e-14	1.06437e-14	9.77539e-15	9.04824e-15	8.38966e-15	7.78636e-15	7.2705e-15	6.79122e-15	6.36382e-15	5.9766e-15	5.62372e-15	5.30314e-15	5.00803e-15	4.73304e-15	4.49455e-15	4.25661e-15	4.04637e-15	3.85122e-15	3.68221e-15	3.50382e-15	3.34045e-15	3.196e-15	3.06968e-15	2.93768e-15	2.80871e-15	2.69722e-15	2.59306e-15	2.50153e-15	2.40051e-15	2.31681e-15	2.23287e-15	2.15367e-15	2.07186e-15	1.75857e-15	1.50949e-15	1.30686e-15
67		5.84113e-14	4.73252e-14	3.92718e-14	3.31374e-14	2.82966e-14	2.46192e-14	2.15327e-14	1.90583e-14	1.7051e-14	1.53141e-14	1.38378e-14	1.25964e-14	1.14853e-14	1.05514e-14	9.72422e-15	8.98613e-15	8.30654e-15	7.75781e-15	7.21452e-15	6.75469e-15	6.31355e-15	5.93963e-15	5.59265e-15	5.28338e-15	4.98086e-15	4.71172e-15	4.4602e-15	4.23898e-15	4.02056e-15	3.84021e-15	3.65567e-15	3.48654e-15	3.33506e-15	3.18357e-15	3.0458e-15	2.92405e-15	2.80076e-15	2.68757e-15	2.5884e-15	2.48398e-15	2.38931e-15	2.30612e-15	2.21974e-15	2.14268e-15	2.07401e-15	1.74763e-15	1.50371e-15	1.30696e-15
68		5.79558e-14	4.6989e-14	3.88475e-14	3.28738e-14	2.81436e-14	2.43265e-14	2.14054e-14	1.89425e-14	1.6882e-14	1.52024e-14	1.37268e-14	1.24913e-14	1.14205e-14	1.04988e-14	9.66732e-15	8.92267e-15	8.26002e-15	7.69423e-15	7.1825e-15	6.73059e-15	6.2763e-15	5.90351e-15	5.55447e-15	5.24053e-15	4.95339e-15	4.67208e-15	4.45017e-15	4.21538e-15	3.99609e-15	3.81977e-15	3.63042e-15	3.46611e-15	3.31631e-15	3.16151e-15	3.03139e-15	2.91469e-15	2.78781e-15	2.67942e-15	2.57523e-15	2.47411e-15	2.39274e-15	2.29568e-15	2.21386e-15	2.13761e-15	2.06613e-15	1.74036e-15	1.49607e-15	1.3e-15
69		5.74229e-14	4.66399e-14	3.86557e-14	3.26555e-14	2.79688e-14	2.42662e-14	2.1218e-14	1.87911e-14	1.67776e-14	1.50897e-14	1.3677e-14	1.24032e-14	1.13519e-14	1.04208e-14	9.59476e-15	8.86992e-15	8.22376e-15	7.65741e-15	7.14488e-15	6.67083e-15	6.2564e-15	5.87119e-15	5.53232e-15	5.2214e-15	4.92594e-15	4.66999e-15	4.41729e-15	4.19842e-15	3.98496e-15	3.8016e-15	3.61366e-15	3.45084e-15	3.29421e-15	3.15439e-15	3.02427e-15	2.89787e-15	2.768e-15	2.66307e-15	2.56354e-15	2.46458e-15	2.36668e-15	2.28654e-15	2.20463e-15	2.12591e-15	2.05236e-15	1.73133e-15	1.49121e-15	1.29134e-15
70		5.70135e-14	4.64479e-14	3.8285e-14	3.24168e-14	2.77346e-14	2.40504e-14	2.10547e-14	1.86511e-14	1.66391e-14	1.49604e-14	1.35723e-14	1.23101e-14	1.12736e-14	1.03463e-14	9.53137e-15	8.82619e-15	8.1748e-15	7.61047e-15	7.11554e-15	6.63856e-15	6.2128e-15	5.84888e-15	5.50492e-15	5.1813e-15	4.89612e-15	4.63711e-15	4.39758e-15	4.17693e-15	3.97337e-15	3.7827e-15	3.59914e-15	3.44261e-15	3.28679e-15	3.14525e-15	3.01071e-15	2.87975e-15	2.77058e-15	2.65586e-15	2.55551e-15	2.45775e-15	2.36827e-15	2.27941e-15	2.20145e-15	2.11964e-15	2.04192e-15	1.73239e-15	1.48527e-15	1.2893e-15
71		5.65709e-14	4.59564e-14	3.81031e-14	3.22347e-14	2.75412e-14	2.38532e-14	2.09405e-14	1.85165e-14	1.65764e-14	1.49106e-14	1.34807e-14	1.22473e-14	1.11952e-14	1.03278e-14	9.49179e-15	8.76267e-15	8.14814e-15	7.56919e-15	7.06074e-15	6.60592e-15	6.20612e-15	5.81619e-15	5.47561e-15	5.15599e-15	4.87932e-15	4.61983e-15	4.37458e-15	4.16475e-15	3.94688e-15	3.76168e-15	3.58535e-15	3.42232e-15	3.27563e-15	3.13451e-15	2.99226e-15	2.87272e-15	2.75893e-15	2.6449e-15	2.54045e-15	2.44369e-15	2.35415e-15	2.26877e-15	2.19248e-15	2.10675e-15	2.03358e-15	1.72455e-15	1.48055e-15	1.28819e-15
72	7.51527e-14	5.64703e-14	4.57615e-14	3.78242e-14	3.19629e-14	2.73491e-14	2.36436e-14	2.07716e-14	1.83701e-14	1.64472e-14	1.48031e-14	1.33873e-14	1.22034e-14	1.11472e-14	1.02438e-14	9.41106e-15	8.71218e-15	8.07863e-15	7.52722e-15	7.02266e-15	6.57008e-15	6.17832e-15	5.79578e-15	5.4507e-15	5.14676e-15	4.87081e-15	4.60187e-15	4.37087e-15	4.13838e-15	3.93693e-15	3.73861e-15	3.56721e-15	3.41203e-15	3.25972e-15	3.11406e-15	2.98657e-15	2.86115e-15	2.74496e-15	2.63265e-15	2.53821e-15	2.43768e-15	2.34384e-15	2.26164e-15	2.18462e-15	2.09851e-15	2.03201e-15	1.71935e-15	1.47211e-15	1.28071e-15
73	7.44257e-14	5.59465e-14	4.54367e-14	3.76311e-14	3.1769e-14	2.71794e-14	2.35615e-14	2.0618e-14	1.83308e-14	1.63685e-14	1.47121e-14	1.32754e-14	1.21218e-14	1.10742e-14	1.01722e-14	9.39252e-15	8.66669e-15	8.04554e-15	7.51157e-15	6.9993e-15	6.53783e-15	6.14704e-15	5.74997e-15	5.42796e-15	5.11746e-15	4.84412e-15	4.5851e-15	4.33872e-15	4.13695e-15	3.91216e-15	3.74365e-15	3.56966e-15	3.39723e-15	3.24416e-15	3.11117e-15	2.97481e-15	2.83994e-15	2.73348e-15	2.62745e-15	2.52854e-15	2.42864e-15	2.33817e-15	2.25403e-15	2.16864e-15	2.09461e-15	2.02672e-15	1.71518e-15	1.47275e-15	1.27642e-15
74	7.3698e-14	5.55921e-14	4.52003e-14	3.73862e-14	3.15962e-14	2.6964e-14	2.33718e-14	2.05523e-14	1.81751e-14	1.6272e-14	1.46662e-14	1.32372e-14	1.20734e-14	1.10429e-14	1.01336e-14	9.34747e-15	8.6363e-15	8.00185e-15	7.46452e-15	6.95227e-15	6.50425e-15	6.10431e-15	5.75038e-15	5.41231e-15	5.10582e-15	4.82256e-15	4.57512e-15	4.33318e-15	4.11627e-15	3.91401e-15	3.72518e-15	3.55045e-15	3.40101e-15	3.243e-15	3.08901e-15	2.97082e-15	2.83564e-15	2.72747e-15	2.62371e-15	2.51839e-15	2.42165e-15	2.33058e-15	2.24773e-15	2.17007e-15	2.0941e-15	2.01614e-15	1.70957e-15	1.46419e-15	1.27473e-15
75	7.29736e-14	5.54084e-14	4.49509e-14	3.71837e-14	3.13738e-14	2.69436e-14	2.32944e-14	2.04029e-14	1.80805e-14	1.61363e-14	1.45555e-14	1.32298e-14	1.20055e-14	1.09682e-14	1.00728e-14	9.28774e-15	8.60612e-15	7.97264e-15	7.44409e-15	6.92801e-15	6.4907e-15	6.09776e-15	5.7168e-15	5.38581e-15	5.08447e-15	4.79704e-15	4.54159e-15	4.31472e-15	4.09006e-15	3.89516e-15	3.7078e-15	3.53686e-15	3.37685e-15	3.2234e-15	3.09168e-15	2.95223e-15	2.83607e-15	2.72403e-15	2.61659e-15	2.50823e-15	2.41154e-15	2.32951e-15	2.24098e-15	2.16017e-15	2.08242e-15	2.0141e-15	1.70235e-15	1.46308e-15	1.27049e-15
76	7.25044e-14	5.50998e-14	4.47472e-14	3.71097e-14	3.11452e-14	2.67503e-14	2.31774e-14	2.03229e-14	1.79831e-14	1.61338e-14	1.44491e-14	1.311e-14	1.19789e-14	1.0922e-14	1.00471e-14	9.26258e-15	8.54632e-15	7.95177e-15	7.38466e-15	6.90932e-15	6.479e-15	6.04202e-15	5.69842e-15	5.35772e-15	5.0733e-15	4.79103e-15	4.5316e-15	4.29819e-15	4.07906e-15	3.87553e-15	3.69705e-15	3.51883e-15	3.37218e-15	3.21801e-15	3.07804e-15	2.94564e-15	2.82863e-15	2.71593e-15	2.60424e-15	2.50268e-15	2.41517e-15	2.3194e-15	2.23736e-15	2.15718e-15	2.07284e-15	2.01166e-15	1.70075e-15	1.46204e-15	1.26882e-15
77	7.19466e-14	5.48374e-14	4.44542e-14	3.68174e-14	3.10147e-14	2.66236e-14	2.30726e-14	2.02057e-14	1.79721e-14	1.60375e-14	1.44378e-14	1.30974e-14	1.19159e-14	1.08926e-14	1.00105e-14	9.22326e-15	8.53972e-15	7.9345e-15	7.36516e-15	6.88748e-15	6.44886e-15	6.02425e-15	5.66666e-15	5.35882e-15	5.04692e-15	4.77226e-15	4.51437e-15	4.26834e-15	4.07188e-15	3.87621e-15	3.7e-15	3.5136e-15	3.35524e-15	3.21101e-15	3.07083e-15	2.93296e-15	2.81295e-15	2.70853e-15	2.60266e-15	2.49745e-15	2.39984e-15	2.30857e-15	2.22926e-15	2.14888e-15	2.07236e-15	2.00098e-15	1.69776e-15	1.45769e-15	1.26376e-15
78	7.16382e-14	5.48908e-14	4.43623e-14	3.67268e-14	3.09562e-14	2.64891e-14	2.30216e-14	2.01551e-14	1.78675e-14	1.59879e-14	1.4372e-14	1.30005e-14	1.18392e-14	1.08677e-14	9.9657e-15	9.17787e-15	8.5313e-15	7.89912e-15	7.34388e-15	6.85111e-15	6.39689e-15	6.03771e-15	5.67339e-15	5.33513e-15	5.03762e-15	4.76484e-15	4.5136e-15	4.2831e-15	4.0597e-15	3.86302e-15	3.6808e-15	3.50431e-15	3.34506e-15	3.20664e-15	3.06146e-15	2.93324e-15	2.81089e-15	2.69302e-15	2.58989e-15	2.4956e-15	2.39887e-15	2.30723e-15	2.21797e-15	2.14326e-15	2.0716e-15	1.99809e-15	1.69215e-15	1.45404e-15	1.2589e-15
79	7.10901e-14	5.45132e-14	4.42715e-14	3.66073e-14	3.07717e-14	2.64094e-14	2.2888e-14	2.00847e-14	1.77494e-14	1.59074e-14	1.43399e-14	1.29963e-14	1.18229e-14	1.08222e-14	9.93652e-15	9.16245e-15	8.47153e-15	7.8522e-15	7.31736e-15	6.8327e-15	6.39851e-15	6.01661e-15	5.65089e-15	5.31947e-15	5.02873e-15	4.73962e-15	4.50272e-15	4.26283e-15	4.05229e-15	3.86101e-15	3.66836e-15	3.49405e-15	3.3392e-15	3.19382e-15	3.05442e-15	2.92724e-15	2.80804e-15	2.69157e-15	2.58809e-15	2.48386e-15	2.39335e-15	2.29466e-15	2.21978e-15	2.13299e-15	2.06047e-15	1.99118e-15	1.68571e-15	1.45279e-15	1.26054e-15
80	7.09374e-14	5.44521e-14	4.39267e-14	3.64672e-14	3.06886e-14	2.62518e-14	2.27612e-14	2.00034e-14	1.77526e-14	1.58825e-14	1.43163e-14	1.29011e-14	1.17492e-14	1.07775e-14	9.90156e-15	9.13655e-15	8.4573e-15	7.84791e-15	7.3065e-15	6.8322e-15	6.39256e-15	5.99612e-15	5.62389e-15	5.30902e-15	5.02064e-15	4.72911e-15	4.4871e-15	4.25404e-15	4.03127e-15	3.84927e-15	3.65652e-15	3.47836e-15	3.32727e-15	3.17762e-15	3.05235e-15	2.91046e-15	2.80705e-15	2.69236e-15	2.57873e-15	2.48089e-15	2.39039e-15	2.30043e-15	2.21813e-15	2.1337e-15	2.05866e-15	1.9895e-15	1.69097e-15	1.44783e-15	1.25669e-15
81	7.04769e-14	5.39467e-14	4.38926e-14	3.6243e-14	3.05716e-14	2.62221e-14	2.26912e-14	1.99746e-14	1.76406e-14	1.57986e-14	1.42119e-14	1.28921e-14	1.17355e-14	1.07382e-14	9.87434e-15	9.12131e-15	8.4329e-15	7.82733e-15	7.27942e-15	6.7972e-15	6.39047e-15	5.98587e-15	5.62096e-15	5.30373e-15	5.00552e-15	4.72135e-15	4.47013e-15	4.25537e-15	4.03245e-15	3.82965e-15	3.65121e-15	3.48565e-15	3.31956e-15	3.17712e-15	3.04098e-15	2.91571e-15	2.7936e-15	2.68456e-15	2.57963e-15	2.47471e-15	2.3861e-15	2.28541e-15	2.20887e-15	2.13412e-15	2.06134e-15	1.98948e-15	1.68446e-15	1.4469e-15	1.25625e-15
82	7.0121e-14	5.40077e-14	4.37356e-14	3.62185e-14	3.04206e-14	2.60912e-14	2.26163e-14	1.99307e-14	1.76414e-14	1.57696e-14	1.4229e-14	1.28555e-14	1.17484e-14	1.07051e-14	9.86749e-15	9.09985e-15	8.40549e-15	7.8145e-15	7.27161e-15	6.79576e-15	6.3748e-15	5.95815e-15	5.605e-15	5.28255e-15	4.99529e-15	4.7161e-15	4.4618e-15	4.23969e-15	4.02737e-15	3.8305e-15	3.64692e-15	3.48178e-15	3.3219e-15	3.17933e-15	3.03981e-15	2.90511e-15	2.79407e-15	2.67278e-15	2.57699e-15	2.47588e-15	2.38424e-15	2.28987e-15	2.20305e-15	2.1307e-15	2.05832e-15	1.98503e-15	1.68418e-15	1.44259e-15	1.25443e-15
83	7.00045e-14	5.3843e-14	4.36431e-14	3.61691e-14	3.04417e-14	2.60821e-14	2.26114e-14	1.98245e-14	1.76454e-14	1.57256e-14	1.41682e-14	1.28033e-14	1.16726e-14	1.06825e-14	9.81908e-15	9.05006e-15	8.3888e-15	7.77058e-15	7.2688e-15	6.77926e-15	6.34367e-15	5.95916e-15	5.59255e-15	5.27406e-15	4.96899e-15	4.70754e-15	4.46782e-15	4.22573e-15	4.01201e-15	3.82317e-15	3.6375e-15	3.46641e-15	3.3172e-15	3.16881e-15	3.02968e-15	2.90741e-15	2.78706e-15	2.67304e-15	2.57547e-15	2.46938e-15	2.37471e-15	2.29102e-15	2.20881e-15	2.12699e-15	2.05802e-15	1.97865e-15	1.68377e-15	1.44345e-15	1.25555e-15
84	6.97743e-14	5.3601e-14	4.36233e-14	3.60113e-14	3.03905e-14	2.59733e-14	2.25058e-14	1.97796e-14	1.7544e-14	1.56812e-14	1.41415e-14	1.28207e-14	1.16682e-14	1.06796e-14	9.79776e-15	9.05637e-15	8.38287e-15	7.81142e-15	7.25604e-15	6.76007e-15	6.3424e-15	5.94875e-15	5.59334e-15	5.26486e-15	4.98004e-15	4.70874e-15	4.45758e-15	4.23672e-15	4.01814e-15	3.81947e-15	3.62837e-15	3.46828e-15	3.31436e-15	3.16503e-15	3.02142e-15	2.9017e-15	2.77506e-15	2.66674e-15	2.56405e-15	2.46792e-15	2.37483e-15	2.2832e-15	2.20412e-15	2.11962e-15	2.05175e-15	1.98612e-15	1.67746e-15	1.43959e-15	1.25093e-15
85	6.9715e-14	5.36568e-14	4.34936e-14	3.59357e-14	3.03467e-14	2.59416e-14	2.25315e-14	1.97393e-14	1.75169e-14	1.56926e-14	1.41228e-14	1.28137e-14	1.16404e-14	1.06696e-14	9.78218e-15	9.03811e-15	8.36639e-15	7.75486e-15	7.23459e-15	6.75395e-15	6.32591e-15	5.93824e-15	5.58662e-15	5.25846e-15	4.97482e-15	4.69812e-15	4.44437e-15	4.22859e-15	4.00518e-15	3.81794e-15	3.6331e-15	3.46293e-15	3.30123e-15	3.16985e-15	3.03021e-15	2.89318e-15	2.77478e-15	2.6705e-15	2.56947e-15	2.46812e-15	2.3654e-15	2.28165e-15	2.20609e-15	2.12204e-15	2.05119e-15	1.97923e-15	1.67571e-15	1.43929e-15	1.24774e-15
86	6.94121e-14	5.36811e-14	4.34319e-14	3.5922e-14	3.02457e-14	2.58206e-14	2.24329e-14	1.97024e-14	1.74877e-14	1.5637e-14	1.40815e-14	1.27661e-14	1.16149e-14	1.06461e-14	9.78519e-15	9.01469e-15	8.36622e-15	7.77182e-15	7.22466e-15	6.75086e-15	6.32454e-15	5.9299e-15	5.57183e-15	5.24994e-15	4.97789e-15	4.69068e-15	4.43098e-15	4.20984e-15	3.98955e-15	3.8124e-15	3.63202e-15	3.46649e-15	3.30631e-15	3.1642e-15	3.02311e-15	2.90163e-15	2.77683e-15	2.66665e-15	2.56048e-15	2.46338e-15	2.37399e-15	2.28096e-15	2.19335e-15	2.11728e-15	2.04452e-15	1.97772e-15	1.67637e-15	1.43452e-15	1.25035e-15
87	6.92924e-14	5.3643e-14	4.33108e-14	3.57588e-14	3.02211e-14	2.59047e-14	2.23925e-14	1.97084e-14	1.74681e-14	1.56275e-14	1.40607e-14	1.27652e-14	1.16308e-14	1.06469e-14	9.77349e-15	9.05162e-15	8.34297e-15	7.7512e-15	7.20446e-15	6.72499e-15	6.30396e-15	5.9298e-15	5.56151e-15	5.25638e-15	4.96087e-15	4.69153e-15	4.43705e-15	4.21593e-15	4.01994e-15	3.81226e-15	3.62647e-15	3.45784e-15	3.3021e-15	3.15862e-15	3.0238e-15	2.88492e-15	2.77257e-15	2.66485e-15	2.55846e-15	2.45565e-15	2.3699e-15	2.28074e-15	2.19207e-15	2.11287e-15	2.042e-15	1.97599e-15	1.67392e-15	1.43656e-15	1.24633e-15
88	6.921e-14	5.33377e-14	4.33469e-14	3.57911e-14	3.01065e-14	2.59168e-14	2.24115e-14	1.96485e-14	1.74521e-14	1.56324e-14	1.40516e-14	1.27333e-14	1.16218e-14	1.0621e-14	9.77464e-15	8.99381e-15	8.34731e-15	7.74704e-15	7.21487e-15	6.73995e-15	6.2989e-15	5.91984e-15	5.56763e-15	5.24442e-15	4.94922e-15	4.69371e-15	4.44341e-15	4.21388e-15	4.00467e-15	3.79902e-15	3.62675e-15	3.46203e-15	3.30466e-15	3.15327e-15	3.02043e-15	2.89325e-15	2.77888e-15	2.66459e-15	2.55427e-15	2.45045e-15	2.36285e-15	2.27979e-15	2.19879e-15	2.12067e-15	2.04304e-15	1.97387e-15	1.67381e-15	1.43716e-15	1.25059e-15
89	6.92388e-14	5.33671e-14	4.32398e-14	3.57739e-14	3.01566e-14	2.57891e-14	2.24172e-14	1.96014e-14	1.74502e-14	1.55946e-14	1.40647e-14	1.27493e-14	1.16019e-14	1.06113e-14	9.76396e-15	9.0177e-15	8.32867e-15	7.73673e-15	7.21427e-15	6.73747e-15	6.29875e-15	5.92685e-15	5.56931e-15	5.24346e-15	4.9506e-15	4.68537e-15	4.43028e-15	4.20247e-15	3.9951e-15	3.81063e-15	3.62568e-15	3.4485e-15	3.30677e-15	3.15105e-15	3.02205e-15	2.89531e-15	2.77421e-15	2.65905e-15	2.55138e-15	2.46316e-15	2.35858e-15	2.27555e-15	2.19515e-15	2.11163e-15	2.04154e-15	1.96763e-15	1.67072e-15	1.43481e-15	1.24802e-15
90	6.92314e-14	5.33988e-14	4.33233e-14	3.58158e-14	3.02294e-14	2.58533e-14	2.23696e-14	1.96881e-14	1.74559e-14	1.5588e-14	1.40439e-14	1.2748e-14	1.1605e-14	1.06379e-14	9.77623e-15	9.00541e-15	8.33408e-15	7.73831e-15	7.20276e-15	6.73849e-15	6.30768e-15	5.91411e-15	5.56467e-15	5.25172e-15	4.95781e-15	4.68443e-15	4.44891e-15	4.2006e-15	3.99885e-15	3.8038e-15	3.6268e-15	3.45732e-15	3.29561e-15	3.14402e-15	3.01556e-15	2.89345e-15	2.7637e-15	2.66152e-15	2.55839e-15	2.45576e-15	2.3614e-15	2.27757e-15	2.19332e-15	2.11221e-15	2.04229e-15	1.96938e-15	1.66834e-15	1.4356e-15	1.24715e-15
91	6.93559e-14	5.34668e-14	4.34062e-14	3.5778e-14	3.01449e-14	2.58021e-14	2.24134e-14	1.96654e-14	1.74646e-14	1.56123e-14	1.40244e-14	1.27732e-14	1.15997e-14	1.06202e-14	9.76997e-15	9.01322e-15	8.34656e-15	7.74682e-15	7.21112e-15	6.74011e-15	6.31533e-15	5.94117e-15	5.56695e-15	5.24625e-15	4.9546e-15	4.68067e-15	4.43937e-15	4.20159e-15	3.99453e-15	3.80791e-15	3.61962e-15	3.45549e-15	3.29888e-15	3.16303e-15	3.02268e-15	2.88275e-15	2.77109e-15	2.66438e-15	2.55806e-15	2.46729e-15	2.36752e-15	2.27582e-15	2.19514e-15	2.11449e-15	2.0413e-15	1.97234e-15	1.67861e-15	1.44219e-15	1.24912e-15
92	6.91756e-14	5.34699e-14	4.32624e-14	3.587e-14	3.01948e-14	2.58376e-14	2.23821e-14	1.97207e-14	1.74851e-14	1.56326e-14	1.40624e-14	1.2739e-14	1.16027e-14	1.06569e-14	9.75353e-15	9.0324e-15	8.34723e-15	7.74733e-15	7.2184e-15	6.73607e-15	6.31577e-15	5.92275e-15	5.57163e-15	5.25908e-15	4.9463e-15	4.67897e-15	4.4443e-15	4.20637e-15	3.98755e-15	3.80709e-15	3.62769e-15	3.46264e-15	3.30229e-15	3.15772e-15	3.01701e-15	2.89824e-15	2.7744e-15	2.662e-15	2.55575e-15	2.4609e-15	2.36286e-15	2.28025e-15	2.20114e-15	2.12038e-15	2.0468e-15	1.97536e-15	1.67081e-15	1.43806e-15	1.2477e-15
93	6.94792e-14	5.35847e-14	4.34112e-14	3.58722e-14	3.02656e-14	2.59449e-14	2.2414e-14	1.97092e-14	1.74387e-14	1.56334e-14	1.40959e-14	1.27667e-14	1.16328e-14	1.06203e-14	9.74241e-15	8.98964e-15	8.33426e-15	7.75926e-15	7.227e-15	6.75333e-15	6.30854e-15	5.92965e-15	5.57573e-15	5.2502e-15	4.95897e-15	4.68422e-15	4.43369e-15	4.20744e-15	4.00275e-15	3.80576e-15	3.63239e-15	3.45686e-15	3.29876e-15	3.15222e-15	3.02422e-15	2.89061e-15	2.77187e-15	2.66992e-15	2.55606e-15	2.46266e-15	2.36376e-15	2.27454e-15	2.19683e-15	2.11923e-15	2.04255e-15	1.9715e-15	1.67399e-15	1.43747e-15	1.25183e-15
94	6.96188e-14	5.36163e-14	4.33336e-14	3.5915e-14	3.02302e-14	2.59185e-14	2.24984e-14	1.96794e-14	1.75068e-14	1.56711e-14	1.40999e-14	1.27661e-14	1.16218e-14	1.06476e-14	9.79625e-15	9.0137e-15	8.34263e-15	7.75365e-15	7.23178e-15	6.74978e-15	6.32637e-15	5.92209e-15	5.58542e-15	5.25563e-15	4.96263e-15	4.67573e-15	4.43937e-15	4.1962e-15	4.00594e-15	3.81663e-15	3.62883e-15	3.46258e-15	3.30646e-15	3.15729e-15	3.02457e-15	2.893e-15	2.77498e-15	2.6661e-15	2.55592e-15	2.45736e-15	2.36605e-15	2.28127e-15	2.19451e-15	2.11821e-15	2.04413e-15	1.97282e-15	1.67698e-15	1.44053e-15	1.25233e-15
95	6.94676e-14	5.3552e-14	4.34663e-14	3.59066e-14	3.02493e-14	2.59037e-14	2.24829e-14	1.97555e-14	1.74893e-14	1.56763e-14	1.41331e-14	1.2761e-14	1.16565e-14	1.06294e-14	9.80214e-15	9.03159e-15	8.37839e-15	7.78035e-15	7.23642e-15	6.76092e-15	6.33021e-15	5.92979e-15	5.58503e-15	5.26351e-15	4.98065e-15	4.69021e-15	4.45148e-15	4.21594e-15	4.01367e-15	3.81242e-15	3.62512e-15	3.45916e-15	3.30393e-15	3.16817e-15	3.02421e-15	2.89642e-15	2.77447e-15	2.67529e-15	2.56945e-15	2.46415e-15	2.37582e-15	2.28326e-15	2.19173e-15	2.11602e-15	2.04648e-15	1.98025e-15	1.67752e-15	1.43714e-15	1.25032e-15
96	6.99484e-14	5.36435e-14	4.35542e-14	3.60231e-14	3.03757e-14	2.59322e-14	2.2593e-14	1.97673e-14	1.7532e-14	1.5695e-14	1.41249e-14	1.28552e-14	1.16657e-14	1.06788e-14	9.81795e-15	9.03595e-15	8.40333e-15	7.79586e-15	7.25003e-15	6.7569e-15	6.33698e-15	5.95046e-15	5.59226e-15	5.26064e-15	4.98162e-15	4.69435e-15	4.4512e-15	4.22632e-15	4.02357e-15	3.81569e-15	3.6259e-15	3.47205e-15	3.31138e-15	3.16401e-15	3.02389e-15	2.89828e-15	2.78301e-15	2.6633e-15	2.56353e-15	2.46449e-15	2.3697e-15	2.28275e-15	2.20113e-15	2.12196e-15	2.05278e-15	1.97983e-15	1.67423e-15	1.43922e-15	1.25194e-15
97	6.99123e-14	5.37351e-14	4.35691e-14	3.60362e-14	3.04548e-14	2.60121e-14	2.26194e-14	1.98743e-14	1.75871e-14	1.5702e-14	1.41841e-14	1.28118e-14	1.16863e-14	1.06899e-14	9.83735e-15	9.0872e-15	8.3961e-15	7.80517e-15	7.26801e-15	6.7702e-15	6.3362e-15	5.96119e-15	5.59675e-15	5.26128e-15	4.98232e-15	4.70851e-15	4.45519e-15	4.22677e-15	4.01903e-15	3.82135e-15	3.63402e-15	3.4677e-15	3.31415e-15	3.169e-15	3.02875e-15	2.90375e-15	2.77965e-15	2.66937e-15	2.57178e-15	2.46842e-15	2.38065e-15	2.2878e-15	2.20791e-15	2.12516e-15	2.05427e-15	1.9843e-15	1.67932e-15	1.44248e-15	1.24787e-15
98	7.02824e-14	5.39521e-14	4.3793e-14	3.6179e-14	3.04247e-14	2.61158e-14	2.26677e-14	1.9862e-14	1.7647e-14	1.57804e-14	1.42121e-14	1.28597e-14	1.17313e-14	1.07228e-14	9.87211e-15	9.10607e-15	8.4011e-15	7.81186e-15	7.26758e-15	6.79618e-15	6.36174e-15	5.96682e-15	5.61555e-15	5.28267e-15	4.98391e-15	4.71168e-15	4.46486e-15	4.22393e-15	4.02436e-15	3.8244e-15	3.65183e-15	3.47535e-15	3.32448e-15	3.17295e-15	3.03345e-15	2.91393e-15	2.79347e-15	2.68493e-15	2.5753e-15	2.46849e-15	2.38132e-15	2.28939e-15	2.2076e-15	2.13007e-15	2.04844e-15	1.98638e-15	1.67912e-15	1.44174e-15	1.2559e-15
99	7.04069e-14	5.42048e-14	4.394e-14	3.62888e-14	3.05857e-14	2.61495e-14	2.27198e-14	1.98996e-14	1.76732e-14	1.58525e-14	1.42192e-14	1.2894e-14	1.17572e-14	1.07316e-14	9.88702e-15	9.11811e-15	8.43347e-15	7.81051e-15	7.30185e-15	6.80771e-15	6.39114e-15	5.97184e-15	5.62871e-15	5.29479e-15	4.98938e-15	4.7188e-15	4.47713e-15	4.24867e-15	4.03234e-15	3.83837e-15	3.65419e-15	3.48531e-15	3.31648e-15	3.18151e-15	3.04003e-15	2.91063e-15	2.79808e-15	2.67795e-15	2.57298e-15	2.4743e-15	2.38409e-15	2.29599e-15	2.21439e-15	2.1366e-15	2.05694e-15	1.98144e-15	1.68252e-15	1.44791e-15	1.25633e-15
100	7.07469e-14	5.43078e-14	4.39132e-14	3.6378e-14	3.06889e-14	2.62887e-14	2.27472e-14	2.00049e-14	1.77329e-14	1.58807e-14	1.42781e-14	1.29485e-14	1.18079e-14	1.07717e-14	9.90792e-15	9.1385e-15	8.4649e-15	7.83557e-15	7.30243e-15	6.82312e-15	6.39136e-15	5.98463e-15	5.63045e-15	5.29991e-15	5.00197e-15	4.73359e-15	4.4852e-15	4.25799e-15	4.03486e-15	3.83145e-15	3.66092e-15	3.49572e-15	3.33376e-15	3.18915e-15	3.0498e-15	2.92374e-15	2.79491e-15	2.68874e-15	2.57233e-15	2.47976e-15	2.38345e-15	2.29596e-15	2.22204e-15	2.13345e-15	2.06587e-15	1.98794e-15	1.68847e-15	1.44526e-15	1.25742e-15
101	7.1094e-14	5.4361e-14	4.41563e-14	3.65241e-14	3.08189e-14	2.63566e-14	2.28546e-14	2.00335e-14	1.78022e-14	1.58977e-14	1.43082e-14	1.29667e-14	1.18148e-14	1.08021e-14	9.91692e-15	9.14981e-15	8.48352e-15	7.85577e-15	7.34722e-15	6.84504e-15	6.40962e-15	5.99333e-15	5.65447e-15	5.31367e-15	5.03073e-15	4.74593e-15	4.50138e-15	4.26198e-15	4.04527e-15	3.85061e-15	3.67677e-15	3.50511e-15	3.34347e-15	3.19363e-15	3.04686e-15	2.92734e-15	2.80398e-15	2.69254e-15	2.59089e-15	2.48372e-15	2.38845e-15	2.31457e-15	2.21666e-15	2.13892e-15	2.06483e-15	1.99333e-15	1.69062e-15	1.44984e-15	1.26041e-15
102	7.1518e-14	5.47663e-14	4.425e-14	3.66926e-14	3.09243e-14	2.647e-14	2.29524e-14	2.01765e-14	1.79367e-14	1.59781e-14	1.43694e-14	1.30245e-14	1.18622e-14	1.08254e-14	9.96349e-15	9.18761e-15	8.5008e-15	7.90126e-15	7.3396e-15	6.86179e-15	6.43654e-15	6.02973e-15	5.66474e-15	5.34555e-15	5.03701e-15	4.74868e-15	4.51058e-15	4.26526e-15	4.06159e-15	3.86206e-15	3.67692e-15	3.49719e-15	3.34871e-15	3.2125e-15	3.06107e-15	2.93826e-15	2.81414e-15	2.69455e-15	2.58791e-15	2.4919e-15	2.39475e-15	2.30725e-15	2.22234e-15	2.14593e-15	2.07379e-15	1.99374e-15	1.6877e-15	1.45458e-15	1.26254e-15
103	7.20702e-14	5.51195e-14	4.45191e-14	3.69137e-14	3.1085e-14	2.65539e-14	2.30533e-14	2.02507e-14	1.79786e-14	1.60312e-14	1.44615e-14	1.30592e-14	1.19287e-14	1.08756e-14	9.97777e-15	9.2381e-15	8.53077e-15	7.92781e-15	7.38977e-15	6.88163e-15	6.4424e-15	6.04307e-15	5.68981e-15	5.35599e-15	5.04603e-15	4.78611e-15	4.50753e-15	4.27975e-15	4.06868e-15	3.87828e-15	3.68642e-15	3.51554e-15	3.35972e-15	3.2052e-15	3.07008e-15	2.94781e-15	2.81638e-15	2.7063e-15	2.59303e-15	2.49547e-15	2.40224e-15	2.31067e-15	2.22838e-15	2.14458e-15	2.07138e-15	2.00177e-15	1.69693e-15	1.45909e-15	1.2631e-15
104	7.25389e-14	5.51895e-14	4.46356e-14	3.69418e-14	3.12623e-14	2.66628e-14	2.3168e-14	2.03074e-14	1.80175e-14	1.61123e-14	1.44981e-14	1.31287e-14	1.19423e-14	1.09359e-14	1.00601e-14	9.2582e-15	8.57277e-15	7.94919e-15	7.41016e-15	6.90824e-15	6.46646e-15	6.06022e-15	5.70679e-15	5.38041e-15	5.06859e-15	4.78532e-15	4.53963e-15	4.2898e-15	4.08116e-15	3.88787e-15	3.69878e-15	3.53304e-15	3.37148e-15	3.216e-15	3.07274e-15	2.94452e-15	2.82628e-15	2.71466e-15	2.60682e-15	2.50239e-15	2.40371e-15	2.32004e-15	2.2335e-15	2.15791e-15	2.07841e-15	2.01109e-15	1.69749e-15	1.46089e-15	1.27046e-15
105	7.2963e-14	5.54644e-14	4.49071e-14	3.71621e-14	3.14211e-14	2.67859e-14	2.32553e-14	2.04257e-14	1.8092e-14	1.61703e-14	1.45835e-14	1.31924e-14	1.19942e-14	1.09896e-14	1.01005e-14	9.30504e-15	8.56003e-15	7.98849e-15	7.43311e-15	6.9385e-15	6.48843e-15	6.09465e-15	5.71762e-15	5.38833e-15	5.08973e-15	4.79464e-15	4.54664e-15	4.30657e-15	4.09437e-15	3.89719e-15	3.715e-15	3.53049e-15	3.38372e-15	3.22857e-15	3.08677e-15	2.96516e-15	2.83743e-15	2.7216e-15	2.6068e-15	2.50372e-15	2.41619e-15	2.32845e-15	2.24368e-15	2.16474e-15	2.0846e-15	2.01082e-15	1.70285e-15	1.46434e-15	1.27132e-15
106	7.35086e-14	5.58615e-14	4.52101e-14	3.74235e-14	3.15212e-14	2.70005e-14	2.34172e-14	2.05538e-14	1.81995e-14	1.62473e-14	1.46264e-14	1.32598e-14	1.20839e-14	1.10118e-14	1.01126e-14	9.33503e-15	8.64944e-15	8.02244e-15	7.46007e-15	6.9813e-15	6.51876e-15	6.11208e-15	5.73624e-15	5.39083e-15	5.09388e-15	4.82378e-15	4.568e-15	4.3334e-15	4.10873e-15	3.89983e-15	3.72025e-15	3.54637e-15	3.38781e-15	3.23709e-15	3.09967e-15	2.9649e-15	2.84165e-15	2.72982e-15	2.61964e-15	2.51887e-15	2.42402e-15	2.32944e-15	2.25078e-15	2.16225e-15	2.08612e-15	2.02154e-15	1.71085e-15	1.46351e-15	1.27562e-15
107	7.44933e-14	5.59017e-14	4.5394e-14	3.76664e-14	3.17404e-14	2.71978e-14	2.35693e-14	2.06466e-14	1.83448e-14	1.63448e-14	1.47434e-14	1.3312e-14	1.21169e-14	1.10812e-14	1.01661e-14	9.36664e-15	8.68013e-15	8.05438e-15	7.51443e-15	6.99437e-15	6.53292e-15	6.1424e-15	5.76855e-15	5.42115e-15	5.13242e-15	4.83909e-15	4.58019e-15	4.33999e-15	4.12809e-15	3.92678e-15	3.73485e-15	3.55616e-15	3.40653e-15	3.24917e-15	3.10442e-15	2.98077e-15	2.8595e-15	2.73597e-15	2.6277e-15	2.52581e-15	2.42227e-15	2.34026e-15	2.25535e-15	2.17042e-15	2.09032e-15	2.02252e-15	1.71488e-15	1.47172e-15	1.27656e-15
108	7.51271e-14	5.63689e-14	4.55657e-14	3.78707e-14	3.19176e-14	2.72938e-14	2.36601e-14	2.07998e-14	1.84071e-14	1.64611e-14	1.47583e-14	1.33803e-14	1.22178e-14	1.11395e-14	1.02241e-14	9.44661e-15	8.72407e-15	8.09511e-15	7.53265e-15	7.03809e-15	6.57014e-15	6.15122e-15	5.78921e-15	5.44492e-15	5.13292e-15	4.86024e-15	4.5964e-15	4.3624e-15	4.13781e-15	3.9333e-15	3.74798e-15	3.57885e-15	3.40983e-15	3.25972e-15	3.1205e-15	2.98332e-15	2.854e-15	2.7424e-15	2.64315e-15	2.53631e-15	2.44282e-15	2.34374e-15	2.25753e-15	2.17915e-15	2.10089e-15	2.03159e-15	1.72041e-15	1.47381e-15	1.28207e-15
109		5.66455e-14	4.59213e-14	3.80117e-14	3.21289e-14	2.74828e-14	2.38169e-14	2.08894e-14	1.85385e-14	1.65522e-14	1.49021e-14	1.34595e-14	1.22662e-14	1.12103e-14	1.02911e-14	9.49421e-15	8.77241e-15	8.12733e-15	7.56741e-15	7.06353e-15	6.59294e-15	6.20228e-15	5.82099e-15	5.46936e-15	5.16989e-15	4.87632e-15	4.62511e-15	4.38216e-15	4.15147e-15	3.95149e-15	3.76869e-15	3.59176e-15	3.4186e-15	3.27171e-15	3.13086e-15	2.99957e-15	2.87546e-15	2.7561e-15	2.647e-15	2.54812e-15	2.44803e-15	2.35553e-15	2.27303e-15	2.19e-15	2.11259e-15	2.03704e-15	1.72114e-15	1.48072e-15	1.28578e-15
110		5.71273e-14	4.62592e-14	3.84376e-14	3.23973e-14	2.77079e-14	2.40533e-14	2.10974e-14	1.86772e-14	1.66689e-14	1.49883e-14	1.35663e-14	1.23725e-14	1.12853e-14	1.03245e-14	9.53306e-15	8.81021e-15	8.17993e-15	7.62316e-15	7.08588e-15	6.6305e-15	6.22156e-15	5.85496e-15	5.50928e-15	5.17375e-15	4.89391e-15	4.63888e-15	4.39647e-15	4.18013e-15	3.97014e-15	3.7732e-15	3.5962e-15	3.44637e-15	3.28699e-15	3.14833e-15	3.01247e-15	2.88825e-15	2.76759e-15	2.65986e-15	2.54901e-15	2.45471e-15	2.36296e-15	2.27418e-15	2.19603e-15	2.11915e-15	2.04641e-15	1.73128e-15	1.4838e-15	1.2894e-15
111		5.75002e-14	4.66911e-14	3.87321e-14	3.26364e-14	2.78733e-14	2.42045e-14	2.12208e-14	1.88015e-14	1.67366e-14	1.50981e-14	1.36561e-14	1.24021e-14	1.13555e-14	1.04112e-14	9.58408e-15	8.85858e-15	8.23205e-15	7.64672e-15	7.13092e-15	6.65821e-15	6.2725e-15	5.8736e-15	5.52371e-15	5.20977e-15	4.9277e-15	4.65409e-15	4.41787e-15	4.19933e-15	3.9799e-15	3.78816e-15	3.61491e-15	3.45304e-15	3.29981e-15	3.15469e-15	3.02241e-15	2.89838e-15	2.77638e-15	2.66827e-15	2.56616e-15	2.46721e-15	2.37551e-15	2.29904e-15	2.19623e-15	2.13307e-15	2.0552e-15	1.73862e-15	1.49175e-15	1.29263e-15
112		5.80583e-14	4.68495e-14	3.89911e-14	3.27344e-14	2.81163e-14	2.43629e-14	2.13556e-14	1.89226e-14	1.68879e-14	1.52223e-14	1.37348e-14	1.25094e-14	1.14261e-14	1.04847e-14	9.63436e-15	8.92614e-15	8.25009e-15	7.7174e-15	7.18305e-15	6.71979e-15	6.27708e-15	5.9141e-15	5.56802e-15	5.25457e-15	4.95286e-15	4.68968e-15	4.43841e-15	4.20691e-15	3.99323e-15	3.81876e-15	3.63905e-15	3.46358e-15	3.31488e-15	3.17518e-15	3.03703e-15	2.90839e-15	2.78242e-15	2.6856e-15	2.57405e-15	2.4789e-15	2.37962e-15	2.29364e-15	2.20917e-15	2.13812e-15	2.05654e-15	1.74136e-15	1.49064e-15	1.29366e-15
113		5.8392e-14	4.72495e-14	3.91513e-14	3.31519e-14	2.83786e-14	2.4527e-14	2.15601e-14	1.90963e-14	1.70315e-14	1.53035e-14	1.38283e-14	1.26193e-14	1.14986e-14	1.05513e-14	9.71355e-15	8.98693e-15	8.32946e-15	7.73814e-15	7.22261e-15	6.73869e-15	6.34783e-15	5.93121e-15	5.58538e-15	5.27413e-15	4.98225e-15	4.70023e-15	4.45691e-15	4.24241e-15	4.02168e-15	3.83325e-15	3.65455e-15	3.48333e-15	3.33599e-15	3.19268e-15	3.04158e-15	2.92054e-15	2.80547e-15	2.68704e-15	2.57925e-15	2.4871e-15	2.39031e-15	2.30449e-15	2.22202e-15	2.14278e-15	2.06429e-15	1.74666e-15	1.50282e-15	1.30515e-15
114		5.88847e-14	4.78413e-14	3.94944e-14	3.34788e-14	2.85448e-14	2.48353e-14	2.17117e-14	1.92498e-14	1.71274e-14	1.54128e-14	1.39367e-14	1.264e-14	1.15932e-14	1.06159e-14	9.79769e-15	9.03983e-15	8.40286e-15	7.79367e-15	7.28482e-15	6.80386e-15	6.3623e-15	5.98601e-15	5.62309e-15	5.31027e-15	5.00298e-15	4.73546e-15	4.49747e-15	4.24816e-15	4.04897e-15	3.84987e-15	3.67054e-15	3.49992e-15	3.34308e-15	3.19851e-15	3.05154e-15	2.93186e-15	2.81079e-15	2.70057e-15	2.59232e-15	2.49464e-15	2.40377e-15	2.31338e-15	2.23215e-15	2.14722e-15	2.07929e-15	1.75474e-15	1.50588e-15	1.30976e-15
115		5.93841e-14	4.8193e-14	3.99573e-14	3.37042e-14	2.89192e-14	2.50031e-14	2.19235e-14	1.94455e-14	1.73072e-14	1.55613e-14	1.40724e-14	1.27871e-14	1.17089e-14	1.0726e-14	9.84998e-15	9.09147e-15	8.45862e-15	7.83424e-15	7.32499e-15	6.85212e-15	6.41008e-15	6.0342e-15	5.65328e-15	5.33305e-15	5.04136e-15	4.7696e-15	4.51646e-15	4.28685e-15	4.07273e-15	3.87028e-15	3.69013e-15	3.51369e-15	3.35902e-15	3.21318e-15	3.0857e-15	2.95388e-15	2.83244e-15	2.71155e-15	2.61008e-15	2.51113e-15	2.41197e-15	2.32881e-15	2.24432e-15	2.1544e-15	2.08659e-15	1.76992e-15	1.51445e-15	1.31416e-15
116		5.98565e-14	4.84498e-14	4.02208e-14	3.39982e-14	2.92654e-14	2.53218e-14	2.21374e-14	1.95923e-14	1.74847e-14	1.57013e-14	1.41772e-14	1.28932e-14	1.17682e-14	1.08049e-14	9.9324e-15	9.1704e-15	8.50331e-15	7.91662e-15	7.36138e-15	6.89027e-15	6.44885e-15	6.0548e-15	5.7062e-15	5.34932e-15	5.07134e-15	4.79714e-15	4.54981e-15	4.31532e-15	4.08742e-15	3.89988e-15	3.7156e-15	3.53491e-15	3.38002e-15	3.2208e-15	3.08561e-15	2.96487e-15	2.83789e-15	2.72818e-15	2.62416e-15	2.52112e-15	2.43289e-15	2.3396e-15	2.24794e-15	2.17507e-15	2.10026e-15	1.76986e-15	1.5194e-15	1.32184e-15
117		6.02797e-14	4.90834e-14	4.07375e-14	3.43824e-14	2.94373e-14	2.54876e-14	2.23458e-14	1.98031e-14	1.7647e-14	1.58124e-14	1.43473e-14	1.30009e-14	1.18925e-14	1.08796e-14	1.00381e-14	9.26077e-15	8.55031e-15	7.97312e-15	7.41842e-15	6.92696e-15	6.48395e-15	6.0987e-15	5.73029e-15	5.38054e-15	5.09773e-15	4.8344e-15	4.57133e-15	4.33442e-15	4.12129e-15	3.92287e-15	3.73362e-15	3.56534e-15	3.4001e-15	3.24938e-15	3.10689e-15	2.97975e-15	2.85884e-15	2.74372e-15	2.63421e-15	2.53233e-15	2.44106e-15	2.35696e-15	2.26223e-15	2.18538e-15	2.1088e-15	1.78751e-15	1.52488e-15	1.32644e-15
118		6.09825e-14	4.94395e-14	4.11441e-14	3.47955e-14	2.976e-14	2.57717e-14	2.25759e-14	1.99395e-14	1.78242e-14	1.59946e-14	1.44102e-14	1.31414e-14	1.1983e-14	1.09775e-14	1.00982e-14	9.3201e-15	8.63087e-15	8.02303e-15	7.47655e-15	6.98468e-15	6.54979e-15	6.14876e-15	5.77877e-15	5.43778e-15	5.12728e-15	4.8484e-15	4.60077e-15	4.36898e-15	4.14652e-15	3.94213e-15	3.75625e-15	3.58998e-15	3.42303e-15	3.27362e-15	3.1237e-15	2.9978e-15	2.87924e-15	2.75134e-15	2.65696e-15	2.5475e-15	2.45145e-15	2.36071e-15	2.27681e-15	2.19972e-15	2.12266e-15	1.79123e-15	1.5325e-15	1.33205e-15
119		6.17179e-14	5.00027e-14	4.15494e-14	3.50812e-14	3.00774e-14	2.61481e-14	2.28015e-14	2.01822e-14	1.79901e-14	1.612e-14	1.45676e-14	1.32391e-14	1.21043e-14	1.10838e-14	1.01872e-14	9.40131e-15	8.70145e-15	8.07907e-15	7.53658e-15	7.02421e-15	6.58627e-15	6.18374e-15	5.82009e-15	5.46587e-15	5.165e-15	4.89318e-15	4.62324e-15	4.3725e-15	4.16962e-15	3.9635e-15	3.78684e-15	3.60094e-15	3.44404e-15	3.27954e-15	3.15113e-15	3.01368e-15	2.89515e-15	2.77891e-15	2.66141e-15	2.55729e-15	2.46678e-15	2.37575e-15	2.29289e-15	2.20396e-15	2.12935e-15	1.80154e-15	1.54342e-15	1.33802e-15
120		6.25041e-14	5.06096e-14	4.20782e-14	3.55538e-14	3.0445e-14	2.63596e-14	2.3043e-14	2.04144e-14	1.82173e-14	1.62696e-14	1.47527e-14	1.3366e-14	1.22088e-14	1.11826e-14	1.02773e-14	9.47942e-15	8.79653e-15	8.15625e-15	7.61546e-15	7.10141e-15	6.64882e-15	6.24141e-15	5.85334e-15	5.51576e-15	5.18934e-15	4.91473e-15	4.64952e-15	4.4334e-15	4.20285e-15	3.98999e-15	3.8033e-15	3.63302e-15	3.45691e-15	3.30949e-15	3.16574e-15	3.02912e-15	2.89902e-15	2.78895e-15	2.67709e-15	2.58363e-15	2.48089e-15	2.39438e-15	2.31143e-15	2.21724e-15	2.13763e-15	1.81096e-15	1.54971e-15	1.34461e-15
121		6.31019e-14	5.11656e-14	4.24965e-14	3.58538e-14	3.07523e-14	2.66868e-14	2.34037e-14	2.06007e-14	1.83707e-14	1.65067e-14	1.48749e-14	1.35388e-14	1.23533e-14	1.12872e-14	1.03891e-14	9.57202e-15	8.89975e-15	8.23655e-15	7.65218e-15	7.16406e-15	6.68908e-15	6.27414e-15	5.90646e-15	5.5638e-15	5.24525e-15	4.95063e-15	4.6918e-15	4.45371e-15	4.2232e-15	4.00434e-15	3.82787e-15	3.65272e-15	3.4818e-15	3.33253e-15	3.18685e-15	3.04618e-15	2.92673e-15	2.80422e-15	2.69835e-15	2.59041e-15	2.49668e-15	2.40637e-15	2.3115e-15	2.23288e-15	2.14924e-15	1.81833e-15	1.55976e-15	1.35009e-15
122		6.38452e-14	5.16932e-14	4.30288e-14	3.63576e-14	3.11543e-14	2.70295e-14	2.35779e-14	2.08746e-14	1.85827e-14	1.66763e-14	1.50619e-14	1.36777e-14	1.24705e-14	1.14116e-14	1.04722e-14	9.67192e-15	8.95094e-15	8.32983e-15	7.72765e-15	7.23293e-15	6.74975e-15	6.34228e-15	5.96079e-15	5.58712e-15	5.29421e-15	5.00307e-15	4.73216e-15	4.48612e-15	4.26546e-15	4.05354e-15	3.86594e-15	3.67448e-15	3.50242e-15	3.35313e-15	3.2065e-15	3.07211e-15	2.9431e-15	2.82528e-15	2.70811e-15	2.60673e-15	2.51024e-15	2.41755e-15	2.32692e-15	2.24677e-15	2.16045e-15	1.82888e-15	1.56859e-15	1.35744e-15
123		6.47191e-14	5.23388e-14	4.37233e-14	3.68086e-14	3.15556e-14	2.73332e-14	2.39415e-14	2.11356e-14	1.88275e-14	1.68891e-14	1.52209e-14	1.38199e-14	1.26017e-14	1.15134e-14	1.05878e-14	9.76936e-15	9.02825e-15	8.38912e-15	7.81138e-15	7.28387e-15	6.81861e-15	6.38141e-15	6.00202e-15	5.65031e-15	5.32793e-15	5.03699e-15	4.76154e-15	4.51999e-15	4.28014e-15	4.0768e-15	3.8821e-15	3.69343e-15	3.52737e-15	3.36908e-15	3.23142e-15	3.09295e-15	2.97152e-15	2.84939e-15	2.73504e-15	2.63003e-15	2.52314e-15	2.42829e-15	2.34404e-15	2.25996e-15	2.17909e-15	1.84115e-15	1.58032e-15	1.36891e-15
124		6.58075e-14	5.29314e-14	4.40595e-14	3.73057e-14	3.19553e-14	2.76603e-14	2.42667e-14	2.14525e-14	1.90292e-14	1.70671e-14	1.54095e-14	1.3993e-14	1.2752e-14	1.16389e-14	1.06835e-14	9.89013e-15	9.13522e-15	8.45299e-15	7.88559e-15	7.35553e-15	6.8648e-15	6.44581e-15	6.06016e-15	5.69528e-15	5.38626e-15	5.07761e-15	4.79812e-15	4.5551e-15	4.31822e-15	4.10915e-15	3.90427e-15	3.73158e-15	3.5562e-15	3.40355e-15	3.24862e-15	3.10754e-15	2.98058e-15	2.86581e-15	2.74952e-15	2.64526e-15	2.53838e-15	2.44297e-15	2.3572e-15	2.27415e-15	2.18758e-15	1.85196e-15	1.58433e-15	1.37601e-15
125		6.68988e-14	5.36127e-14	4.46353e-14	3.78368e-14	3.24137e-14	2.80497e-14	2.46011e-14	2.16585e-14	1.93001e-14	1.72999e-14	1.56289e-14	1.41465e-14	1.28499e-14	1.18101e-14	1.08289e-14	9.96014e-15	9.23248e-15	8.55034e-15	7.95674e-15	7.43137e-15	6.93882e-15	6.49759e-15	6.11183e-15	5.73634e-15	5.41727e-15	5.11822e-15	4.8404e-15	4.58338e-15	4.35388e-15	4.14226e-15	3.94772e-15	3.74525e-15	3.58397e-15	3.43142e-15	3.2797e-15	3.13208e-15	3.00292e-15	2.87757e-15	2.76753e-15	2.65765e-15	2.56529e-15	2.46442e-15	2.36936e-15	2.28536e-15	2.20545e-15	1.86308e-15	1.5955e-15	1.38632e-15
126		6.82725e-14	5.43105e-14	4.53075e-14	3.8198e-14	3.28929e-14	2.84757e-14	2.48891e-14	2.19951e-14	1.95837e-14	1.75343e-14	1.57957e-14	1.43405e-14	1.30319e-14	1.19449e-14	1.09671e-14	1.00843e-14	9.3381e-15	8.63193e-15	8.0281e-15	7.48278e-15	7.00254e-15	6.5629e-15	6.17118e-15	5.79249e-15	5.47036e-15	5.1464e-15	4.87639e-15	4.63008e-15	4.38329e-15	4.1733e-15	3.97443e-15	3.78931e-15	3.611e-15	3.45365e-15	3.29645e-15	3.16135e-15	3.02654e-15	2.91694e-15	2.78653e-15	2.68551e-15	2.5719e-15	2.48298e-15	2.38852e-15	2.29828e-15	2.22288e-15	1.87366e-15	1.60558e-15	1.39093e-15
127		7.00001e-14	5.49503e-14	4.58577e-14	3.87552e-14	3.33146e-14	2.89196e-14	2.5294e-14	2.23189e-14	1.98407e-14	1.78121e-14	1.60428e-14	1.45398e-14	1.32077e-14	1.20669e-14	1.1104e-14	1.0213e-14	9.44286e-15	8.73938e-15	8.12984e-15	7.56494e-15	7.08627e-15	6.61727e-15	6.22833e-15	5.86247e-15	5.52593e-15	5.20629e-15	4.92209e-15	4.66626e-15	4.43026e-15	4.21414e-15	3.99792e-15	3.81146e-15	3.64192e-15	3.47508e-15	3.32966e-15	3.18405e-15	3.05568e-15	2.92235e-15	2.81338e-15	2.70604e-15	2.59382e-15	2.50564e-15	2.40902e-15	2.31546e-15	2.23933e-15	1.88842e-15	1.61776e-15	1.40197e-15
128		7.16952e-14	5.57274e-14	4.65263e-14	3.94279e-14	3.37976e-14	2.92832e-14	2.5721e-14	2.2651e-14	2.01693e-14	1.80297e-14	1.62308e-14	1.46953e-14	1.33796e-14	1.22372e-14	1.12286e-14	1.03263e-14	9.53825e-15	8.83401e-15	8.21083e-15	7.65457e-15	7.14784e-15	6.69578e-15	6.28807e-15	5.91865e-15	5.55482e-15	5.26427e-15	4.96796e-15	4.70624e-15	4.46953e-15	4.24364e-15	4.04697e-15	3.84993e-15	3.67205e-15	3.51235e-15	3.35315e-15	3.20568e-15	3.07711e-15	2.9501e-15	2.83283e-15	2.72142e-15	2.60937e-15	2.50767e-15	2.41572e-15	2.33485e-15	2.25659e-15	1.90839e-15	1.6289e-15	1.4131e-15
129			5.66127e-14	4.72838e-14	3.99241e-14	3.43011e-14	2.97113e-14	2.61064e-14	2.29906e-14	2.04905e-14	1.83e-14	1.6476e-14	1.4914e-14	1.35865e-14	1.2396e-14	1.13691e-14	1.04668e-14	9.63489e-15	8.95069e-15	8.31184e-15	7.73398e-15	7.22145e-15	6.74976e-15	6.34429e-15	5.9678e-15	5.61781e-15	5.29922e-15	5.00684e-15	4.75513e-15	4.49453e-15	4.28058e-15	4.07891e-15	3.87479e-15	3.7032e-15	3.53702e-15	3.37988e-15	3.23119e-15	3.09463e-15	2.9727e-15	2.8598e-15	2.73498e-15	2.63704e-15	2.53443e-15	2.44116e-15	2.34993e-15	2.27329e-15	1.91742e-15	1.63937e-15	1.42411e-15
130			5.75873e-14	4.7949e-14	4.0626e-14	3.49641e-14	3.03248e-14	2.6478e-14	2.3383e-14	2.07814e-14	1.86099e-14	1.66883e-14	1.5139e-14	1.37795e-14	1.25802e-14	1.14867e-14	1.06044e-14	9.76808e-15	9.03628e-15	8.40186e-15	7.8173e-15	7.31454e-15	6.84991e-15	6.42431e-15	6.01198e-15	5.67657e-15	5.36393e-15	5.07436e-15	4.79736e-15	4.54766e-15	4.31608e-15	4.11275e-15	3.92201e-15	3.73794e-15	3.5632e-15	3.40681e-15	3.25862e-15	3.11778e-15	3.00738e-15	2.8744e-15	2.75769e-15	2.65673e-15	2.55502e-15	2.46052e-15	2.37061e-15	2.29299e-15	1.93027e-15	1.65019e-15	1.43003e-15
131			5.8447e-14	4.87485e-14	4.13513e-14	3.55283e-14	3.07995e-14	2.69606e-14	2.38047e-14	2.11589e-14	1.88934e-14	1.69724e-14	1.5341e-14	1.39747e-14	1.27812e-14	1.1682e-14	1.07339e-14	9.89397e-15	9.15577e-15	8.49156e-15	7.91813e-15	7.39697e-15	6.90711e-15	6.49291e-15	6.08907e-15	5.73902e-15	5.42461e-15	5.11091e-15	4.85511e-15	4.57924e-15	4.36632e-15	4.14534e-15	3.95372e-15	3.76424e-15	3.59404e-15	3.4372e-15	3.28998e-15	3.14317e-15	3.02301e-15	2.90066e-15	2.79324e-15	2.67881e-15	2.57976e-15	2.48038e-15	2.39425e-15	2.30639e-15	1.94941e-15	1.66247e-15	1.44209e-15
132			5.93822e-14	4.95126e-14	4.21235e-14	3.61875e-14	3.13315e-14	2.74397e-14	2.42391e-14	2.14843e-14	1.91981e-14	1.72422e-14	1.5581e-14	1.41544e-14	1.29107e-14	1.18717e-14	1.08731e-14	1.00446e-14	9.24696e-15	8.60652e-15	8.02973e-15	7.48551e-15	7.00007e-15	6.56889e-15	6.17052e-15	5.80325e-15	5.46769e-15	5.16787e-15	4.88925e-15	4.62522e-15	4.39311e-15	4.19599e-15	3.99178e-15	3.79806e-15	3.6274e-15	3.46799e-15	3.33069e-15	3.17714e-15	3.04025e-15	2.92609e-15	2.81381e-15	2.70025e-15	2.5945e-15	2.50475e-15	2.40878e-15	2.33203e-15	1.95906e-15	1.68024e-15	1.45176e-15
133			6.05776e-14	5.03583e-14	4.29046e-14	3.67331e-14	3.19094e-14	2.7949e-14	2.46128e-14	2.18278e-14	1.95829e-14	1.75376e-14	1.58818e-14	1.4393e-14	1.31372e-14	1.20123e-14	1.10581e-14	1.01729e-14	9.40786e-15	8.71503e-15	8.09144e-15	7.56769e-15	7.07169e-15	6.64738e-15	6.23181e-15	5.87555e-15	5.51647e-15	5.21093e-15	4.93361e-15	4.68049e-15	4.44966e-15	4.23774e-15	4.00447e-15	3.84106e-15	3.66409e-15	3.49788e-15	3.35269e-15	3.19352e-15	3.07031e-15	2.95234e-15	2.82826e-15	2.71903e-15	2.62886e-15	2.5315e-15	2.4277e-15	2.34679e-15	1.97616e-15	1.69023e-15	1.46208e-15
134			6.17912e-14	5.13759e-14	4.35576e-14	3.75363e-14	3.24931e-14	2.84423e-14	2.51124e-14	2.22634e-14	1.99063e-14	1.78399e-14	1.61247e-14	1.46333e-14	1.33242e-14	1.21892e-14	1.1191e-14	1.03273e-14	9.55772e-15	8.84897e-15	8.2357e-15	7.65524e-15	7.15272e-15	6.72502e-15	6.30146e-15	5.93186e-15	5.59888e-15	5.26598e-15	5.00839e-15	4.73979e-15	4.49048e-15	4.2671e-15	4.07937e-15	3.88068e-15	3.70771e-15	3.52669e-15	3.38771e-15	3.23897e-15	3.105e-15	2.98444e-15	2.86004e-15	2.742e-15	2.64738e-15	2.546e-15	2.44851e-15	2.36189e-15	1.99279e-15	1.70285e-15	1.4757e-15
135			6.3131e-14	5.23432e-14	4.44241e-14	3.81264e-14	3.311e-14	2.89632e-14	2.5641e-14	2.26991e-14	2.02619e-14	1.81954e-14	1.64317e-14	1.48912e-14	1.35512e-14	1.23734e-14	1.13999e-14	1.04489e-14	9.64926e-15	8.94113e-15	8.33167e-15	7.77187e-15	7.27662e-15	6.78129e-15	6.37399e-15	6.01184e-15	5.65922e-15	5.32736e-15	5.05259e-15	4.78463e-15	4.54271e-15	4.31894e-15	4.09734e-15	3.91624e-15	3.73267e-15	3.57766e-15	3.41581e-15	3.26403e-15	3.14088e-15	3.00774e-15	2.88633e-15	2.77512e-15	2.66765e-15	2.56573e-15	2.47504e-15	2.38121e-15	2.00695e-15	1.7151e-15	1.4849e-15
136			6.502e-14	5.31596e-14	4.51883e-14	3.89044e-14	3.38747e-14	2.96206e-14	2.61394e-14	2.32017e-14	2.06413e-14	1.85358e-14	1.66957e-14	1.51599e-14	1.38009e-14	1.2598e-14	1.15627e-14	1.06451e-14	9.82958e-15	9.09266e-15	8.46079e-15	7.87083e-15	7.34965e-15	6.87944e-15	6.46092e-15	6.07582e-15	5.72057e-15	5.40222e-15	5.10203e-15	4.83885e-15	4.59187e-15	4.35606e-15	4.15305e-15	3.95943e-15	3.77485e-15	3.61046e-15	3.44888e-15	3.30432e-15	3.17019e-15	3.0327e-15	2.91337e-15	2.79723e-15	2.69469e-15	2.59818e-15	2.49016e-15	2.40527e-15	2.02741e-15	1.73255e-15	1.49742e-15
137			6.70412e-14	5.42574e-14	4.60158e-14	3.97933e-14	3.45673e-14	3.02583e-14	2.669e-14	2.3637e-14	2.11361e-14	1.89157e-14	1.70315e-14	1.53962e-14	1.40225e-14	1.28027e-14	1.17539e-14	1.08086e-14	9.9517e-15	9.21169e-15	8.55151e-15	7.969e-15	7.43685e-15	6.96734e-15	6.53101e-15	6.12906e-15	5.78776e-15	5.47344e-15	5.17235e-15	4.88958e-15	4.63851e-15	4.39625e-15	4.20212e-15	4.00082e-15	3.81639e-15	3.64198e-15	3.48172e-15	3.33074e-15	3.19962e-15	3.06112e-15	2.94405e-15	2.82005e-15	2.72264e-15	2.61736e-15	2.52502e-15	2.43595e-15	2.05209e-15	1.7475e-15	1.51216e-15
138			6.96574e-14	5.54969e-14	4.70465e-14	4.07316e-14	3.51771e-14	3.08435e-14	2.72857e-14	2.41803e-14	2.15455e-14	1.92799e-14	1.73443e-14	1.57197e-14	1.42628e-14	1.3044e-14	1.19376e-14	1.09663e-14	1.01235e-14	9.36925e-15	8.70305e-15	8.08846e-15	7.55205e-15	7.06106e-15	6.61083e-15	6.23044e-15	5.85499e-15	5.54373e-15	5.22616e-15	4.96075e-15	4.69406e-15	4.46887e-15	4.24253e-15	4.0272e-15	3.86093e-15	3.67101e-15	3.50981e-15	3.3794e-15	3.23754e-15	3.1024e-15	2.97749e-15	2.85192e-15	2.74199e-15	2.6465e-15	2.54444e-15	2.45285e-15	2.06412e-15	1.7646e-15	1.52512e-15
139				5.6447e-14	4.81711e-14	4.15222e-14	3.60586e-14	3.16182e-14	2.78069e-14	2.47214e-14	2.20056e-14	1.96926e-14	1.77255e-14	1.60488e-14	1.45545e-14	1.32897e-14	1.21615e-14	1.11488e-14	1.02983e-14	9.50529e-15	8.81466e-15	8.22658e-15	7.66639e-15	7.17356e-15	6.71759e-15	6.29388e-15	5.94839e-15	5.61218e-15	5.30607e-15	5.0135e-15	4.73709e-15	4.50509e-15	4.28989e-15	4.07965e-15	3.90529e-15	3.71226e-15	3.55931e-15	3.40863e-15	3.25813e-15	3.12798e-15	3.00352e-15	2.88326e-15	2.77871e-15	2.66734e-15	2.56754e-15	2.47612e-15	2.08385e-15	1.77799e-15	1.53653e-15
140				5.78425e-14	4.91689e-14	4.24359e-14	3.68787e-14	3.23047e-14	2.85351e-14	2.52303e-14	2.25119e-14	2.01712e-14	1.81576e-14	1.63508e-14	1.48268e-14	1.35233e-14	1.23239e-14	1.1366e-14	1.04283e-14	9.64058e-15	8.95097e-15	8.31406e-15	7.76499e-15	7.24737e-15	6.80758e-15	6.38424e-15	6.0267e-15	5.66475e-15	5.35715e-15	5.08363e-15	4.81603e-15	4.56367e-15	4.34528e-15	4.15444e-15	3.94407e-15	3.74955e-15	3.58962e-15	3.43622e-15	3.30119e-15	3.15267e-15	3.03704e-15	2.91473e-15	2.80224e-15	2.69351e-15	2.59868e-15	2.50512e-15	2.10217e-15	1.79287e-15	1.55521e-15
141				5.92237e-14	5.02508e-14	4.34382e-14	3.78134e-14	3.3083e-14	2.91743e-14	2.58747e-14	2.30542e-14	2.06485e-14	1.84741e-14	1.66685e-14	1.51484e-14	1.37472e-14	1.25759e-14	1.15741e-14	1.06252e-14	9.82495e-15	9.09584e-15	8.45839e-15	7.86893e-15	7.35671e-15	6.914e-15	6.47598e-15	6.08737e-15	5.75092e-15	5.43824e-15	5.14332e-15	4.85555e-15	4.60469e-15	4.39304e-15	4.18305e-15	3.99602e-15	3.81023e-15	3.63737e-15	3.48461e-15	3.33138e-15	3.19653e-15	3.06523e-15	2.94624e-15	2.82933e-15	2.7301e-15	2.62245e-15	2.5287e-15	2.1241e-15	1.82076e-15	1.56428e-15
142				6.11293e-14	5.13417e-14	4.44146e-14	3.86487e-14	3.3929e-14	2.98687e-14	2.65158e-14	2.35921e-14	2.11105e-14	1.89891e-14	1.70552e-14	1.544e-14	1.40323e-14	1.28389e-14	1.17473e-14	1.08339e-14	9.99386e-15	9.2594e-15	8.591e-15	8.01824e-15	7.47702e-15	7.00234e-15	6.58406e-15	6.17832e-15	5.82227e-15	5.50298e-15	5.20002e-15	4.93075e-15	4.6811e-15	4.44968e-15	4.22502e-15	4.02755e-15	3.84792e-15	3.67938e-15	3.5191e-15	3.36849e-15	3.23055e-15	3.0979e-15	2.9769e-15	2.86615e-15	2.75829e-15	2.64986e-15	2.55899e-15	2.14858e-15	1.84338e-15	1.58913e-15
143				6.31837e-14	5.27667e-14	4.54759e-14	3.96007e-14	3.47445e-14	3.06795e-14	2.72317e-14	2.42253e-14	2.16565e-14	1.9353e-14	1.75121e-14	1.57963e-14	1.43543e-14	1.30891e-14	1.2011e-14	1.10235e-14	1.01624e-14	9.42323e-15	8.71686e-15	8.13395e-15	7.59661e-15	7.09856e-15	6.6769e-15	6.2756e-15	5.90745e-15	5.56166e-15	5.25987e-15	5.00706e-15	4.7346e-15	4.50614e-15	4.28885e-15	4.09253e-15	3.90103e-15	3.72997e-15	3.56368e-15	3.41041e-15	3.27355e-15	3.14083e-15	3.01265e-15	2.88678e-15	2.79372e-15	2.6846e-15	2.58592e-15	2.17114e-15	1.85368e-15	1.60596e-15
144				6.61108e-14	5.4071e-14	4.66049e-14	4.06851e-14	3.5818e-14	3.15439e-14	2.80036e-14	2.48326e-14	2.21992e-14	1.98495e-14	1.78699e-14	1.61421e-14	1.46568e-14	1.33312e-14	1.22234e-14	1.12381e-14	1.03298e-14	9.57133e-15	8.88536e-15	8.2317e-15	7.71131e-15	7.20873e-15	6.78028e-15	6.35906e-15	5.98276e-15	5.65234e-15	5.35236e-15	5.04984e-15	4.80441e-15	4.56804e-15	4.34374e-15	4.14295e-15	3.95063e-15	3.78661e-15	3.60579e-15	3.45067e-15	3.30014e-15	3.18074e-15	3.0438e-15	2.92954e-15	2.81374e-15	2.71755e-15	2.61248e-15	2.1919e-15	1.86795e-15	1.6171e-15
145					5.54388e-14	4.78674e-14	4.18301e-14	3.67526e-14	3.23539e-14	2.86916e-14	2.55351e-14	2.27644e-14	2.03842e-14	1.82722e-14	1.65159e-14	1.50146e-14	1.3629e-14	1.24791e-14	1.14587e-14	1.05466e-14	9.72844e-15	9.02477e-15	8.39706e-15	7.84619e-15	7.32075e-15	6.86355e-15	6.45489e-15	6.07342e-15	5.72085e-15	5.41184e-15	5.14098e-15	4.8677e-15	4.62999e-15	4.3978e-15	4.18951e-15	3.99006e-15	3.82127e-15	3.65435e-15	3.49907e-15	3.34397e-15	3.21701e-15	3.07562e-15	2.97697e-15	2.84236e-15	2.75188e-15	2.64798e-15	2.22872e-15	1.89196e-15	1.63641e-15
146					5.72374e-14	4.90714e-14	4.30265e-14	3.77807e-14	3.3309e-14	2.95187e-14	2.62238e-14	2.34474e-14	2.09508e-14	1.88032e-14	1.69299e-14	1.53257e-14	1.39569e-14	1.27641e-14	1.16992e-14	1.07444e-14	9.93874e-15	9.19652e-15	8.55884e-15	7.98045e-15	7.43215e-15	6.98333e-15	6.56263e-15	6.16147e-15	5.81447e-15	5.48192e-15	5.20741e-15	4.93293e-15	4.69081e-15	4.45511e-15	4.23176e-15	4.05687e-15	3.86719e-15	3.7037e-15	3.55543e-15	3.3914e-15	3.25093e-15	3.12291e-15	3.00206e-15	2.88316e-15	2.77991e-15	2.66907e-15	2.239e-15	1.91633e-15	1.65876e-15
147					5.91869e-14	5.05221e-14	4.41727e-14	3.88534e-14	3.44508e-14	3.03902e-14	2.70025e-14	2.40815e-14	2.1543e-14	1.93147e-14	1.73636e-14	1.57059e-14	1.42928e-14	1.29896e-14	1.194e-14	1.09396e-14	1.01363e-14	9.33999e-15	8.70566e-15	8.10541e-15	7.56499e-15	7.07085e-15	6.65962e-15	6.25951e-15	5.91364e-15	5.56765e-15	5.28682e-15	4.98627e-15	4.73234e-15	4.52814e-15	4.32315e-15	4.09819e-15	3.91611e-15	3.74405e-15	3.58528e-15	3.43163e-15	3.28661e-15	3.16987e-15	3.04212e-15	2.92331e-15	2.82053e-15	2.70888e-15	2.27937e-15	1.94215e-15	1.67828e-15
148					6.20605e-14	5.20638e-14	4.55147e-14	4.00933e-14	3.53765e-14	3.13133e-14	2.79237e-14	2.47955e-14	2.21185e-14	1.98585e-14	1.7825e-14	1.60973e-14	1.46331e-14	1.32776e-14	1.21754e-14	1.11823e-14	1.03357e-14	9.54634e-15	8.8331e-15	8.25262e-15	7.70525e-15	7.19603e-15	6.7432e-15	6.35591e-15	6.00838e-15	5.66042e-15	5.35016e-15	5.06854e-15	4.82626e-15	4.58828e-15	4.35935e-15	4.16674e-15	3.97945e-15	3.79098e-15	3.64282e-15	3.48368e-15	3.34643e-15	3.19318e-15	3.07347e-15	2.96237e-15	2.85151e-15	2.74637e-15	2.29764e-15	1.96809e-15	1.69114e-15
149						5.37335e-14	4.67397e-14	4.12748e-14	3.65038e-14	3.23157e-14	2.87095e-14	2.55635e-14	2.28488e-14	2.04215e-14	1.83496e-14	1.65226e-14	1.49938e-14	1.36404e-14	1.24486e-14	1.14397e-14	1.05272e-14	9.74022e-15	9.04088e-15	8.4085e-15	7.83398e-15	7.3155e-15	6.88455e-15	6.46136e-15	6.09035e-15	5.75433e-15	5.44275e-15	5.16048e-15	4.88144e-15	4.6481e-15	4.43719e-15	4.21824e-15	4.02127e-15	3.84004e-15	3.68047e-15	3.53603e-15	3.38452e-15	3.25885e-15	3.11739e-15	3.00076e-15	2.89189e-15	2.78206e-15	2.32276e-15	1.99117e-15	1.71694e-15
150						5.55396e-14	4.83633e-14	4.26072e-14	3.77046e-14	3.3442e-14	2.97006e-14	2.64532e-14	2.3606e-14	2.1022e-14	1.8835e-14	1.69753e-14	1.53541e-14	1.39513e-14	1.27293e-14	1.16812e-14	1.07177e-14	9.92998e-15	9.22732e-15	8.55195e-15	7.97761e-15	7.46903e-15	6.99296e-15	6.56817e-15	6.19828e-15	5.84295e-15	5.52637e-15	5.22783e-15	4.97905e-15	4.70764e-15	4.49778e-15	4.28246e-15	4.09325e-15	3.89808e-15	3.73035e-15	3.58128e-15	3.43295e-15	3.28015e-15	3.1655e-15	3.0441e-15	2.92426e-15	2.82793e-15	2.36635e-15	2.0162e-15	1.72823e-15
151						5.80668e-14	4.99455e-14	4.40325e-14	3.89929e-14	3.44717e-14	3.06923e-14	2.73359e-14	2.43057e-14	2.16684e-14	1.93875e-14	1.75257e-14	1.57636e-14	1.43349e-14	1.30486e-14	1.19185e-14	1.09963e-14	1.01216e-14	9.37631e-15	8.73517e-15	8.1192e-15	7.60805e-15	7.11513e-15	6.70138e-15	6.2922e-15	5.93608e-15	5.60517e-15	5.31423e-15	5.04371e-15	4.79836e-15	4.56103e-15	4.35252e-15	4.14627e-15	3.97718e-15	3.79751e-15	3.62447e-15	3.46413e-15	3.3374e-15	3.21395e-15	3.08326e-15	2.96886e-15	2.86159e-15	2.39547e-15	2.03449e-15	1.75867e-15
152						6.15089e-14	5.16671e-14	4.55416e-14	4.03641e-14	3.57804e-14	3.17863e-14	2.82948e-14	2.52013e-14	2.23968e-14	2.00417e-14	1.79684e-14	1.62436e-14	1.47051e-14	1.33784e-14	1.21732e-14	1.12019e-14	1.03409e-14	9.57729e-15	8.89975e-15	8.3026e-15	7.75269e-15	7.25456e-15	6.80808e-15	6.40299e-15	6.04258e-15	5.71053e-15	5.4203e-15	5.10569e-15	4.85192e-15	4.63965e-15	4.41263e-15	4.20937e-15	4.02439e-15	3.85584e-15	3.68249e-15	3.5327e-15	3.3874e-15	3.25847e-15	3.1321e-15	3.01914e-15	2.89957e-15	2.42833e-15	2.06813e-15	1.7911e-15
153							5.37486e-14	4.72576e-14	4.18645e-14	3.70697e-14	3.29762e-14	2.92672e-14	2.60371e-14	2.31239e-14	2.06763e-14	1.85549e-14	1.66779e-14	1.50823e-14	1.36954e-14	1.25183e-14	1.1488e-14	1.05792e-14	9.75528e-15	9.06863e-15	8.47133e-15	7.87795e-15	7.38406e-15	6.92453e-15	6.50499e-15	6.13757e-15	5.83126e-15	5.49035e-15	5.21797e-15	4.95126e-15	4.70184e-15	4.4937e-15	4.28745e-15	4.09234e-15	3.90731e-15	3.73685e-15	3.59536e-15	3.44245e-15	3.30063e-15	3.17963e-15	3.05751e-15	2.93298e-15	2.47257e-15	2.10094e-15	1.80827e-15
154							5.64789e-14	4.88764e-14	4.34102e-14	3.85229e-14	3.43347e-14	3.03908e-14	2.70137e-14	2.39139e-14	2.1318e-14	1.91271e-14	1.71685e-14	1.54967e-14	1.40746e-14	1.28261e-14	1.17209e-14	1.08309e-14	9.98622e-15	9.26494e-15	8.60699e-15	8.03116e-15	7.52123e-15	7.05843e-15	6.6321e-15	6.25778e-15	5.92453e-15	5.59547e-15	5.31322e-15	5.0219e-15	4.77954e-15	4.55226e-15	4.34986e-15	4.15219e-15	3.96969e-15	3.80096e-15	3.63955e-15	3.48983e-15	3.36213e-15	3.24037e-15	3.09936e-15	2.99237e-15	2.50861e-15	2.12903e-15	1.83912e-15
155							6.06054e-14	5.0893e-14	4.51238e-14	4.00062e-14	3.55074e-14	3.16082e-14	2.79419e-14	2.48246e-14	2.20649e-14	1.97669e-14	1.77094e-14	1.59274e-14	1.44535e-14	1.31535e-14	1.20243e-14	1.10507e-14	1.02103e-14	9.45836e-15	8.7968e-15	8.19177e-15	7.65604e-15	7.20598e-15	6.76238e-15	6.39298e-15	5.99885e-15	5.68645e-15	5.39035e-15	5.13016e-15	4.88e-15	4.64683e-15	4.43667e-15	4.21268e-15	4.041e-15	3.86295e-15	3.68622e-15	3.55243e-15	3.41376e-15	3.28034e-15	3.15387e-15	3.04363e-15	2.53778e-15	2.16259e-15	1.8662e-15
156								5.34177e-14	4.69667e-14	4.17343e-14	3.70557e-14	3.28498e-14	2.91284e-14	2.57304e-14	2.29332e-14	2.03759e-14	1.82532e-14	1.63979e-14	1.49061e-14	1.35207e-14	1.23438e-14	1.13529e-14	1.04037e-14	9.66449e-15	8.98953e-15	8.36701e-15	7.82009e-15	7.32056e-15	6.90965e-15	6.493e-15	6.12088e-15	5.80082e-15	5.50023e-15	5.2243e-15	4.94598e-15	4.71498e-15	4.48888e-15	4.28592e-15	4.10739e-15	3.9281e-15	3.784e-15	3.61691e-15	3.47021e-15	3.33313e-15	3.21556e-15	3.07345e-15	2.57611e-15	2.19905e-15	1.89735e-15
157								5.73194e-14	4.90189e-14	4.34631e-14	3.86041e-14	3.4306e-14	3.03359e-14	2.68851e-14	2.37088e-14	2.11312e-14	1.88947e-14	1.69605e-14	1.52853e-14	1.38786e-14	1.26664e-14	1.16305e-14	1.07042e-14	9.91782e-15	9.18579e-15	8.55835e-15	8.03065e-15	7.49255e-15	7.04434e-15	6.62858e-15	6.26537e-15	5.93598e-15	5.60535e-15	5.31506e-15	5.05296e-15	4.79292e-15	4.56509e-15	4.38772e-15	4.1829e-15	4.01286e-15	3.83893e-15	3.66575e-15	3.51158e-15	3.39823e-15	3.26113e-15	3.14332e-15	2.62719e-15	2.23329e-15	1.92406e-15
158									5.16917e-14	4.54309e-14	4.03988e-14	3.57985e-14	3.16216e-14	2.79162e-14	2.46372e-14	2.18111e-14	1.9528e-14	1.74778e-14	1.57613e-14	1.42836e-14	1.30019e-14	1.19229e-14	1.09914e-14	1.0106e-14	9.37543e-15	8.75633e-15	8.1703e-15	7.68432e-15	7.17806e-15	6.7503e-15	6.38815e-15	6.03279e-15	5.71992e-15	5.42054e-15	5.15364e-15	4.91155e-15	4.6693e-15	4.44666e-15	4.25538e-15	4.09033e-15	3.91435e-15	3.75076e-15	3.58699e-15	3.45721e-15	3.30548e-15	3.19955e-15	2.68558e-15	2.27086e-15	1.96009e-15
159									5.60243e-14	4.77401e-14	4.23177e-14	3.74283e-14	3.30472e-14	2.90846e-14	2.56551e-14	2.26682e-14	2.01691e-14	1.80314e-14	1.62519e-14	1.46919e-14	1.33918e-14	1.22038e-14	1.1205e-14	1.04054e-14	9.66117e-15	8.94996e-15	8.3457e-15	7.82495e-15	7.35528e-15	6.91498e-15	6.51035e-15	6.14648e-15	5.85225e-15	5.50364e-15	5.22512e-15	5.0144e-15	4.77088e-15	4.5458e-15	4.33112e-15	4.1577e-15	3.97944e-15	3.8251e-15	3.67749e-15	3.52244e-15	3.37777e-15	3.25474e-15	2.72736e-15	2.31307e-15	1.99235e-15
160										5.09851e-14	4.44177e-14	3.92951e-14	3.4562e-14	3.03299e-14	2.6708e-14	2.35605e-14	2.08568e-14	1.86483e-14	1.67054e-14	1.5137e-14	1.37785e-14	1.25689e-14	1.15323e-14	1.06531e-14	9.88757e-15	9.15333e-15	8.53726e-15	8.01428e-15	7.50838e-15	7.07061e-15	6.67804e-15	6.28034e-15	5.94356e-15	5.63606e-15	5.37482e-15	5.12456e-15	4.87543e-15	4.62415e-15	4.42073e-15	4.23699e-15	4.05454e-15	3.90245e-15	3.73645e-15	3.57851e-15	3.46017e-15	3.31831e-15	2.7781e-15	2.34332e-15	2.02953e-15
161											4.69916e-14	4.11604e-14	3.61823e-14	3.1842e-14	2.7843e-14	2.44306e-14	2.16977e-14	1.9322e-14	1.72865e-14	1.56397e-14	1.41631e-14	1.29484e-14	1.18983e-14	1.08854e-14	1.00956e-14	9.38445e-15	8.74079e-15	8.20968e-15	7.70932e-15	7.25347e-15	6.81873e-15	6.42782e-15	6.07349e-15	5.76718e-15	5.4692e-15	5.21952e-15	4.96192e-15	4.7479e-15	4.52226e-15	4.31026e-15	4.1419e-15	3.97175e-15	3.81302e-15	3.67486e-15	3.52994e-15	3.39297e-15	2.8402e-15	2.39865e-15	2.06919e-15
162											5.16601e-14	4.36857e-14	3.7985e-14	3.31439e-14	2.8949e-14	2.54872e-14	2.25297e-14	1.99113e-14	1.78843e-14	1.60867e-14	1.45834e-14	1.33369e-14	1.22192e-14	1.12389e-14	1.03658e-14	9.61603e-15	8.95393e-15	8.37489e-15	7.87738e-15	7.37961e-15	6.98675e-15	6.57374e-15	6.21516e-15	5.90652e-15	5.60686e-15	5.30373e-15	5.08165e-15	4.81796e-15	4.61379e-15	4.40454e-15	4.23623e-15	4.0768e-15	3.89818e-15	3.73833e-15	3.59938e-15	3.44935e-15	2.8887e-15	2.45412e-15	2.12342e-15
163												4.77308e-14	4.01368e-14	3.4742e-14	3.02581e-14	2.65163e-14	2.33502e-14	2.07072e-14	1.85073e-14	1.66838e-14	1.50338e-14	1.37444e-14	1.2541e-14	1.15384e-14	1.06444e-14	9.89773e-15	9.23796e-15	8.61214e-15	8.10711e-15	7.56943e-15	7.14516e-15	6.7392e-15	6.36225e-15	6.02532e-15	5.71641e-15	5.46927e-15	5.19035e-15	4.94448e-15	4.71811e-15	4.52448e-15	4.31439e-15	4.13442e-15	3.97768e-15	3.8365e-15	3.67209e-15	3.52622e-15	2.94829e-15	2.5105e-15	2.15982e-15
164													4.37672e-14	3.66031e-14	3.15432e-14	2.76264e-14	2.42515e-14	2.14063e-14	1.91739e-14	1.72494e-14	1.5549e-14	1.42316e-14	1.29734e-14	1.18801e-14	1.09536e-14	1.02243e-14	9.46288e-15	8.8679e-15	8.28901e-15	7.80442e-15	7.33439e-15	6.92912e-15	6.5204e-15	6.18384e-15	5.90047e-15	5.57237e-15	5.31066e-15	5.05236e-15	4.8609e-15	4.6343e-15	4.4298e-15	4.25925e-15	4.06091e-15	3.90236e-15	3.75187e-15	3.61386e-15	3.0192e-15	2.56329e-15	2.20494e-15
165														3.96138e-14	3.31052e-14	2.86993e-14	2.52492e-14	2.22935e-14	1.98493e-14	1.77938e-14	1.60732e-14	1.45696e-14	1.33773e-14	1.22573e-14	1.12789e-14	1.04788e-14	9.75642e-15	9.12517e-15	8.52541e-15	7.98903e-15	7.55864e-15	7.08046e-15	6.72969e-15	6.36257e-15	6.01923e-15	5.75669e-15	5.4339e-15	5.21767e-15	4.96962e-15	4.74205e-15	4.56482e-15	4.35217e-15	4.17031e-15	4.02382e-15	3.86211e-15	3.72203e-15	3.0874e-15	2.62832e-15	2.25098e-15
166																3.00958e-14	2.6221e-14	2.32136e-14	2.05833e-14	1.8488e-14	1.66831e-14	1.51485e-14	1.37972e-14	1.27023e-14	1.17246e-14	1.0859e-14	1.00645e-14	9.44067e-15	8.7976e-15	8.24209e-15	7.74486e-15	7.30122e-15	6.93642e-15	6.53112e-15	6.20065e-15	5.88494e-15	5.64391e-15	5.34869e-15	5.10042e-15	4.88828e-15	4.67401e-15	4.48517e-15	4.28658e-15	4.10782e-15	3.97918e-15	3.81425e-15	3.17522e-15	2.69483e-15	2.31769e-15
167																	2.76865e-14	2.40545e-14	2.13846e-14	1.91176e-14	1.71806e-14	1.56607e-14	1.42444e-14	1.31433e-14	1.21578e-14	1.12221e-14	1.04269e-14	9.72144e-15	9.108e-15	8.50858e-15	7.98277e-15	7.53939e-15	7.12982e-15	6.76497e-15	6.41816e-15	6.08608e-15	5.76206e-15	5.50478e-15	5.26763e-15	5.02622e-15	4.82052e-15	4.60606e-15	4.45451e-15	4.24609e-15	4.06367e-15	3.91724e-15	3.26054e-15	2.77329e-15	2.38262e-15
168																			2.2404e-14	1.97575e-14	1.77414e-14	1.62524e-14	1.48594e-14	1.36109e-14	1.26104e-14	1.16713e-14	1.07825e-14	1.00813e-14	9.41676e-15	8.81509e-15	8.30661e-15	7.82005e-15	7.40768e-15	6.95953e-15	6.57904e-15	6.30593e-15	5.97686e-15	5.68541e-15	5.43261e-15	5.19915e-15	4.99395e-15	4.75756e-15	4.58092e-15	4.41277e-15	4.23142e-15	4.00817e-15	3.37193e-15	2.8564e-15	2.46611e-15
169																					1.83157e-14	1.68549e-14	1.54098e-14	1.42567e-14	1.30713e-14	1.20994e-14	1.11924e-14	1.05032e-14	9.77224e-15	9.21569e-15	8.58369e-15	8.12172e-15	7.61203e-15	7.20553e-15	6.87629e-15	6.48297e-15	6.18269e-15	5.91253e-15	5.61588e-15	5.34958e-15	5.13122e-15	4.89204e-15	4.71448e-15	4.50087e-15	4.33754e-15	4.18485e-15	3.47094e-15	2.94359e-15	2.53454e-15
170																					1.90437e-14	1.76015e-14	1.61365e-14	1.49213e-14	1.37221e-14	1.26856e-14	1.17483e-14	1.08811e-14	1.02254e-14	9.55492e-15	8.94601e-15	8.43262e-15	7.97072e-15	7.53429e-15	7.1159e-15	6.74888e-15	6.5092e-15	6.13936e-15	5.8259e-15	5.59695e-15	5.34349e-15	5.12975e-15	4.895e-15	4.68227e-15	4.49644e-15	4.31934e-15	3.6098e-15	3.04746e-15	2.622e-15
171																						1.8701e-14	1.6994e-14	1.57429e-14	1.44163e-14	1.33783e-14	1.23914e-14	1.15337e-14	1.07094e-14	1.00313e-14	9.42647e-15	8.87169e-15	8.38663e-15	7.86433e-15	7.48458e-15	7.06263e-15	6.72367e-15	6.44593e-15	6.10858e-15	5.86632e-15	5.56987e-15	5.32822e-15	5.11034e-15	4.87435e-15	4.69911e-15	4.52298e-15	3.73815e-15	3.19912e-15	2.75655e-15
172																						2.0343e-14	1.83734e-14	1.66e-14	1.52675e-14	1.41645e-14	1.30745e-14	1.21908e-14	1.14294e-14	1.05894e-14	9.9031e-15	9.34233e-15	8.80191e-15	8.32062e-15	7.89199e-15	7.46887e-15	7.14175e-15	6.74322e-15	6.39604e-15	6.10216e-15	5.88669e-15	5.6294e-15	5.39167e-15	5.13777e-15	4.9691e-15	4.78965e-15	3.95292e-15	3.34592e-15	2.86469e-15
173																										1.53219e-14	1.40389e-14	1.29739e-14	1.22182e-14	1.13506e-14	1.06463e-14	1.0021e-14	9.44011e-15	8.82038e-15	8.40702e-15	7.99482e-15	7.53725e-15	7.16458e-15	6.85608e-15	6.50791e-15	6.25029e-15	5.99618e-15	5.69317e-15	5.45384e-15	5.252e-15	5.00315e-15	4.1138e-15	3.52824e-15	3.02869e-15
174
175
176
177
178
179
180
mHDR-v2r
q(deg.)\ r(cm)	0.05	0.06	0.07	0.08	0.09	0.1	0.11	0.12	0.13	0.14	0.15	0.16	0.17	0.18	0.19	0.2	0.21	0.22	0.23	0.24	0.25	0.26	0.27	0.28	0.29	0.3	0.31	0.32	0.33	0.34	0.35	0.36	0.37	0.38	0.39	0.4	0.41	0.42	0.43	0.44	0.45	0.46	0.47	0.48	0.49	0.5	0.55	0.6	0.65
0																	1.60874e-11	1.34208e-11	1.08652e-11	9.23623e-12	7.63565e-12	6.50116e-12	5.62932e-12	4.92562e-12	4.29194e-12	3.78721e-12	3.3997e-12	3.17451e-12	2.77691e-12	2.68229e-12	2.3212e-12	2.19082e-12	2.02079e-12	1.86222e-12	1.73502e-12	1.69099e-12	1.51581e-12	1.44506e-12	1.33906e-12	1.31313e-12	1.17683e-12	1.13467e-12	1.05891e-12	1.03711e-12	9.71709e-13	9.13679e-13	7.43529e-13	5.95333e-13	4.92847e-13
1																	1.62142e-11	1.34146e-11	1.09852e-11	9.14633e-12	7.60098e-12	6.47272e-12	5.54131e-12	4.9631e-12	4.35755e-12	3.85881e-12	3.47424e-12	3.15568e-12	2.79753e-12	2.59959e-12	2.42355e-12	2.15403e-12	2.07274e-12	1.90498e-12	1.77313e-12	1.64616e-12	1.52923e-12	1.45199e-12	1.382e-12	1.23953e-12	1.17703e-12	1.13941e-12	1.10206e-12	1.02812e-12	1.0088e-12	9.40819e-13	7.36882e-13	6.17417e-13	5.08599e-13
2																	1.59696e-11	1.33924e-11	1.09011e-11	9.07206e-12	7.57867e-12	6.50116e-12	5.55922e-12	4.93526e-12	4.31267e-12	3.84055e-12	3.44973e-12	3.11586e-12	2.8738e-12	2.5909e-12	2.38198e-12	2.19106e-12	2.05413e-12	1.91082e-12	1.76078e-12	1.62971e-12	1.54478e-12	1.45677e-12	1.35212e-12	1.26861e-12	1.19944e-12	1.15217e-12	1.07852e-12	1.03489e-12	9.8085e-13	9.40506e-13	7.23549e-13	5.96041e-13	5.01463e-13
3																	1.58402e-11	1.33144e-11	1.09449e-11	9.03863e-12	7.56504e-12	6.50558e-12	5.55963e-12	4.85416e-12	4.2711e-12	3.85718e-12	3.46403e-12	3.12041e-12	2.83234e-12	2.60378e-12	2.37043e-12	2.21885e-12	2.04059e-12	1.89724e-12	1.75575e-12	1.66292e-12	1.54909e-12	1.43997e-12	1.34871e-12	1.28984e-12	1.21314e-12	1.15677e-12	1.08543e-12	1.03951e-12	9.76601e-13	9.35268e-13	7.43865e-13	6.03417e-13	5.07303e-13
4																	1.56504e-11	1.32145e-11	1.08028e-11	8.99104e-12	7.59817e-12	6.47436e-12	5.54538e-12	4.87552e-12	4.29968e-12	3.87249e-12	3.44226e-12	3.14166e-12	2.80797e-12	2.59253e-12	2.38749e-12	2.22447e-12	2.04627e-12	1.87935e-12	1.7415e-12	1.64877e-12	1.55257e-12	1.45354e-12	1.35841e-12	1.28147e-12	1.20408e-12	1.14203e-12	1.08063e-12	1.05158e-12	9.89845e-13	9.36954e-13	7.57187e-13	6.0956e-13	5.17507e-13
5																	1.5699e-11	1.30667e-11	1.07225e-11	8.94064e-12	7.50294e-12	6.40671e-12	5.53414e-12	4.83246e-12	4.30897e-12	3.83411e-12	3.42699e-12	3.11234e-12	2.8268e-12	2.60817e-12	2.38937e-12	2.21042e-12	2.04521e-12	1.88492e-12	1.76836e-12	1.65865e-12	1.55e-12	1.45132e-12	1.37209e-12	1.28821e-12	1.21913e-12	1.16146e-12	1.1199e-12	1.04007e-12	9.97582e-13	9.58695e-13	7.63893e-13	6.30598e-13	5.27373e-13
6																	1.55015e-11	1.29343e-11	1.0594e-11	8.88293e-12	7.45235e-12	6.35498e-12	5.52291e-12	4.80386e-12	4.26365e-12	3.81216e-12	3.43635e-12	3.11995e-12	2.8575e-12	2.61415e-12	2.39227e-12	2.22699e-12	2.06591e-12	1.90013e-12	1.78344e-12	1.6702e-12	1.57925e-12	1.46639e-12	1.3854e-12	1.32606e-12	1.25639e-12	1.17566e-12	1.1289e-12	1.06775e-12	1.00976e-12	9.73645e-13	7.73504e-13	6.38197e-13	5.36737e-13
7																	1.53164e-11	1.27755e-11	1.05382e-11	8.77139e-12	7.41055e-12	6.34029e-12	5.51885e-12	4.84251e-12	4.29141e-12	3.84359e-12	3.48107e-12	3.13062e-12	2.86998e-12	2.61741e-12	2.42538e-12	2.21637e-12	2.08303e-12	1.92806e-12	1.79892e-12	1.68526e-12	1.58996e-12	1.49207e-12	1.40395e-12	1.33736e-12	1.27031e-12	1.20735e-12	1.12882e-12	1.07064e-12	1.04016e-12	9.88569e-13	7.86824e-13	6.52827e-13	5.48792e-13
8																	1.50995e-11	1.2632e-11	1.04428e-11	8.7221e-12	7.4269e-12	6.33291e-12	5.53657e-12	4.85244e-12	4.31288e-12	3.85354e-12	3.4862e-12	3.15906e-12	2.9061e-12	2.66533e-12	2.46808e-12	2.27125e-12	2.1103e-12	1.95714e-12	1.84476e-12	1.71201e-12	1.62584e-12	1.51334e-12	1.42608e-12	1.35013e-12	1.28849e-12	1.2183e-12	1.15913e-12	1.09965e-12	1.04886e-12	1.00405e-12	8.04709e-13	6.58203e-13	5.58539e-13
9																1.77784e-11	1.50554e-11	1.25544e-11	1.03441e-11	8.66699e-12	7.37121e-12	6.34994e-12	5.52503e-12	4.86286e-12	4.34362e-12	3.8889e-12	3.5131e-12	3.19744e-12	2.92141e-12	2.71492e-12	2.47472e-12	2.30534e-12	2.1399e-12	1.99243e-12	1.8542e-12	1.73352e-12	1.6331e-12	1.5416e-12	1.4564e-12	1.37024e-12	1.30842e-12	1.23709e-12	1.16677e-12	1.11579e-12	1.06516e-12	1.01483e-12	8.2099e-13	6.79301e-13	5.63645e-13
10																1.77195e-11	1.49612e-11	1.23975e-11	1.02933e-11	8.63149e-12	7.36675e-12	6.37379e-12	5.54565e-12	4.88918e-12	4.35698e-12	3.93379e-12	3.54862e-12	3.2422e-12	2.96556e-12	2.72938e-12	2.52468e-12	2.33523e-12	2.15062e-12	2.02588e-12	1.88262e-12	1.76103e-12	1.65889e-12	1.55869e-12	1.47473e-12	1.40037e-12	1.32696e-12	1.25058e-12	1.19859e-12	1.14161e-12	1.08545e-12	1.03106e-12	8.38867e-13	6.91822e-13	5.74118e-13
11																1.76857e-11	1.48055e-11	1.22936e-11	1.01945e-11	8.66604e-12	7.37977e-12	6.34523e-12	5.56295e-12	4.9439e-12	4.40586e-12	3.93969e-12	3.57994e-12	3.26409e-12	2.99074e-12	2.75044e-12	2.53629e-12	2.35489e-12	2.18318e-12	2.0408e-12	1.91554e-12	1.80095e-12	1.67763e-12	1.59681e-12	1.50337e-12	1.43109e-12	1.34991e-12	1.28012e-12	1.21887e-12	1.15722e-12	1.11303e-12	1.05236e-12	8.47916e-13	6.91553e-13	5.83092e-13
12																1.76732e-11	1.47073e-11	1.21264e-11	1.01085e-11	8.59543e-12	7.3196e-12	6.34463e-12	5.58125e-12	4.95512e-12	4.41379e-12	3.97046e-12	3.59568e-12	3.30743e-12	3.00915e-12	2.77723e-12	2.56791e-12	2.37825e-12	2.22704e-12	2.07229e-12	1.93664e-12	1.82969e-12	1.7005e-12	1.61536e-12	1.51971e-12	1.44475e-12	1.36447e-12	1.29331e-12	1.22971e-12	1.16548e-12	1.11165e-12	1.06704e-12	8.60946e-13	7.14262e-13	5.96335e-13
13															2.10016e-11	1.75451e-11	1.45013e-11	1.19808e-11	1.00428e-11	8.49473e-12	7.30405e-12	6.33879e-12	5.59012e-12	4.96397e-12	4.43173e-12	4.00745e-12	3.63866e-12	3.30775e-12	3.0292e-12	2.81055e-12	2.57311e-12	2.40335e-12	2.245e-12	2.08802e-12	1.96653e-12	1.8422e-12	1.7327e-12	1.62815e-12	1.5377e-12	1.46042e-12	1.38704e-12	1.30856e-12	1.25393e-12	1.18752e-12	1.13686e-12	1.08798e-12	8.7484e-13	7.20123e-13	6.06355e-13
14															2.0792e-11	1.72861e-11	1.43496e-11	1.18072e-11	9.95713e-12	8.46718e-12	7.24411e-12	6.34962e-12	5.60787e-12	4.9571e-12	4.45044e-12	4.05346e-12	3.64519e-12	3.34201e-12	3.0745e-12	2.83889e-12	2.60385e-12	2.42225e-12	2.26544e-12	2.11294e-12	1.98787e-12	1.84854e-12	1.75291e-12	1.65062e-12	1.56223e-12	1.47166e-12	1.39628e-12	1.32296e-12	1.26397e-12	1.1991e-12	1.14859e-12	1.10126e-12	8.83828e-13	7.3104e-13	6.11198e-13
15															2.05565e-11	1.69774e-11	1.40345e-11	1.16735e-11	9.8234e-12	8.38869e-12	7.24768e-12	6.35822e-12	5.57147e-12	4.982e-12	4.46789e-12	4.02927e-12	3.67567e-12	3.35422e-12	3.08751e-12	2.8492e-12	2.64109e-12	2.44394e-12	2.29351e-12	2.1273e-12	2.00549e-12	1.88154e-12	1.77131e-12	1.659e-12	1.57107e-12	1.48424e-12	1.41366e-12	1.345e-12	1.2835e-12	1.22447e-12	1.1638e-12	1.11725e-12	8.97271e-13	7.36841e-13	6.20659e-13
16													3.06378e-11	2.4389e-11	2.01544e-11	1.67246e-11	1.37742e-11	1.15033e-11	9.73086e-12	8.3155e-12	7.20178e-12	6.32332e-12	5.60757e-12	4.99589e-12	4.47822e-12	4.05571e-12	3.6917e-12	3.37661e-12	3.09416e-12	2.88391e-12	2.6662e-12	2.4712e-12	2.30055e-12	2.14596e-12	2.01415e-12	1.88584e-12	1.78647e-12	1.68571e-12	1.58419e-12	1.50569e-12	1.43518e-12	1.3622e-12	1.30186e-12	1.23925e-12	1.17961e-12	1.12639e-12	9.06641e-13	7.51609e-13	6.28807e-13
17												3.54425e-11	2.89948e-11	2.39006e-11	1.97314e-11	1.62891e-11	1.35079e-11	1.13244e-11	9.56784e-12	8.22445e-12	7.13929e-12	6.27108e-12	5.57837e-12	4.97947e-12	4.48013e-12	4.05909e-12	3.70136e-12	3.3817e-12	3.11565e-12	2.87835e-12	2.65857e-12	2.49383e-12	2.32533e-12	2.15974e-12	2.03505e-12	1.90877e-12	1.78928e-12	1.70484e-12	1.59987e-12	1.52065e-12	1.44365e-12	1.37843e-12	1.31116e-12	1.23765e-12	1.18529e-12	1.13257e-12	9.14237e-13	7.62063e-13	6.39901e-13
18											3.93289e-11	3.31727e-11	2.81002e-11	2.32444e-11	1.92003e-11	1.58884e-11	1.32574e-11	1.11467e-11	9.44907e-12	8.12803e-12	7.09018e-12	6.23816e-12	5.54593e-12	4.9866e-12	4.49385e-12	4.07316e-12	3.71143e-12	3.39321e-12	3.13147e-12	2.9001e-12	2.70034e-12	2.50567e-12	2.33994e-12	2.1811e-12	2.05827e-12	1.91393e-12	1.81863e-12	1.71927e-12	1.62627e-12	1.54374e-12	1.45361e-12	1.38268e-12	1.31568e-12	1.25138e-12	1.20008e-12	1.13964e-12	9.25113e-13	7.6505e-13	6.44939e-13
19											3.66025e-11	3.20408e-11	2.71278e-11	2.25359e-11	1.86183e-11	1.54614e-11	1.29209e-11	1.09461e-11	9.33263e-12	8.06036e-12	7.05845e-12	6.21438e-12	5.52834e-12	4.97825e-12	4.48909e-12	4.05109e-12	3.71168e-12	3.4014e-12	3.15564e-12	2.92367e-12	2.71407e-12	2.52151e-12	2.35528e-12	2.20179e-12	2.07617e-12	1.9369e-12	1.82676e-12	1.72587e-12	1.63364e-12	1.54612e-12	1.47353e-12	1.39326e-12	1.33069e-12	1.26297e-12	1.2019e-12	1.15078e-12	9.38016e-13	7.72219e-13	6.49404e-13
20										3.98952e-11	3.51935e-11	3.06314e-11	2.609e-11	2.17891e-11	1.80536e-11	1.49712e-11	1.26013e-11	1.07388e-11	9.18201e-12	7.96522e-12	6.96496e-12	6.18744e-12	5.49926e-12	4.9494e-12	4.46617e-12	4.0736e-12	3.72331e-12	3.41864e-12	3.15193e-12	2.90822e-12	2.70165e-12	2.51572e-12	2.35394e-12	2.20752e-12	2.06827e-12	1.95067e-12	1.83556e-12	1.73869e-12	1.64073e-12	1.55907e-12	1.48502e-12	1.40361e-12	1.33545e-12	1.27494e-12	1.21434e-12	1.16729e-12	9.39819e-13	7.76721e-13	6.55782e-13
21									4.3184e-11	3.80064e-11	3.38977e-11	2.95006e-11	2.50296e-11	2.0941e-11	1.73795e-11	1.46026e-11	1.23065e-11	1.04811e-11	9.02516e-12	7.8661e-12	6.88757e-12	6.14152e-12	5.46674e-12	4.92905e-12	4.45716e-12	4.07068e-12	3.71619e-12	3.41425e-12	3.15637e-12	2.91537e-12	2.70844e-12	2.52724e-12	2.37425e-12	2.21261e-12	2.07925e-12	1.95654e-12	1.83799e-12	1.74476e-12	1.64816e-12	1.56565e-12	1.4897e-12	1.41249e-12	1.35482e-12	1.27879e-12	1.21895e-12	1.17068e-12	9.50783e-13	7.88532e-13	6.66188e-13
22									4.09094e-11	3.6705e-11	3.26262e-11	2.83269e-11	2.4065e-11	2.01832e-11	1.68507e-11	1.41599e-11	1.20354e-11	1.03083e-11	8.87964e-12	7.77174e-12	6.83986e-12	6.05406e-12	5.45881e-12	4.92155e-12	4.4435e-12	4.0656e-12	3.70595e-12	3.42258e-12	3.16005e-12	2.92224e-12	2.71711e-12	2.54457e-12	2.37057e-12	2.23063e-12	2.08936e-12	1.96667e-12	1.85067e-12	1.75309e-12	1.65239e-12	1.57223e-12	1.49513e-12	1.42203e-12	1.35163e-12	1.2952e-12	1.22972e-12	1.18083e-12	9.57242e-13	7.88247e-13	6.66492e-13
23								4.42924e-11	3.94105e-11	3.5529e-11	3.13425e-11	2.71324e-11	2.30618e-11	1.9363e-11	1.6339e-11	1.37887e-11	1.16959e-11	1.00879e-11	8.77075e-12	7.65859e-12	6.75794e-12	6.04019e-12	5.40807e-12	4.90153e-12	4.45125e-12	4.05266e-12	3.7052e-12	3.42163e-12	3.16709e-12	2.92645e-12	2.73028e-12	2.52958e-12	2.38271e-12	2.2386e-12	2.10077e-12	1.96435e-12	1.85915e-12	1.76247e-12	1.66343e-12	1.57842e-12	1.50492e-12	1.42682e-12	1.36236e-12	1.30468e-12	1.24381e-12	1.182e-12	9.63742e-13	7.96963e-13	6.72902e-13
24								4.21521e-11	3.81885e-11	3.42331e-11	3.00492e-11	2.59366e-11	2.21389e-11	1.86632e-11	1.57776e-11	1.34217e-11	1.14919e-11	9.85672e-12	8.59005e-12	7.54927e-12	6.69021e-12	5.98761e-12	5.37733e-12	4.86844e-12	4.41819e-12	4.03205e-12	3.70543e-12	3.41299e-12	3.16136e-12	2.92321e-12	2.72168e-12	2.55798e-12	2.39158e-12	2.2326e-12	2.09315e-12	1.9859e-12	1.86226e-12	1.76621e-12	1.67911e-12	1.58635e-12	1.4973e-12	1.43547e-12	1.37242e-12	1.30719e-12	1.24643e-12	1.19508e-12	9.67972e-13	8.03709e-13	6.76183e-13
25							4.60378e-11	4.08427e-11	3.70297e-11	3.29269e-11	2.88288e-11	2.48716e-11	2.11837e-11	1.79672e-11	1.5249e-11	1.30451e-11	1.12005e-11	9.67067e-12	8.43504e-12	7.45902e-12	6.60969e-12	5.92082e-12	5.31856e-12	4.83605e-12	4.39607e-12	4.00345e-12	3.69126e-12	3.40053e-12	3.14609e-12	2.92351e-12	2.72274e-12	2.54459e-12	2.38983e-12	2.24053e-12	2.10542e-12	1.98721e-12	1.86904e-12	1.76484e-12	1.67306e-12	1.58616e-12	1.51207e-12	1.4387e-12	1.36975e-12	1.31167e-12	1.24834e-12	1.1992e-12	9.67522e-13	8.03831e-13	6.81676e-13
26							4.38468e-11	3.96972e-11	3.5886e-11	3.17164e-11	2.76447e-11	2.38593e-11	2.03559e-11	1.73755e-11	1.47669e-11	1.26805e-11	1.09136e-11	9.49018e-12	8.30332e-12	7.3462e-12	6.51059e-12	5.86023e-12	5.29157e-12	4.80944e-12	4.37581e-12	4.00446e-12	3.67243e-12	3.40777e-12	3.13885e-12	2.92385e-12	2.72223e-12	2.54538e-12	2.37169e-12	2.23689e-12	2.1013e-12	1.98774e-12	1.88038e-12	1.78556e-12	1.68344e-12	1.59817e-12	1.5243e-12	1.44325e-12	1.37775e-12	1.31702e-12	1.25978e-12	1.19741e-12	9.71718e-13	8.10421e-13	6.83345e-13
27							4.24089e-11	3.86874e-11	3.45927e-11	3.0504e-11	2.65174e-11	2.28309e-11	1.95844e-11	1.66954e-11	1.43432e-11	1.22933e-11	1.0691e-11	9.28807e-12	8.15723e-12	7.26333e-12	6.47698e-12	5.81404e-12	5.2545e-12	4.76509e-12	4.341e-12	3.96593e-12	3.66652e-12	3.3928e-12	3.14023e-12	2.91507e-12	2.71619e-12	2.5428e-12	2.37972e-12	2.24558e-12	2.11191e-12	1.98485e-12	1.88539e-12	1.78323e-12	1.68695e-12	1.59932e-12	1.522e-12	1.45011e-12	1.38476e-12	1.31963e-12	1.25988e-12	1.20349e-12	9.78335e-13	8.15226e-13	6.87293e-13
28						4.62125e-11	4.12915e-11	3.74847e-11	3.33615e-11	2.92969e-11	2.54476e-11	2.19376e-11	1.8897e-11	1.61571e-11	1.38899e-11	1.19849e-11	1.04201e-11	9.14378e-12	8.04909e-12	7.13607e-12	6.39821e-12	5.74679e-12	5.21831e-12	4.74486e-12	4.33238e-12	3.97765e-12	3.65514e-12	3.38082e-12	3.13106e-12	2.9167e-12	2.71943e-12	2.5379e-12	2.37887e-12	2.24083e-12	2.10262e-12	1.98889e-12	1.88124e-12	1.78116e-12	1.68365e-12	1.60143e-12	1.53178e-12	1.45544e-12	1.38678e-12	1.31737e-12	1.26599e-12	1.21088e-12	9.85596e-13	8.1541e-13	6.89868e-13
29						4.44387e-11	4.03031e-11	3.62006e-11	3.2208e-11	2.81298e-11	2.4424e-11	2.11393e-11	1.81809e-11	1.56773e-11	1.35049e-11	1.16506e-11	1.01758e-11	8.96526e-12	7.90725e-12	7.0519e-12	6.31385e-12	5.67995e-12	5.1552e-12	4.66979e-12	4.29665e-12	3.93997e-12	3.63539e-12	3.36397e-12	3.12561e-12	2.91613e-12	2.70756e-12	2.53898e-12	2.37112e-12	2.2413e-12	2.11e-12	1.98756e-12	1.87622e-12	1.79043e-12	1.69009e-12	1.60824e-12	1.52588e-12	1.46308e-12	1.39008e-12	1.32642e-12	1.26722e-12	1.21483e-12	9.90006e-13	8.19061e-13	6.91974e-13
30						4.31913e-11	3.9265e-11	3.51271e-11	3.10457e-11	2.70816e-11	2.35362e-11	2.03216e-11	1.75558e-11	1.51399e-11	1.30891e-11	1.13841e-11	9.93836e-12	8.7642e-12	7.77822e-12	6.94597e-12	6.2463e-12	5.63153e-12	5.1286e-12	4.66183e-12	4.27692e-12	3.91935e-12	3.61721e-12	3.35146e-12	3.12379e-12	2.9156e-12	2.71632e-12	2.53156e-12	2.37912e-12	2.24614e-12	2.11308e-12	1.99244e-12	1.88744e-12	1.78593e-12	1.69036e-12	1.60783e-12	1.532e-12	1.46468e-12	1.39464e-12	1.33337e-12	1.26779e-12	1.2177e-12	9.87668e-13	8.20923e-13	6.9107e-13
31						4.22629e-11	3.82793e-11	3.40319e-11	2.98754e-11	2.61155e-11	2.26937e-11	1.96438e-11	1.70261e-11	1.46963e-11	1.27037e-11	1.11195e-11	9.74606e-12	8.6119e-12	7.65158e-12	6.83494e-12	6.1564e-12	5.566e-12	5.07132e-12	4.62753e-12	4.23611e-12	3.90776e-12	3.60775e-12	3.34893e-12	3.1042e-12	2.90516e-12	2.70241e-12	2.53174e-12	2.39e-12	2.23615e-12	2.11316e-12	1.99802e-12	1.8893e-12	1.77704e-12	1.69795e-12	1.61225e-12	1.53117e-12	1.4639e-12	1.39184e-12	1.33064e-12	1.27613e-12	1.2226e-12	9.92494e-13	8.23165e-13	6.96515e-13
32					4.61898e-11	4.12885e-11	3.72315e-11	3.29426e-11	2.88844e-11	2.51576e-11	2.18762e-11	1.89863e-11	1.64754e-11	1.42847e-11	1.2396e-11	1.08265e-11	9.56635e-12	8.44612e-12	7.53634e-12	6.74557e-12	6.09165e-12	5.5265e-12	5.02109e-12	4.59355e-12	4.2056e-12	3.87074e-12	3.58026e-12	3.32516e-12	3.1002e-12	2.88994e-12	2.69979e-12	2.5236e-12	2.36661e-12	2.23786e-12	2.11037e-12	1.99264e-12	1.87403e-12	1.77719e-12	1.69892e-12	1.61435e-12	1.53044e-12	1.46239e-12	1.39278e-12	1.32229e-12	1.27319e-12	1.21879e-12	9.92353e-13	8.28934e-13	6.9906e-13
33					4.46166e-11	4.05403e-11	3.61433e-11	3.19224e-11	2.78804e-11	2.42986e-11	2.10891e-11	1.83775e-11	1.59573e-11	1.38707e-11	1.20773e-11	1.05939e-11	9.38441e-12	8.3141e-12	7.4226e-12	6.66062e-12	6.01212e-12	5.45596e-12	4.98577e-12	4.56789e-12	4.19298e-12	3.85331e-12	3.56393e-12	3.31626e-12	3.07353e-12	2.87619e-12	2.69469e-12	2.51779e-12	2.37142e-12	2.22552e-12	2.10738e-12	1.99274e-12	1.88011e-12	1.79026e-12	1.70178e-12	1.60883e-12	1.53474e-12	1.45792e-12	1.39668e-12	1.34045e-12	1.27965e-12	1.21983e-12	9.94002e-13	8.27295e-13	7.0084e-13
34					4.3651e-11	3.95604e-11	3.50955e-11	3.07969e-11	2.69402e-11	2.34718e-11	2.03941e-11	1.77613e-11	1.5435e-11	1.34747e-11	1.17725e-11	1.03528e-11	9.12897e-12	8.17596e-12	7.31081e-12	6.57872e-12	5.94204e-12	5.41543e-12	4.94439e-12	4.52073e-12	4.1535e-12	3.82694e-12	3.54517e-12	3.29596e-12	3.07434e-12	2.86403e-12	2.68549e-12	2.51036e-12	2.37027e-12	2.22215e-12	2.10098e-12	1.99311e-12	1.88089e-12	1.78579e-12	1.69843e-12	1.61017e-12	1.53499e-12	1.45948e-12	1.39802e-12	1.32947e-12	1.27511e-12	1.2184e-12	9.9734e-13	8.31162e-13	7.02985e-13
35					4.28623e-11	3.85736e-11	3.41149e-11	2.98982e-11	2.6055e-11	2.26835e-11	1.97412e-11	1.72008e-11	1.50018e-11	1.31012e-11	1.14972e-11	1.01671e-11	9.00615e-12	8.02672e-12	7.21241e-12	6.48645e-12	5.88192e-12	5.34992e-12	4.88157e-12	4.47488e-12	4.12175e-12	3.81827e-12	3.53124e-12	3.27037e-12	3.05663e-12	2.85685e-12	2.67473e-12	2.51268e-12	2.36949e-12	2.23107e-12	2.0982e-12	1.98373e-12	1.88445e-12	1.78515e-12	1.7009e-12	1.61493e-12	1.53434e-12	1.46489e-12	1.40041e-12	1.3368e-12	1.2809e-12	1.22541e-12	9.95837e-13	8.32229e-13	7.02495e-13
36				4.75649e-11	4.20569e-11	3.77192e-11	3.32679e-11	2.90065e-11	2.52756e-11	2.19839e-11	1.91745e-11	1.6696e-11	1.46036e-11	1.27548e-11	1.12576e-11	9.92818e-12	8.83212e-12	7.86837e-12	7.10145e-12	6.41101e-12	5.79662e-12	5.29405e-12	4.85131e-12	4.45141e-12	4.11616e-12	3.78939e-12	3.50744e-12	3.27986e-12	3.05226e-12	2.83965e-12	2.6694e-12	2.50496e-12	2.35348e-12	2.21821e-12	2.09314e-12	1.98183e-12	1.87436e-12	1.77951e-12	1.69238e-12	1.61117e-12	1.53096e-12	1.46699e-12	1.39791e-12	1.33811e-12	1.28044e-12	1.22582e-12	1.00124e-12	8.36282e-13	7.05022e-13
37				4.60382e-11	4.132e-11	3.66956e-11	3.22733e-11	2.81404e-11	2.45343e-11	2.13428e-11	1.85833e-11	1.62783e-11	1.41827e-11	1.24605e-11	1.09941e-11	9.72486e-12	8.6751e-12	7.77841e-12	6.99727e-12	6.32852e-12	5.74962e-12	5.23206e-12	4.80825e-12	4.41064e-12	4.07992e-12	3.75744e-12	3.47454e-12	3.26106e-12	3.03966e-12	2.84301e-12	2.67128e-12	2.48732e-12	2.34656e-12	2.21679e-12	2.09289e-12	1.97908e-12	1.87978e-12	1.78274e-12	1.69621e-12	1.61108e-12	1.52559e-12	1.46334e-12	1.39812e-12	1.3357e-12	1.27792e-12	1.22924e-12	1.00593e-12	8.32753e-13	7.07257e-13
38				4.49985e-11	4.04983e-11	3.58449e-11	3.13504e-11	2.73115e-11	2.38126e-11	2.07556e-11	1.8042e-11	1.57723e-11	1.38621e-11	1.21843e-11	1.07249e-11	9.55936e-12	8.5222e-12	7.67048e-12	6.90095e-12	6.24547e-12	5.67094e-12	5.18992e-12	4.76128e-12	4.37726e-12	4.03325e-12	3.73357e-12	3.47095e-12	3.2322e-12	3.01062e-12	2.83503e-12	2.64162e-12	2.48916e-12	2.34574e-12	2.21257e-12	2.09112e-12	1.97911e-12	1.87326e-12	1.78623e-12	1.69194e-12	1.61114e-12	1.53197e-12	1.46027e-12	1.39603e-12	1.33543e-12	1.27545e-12	1.22248e-12	1.00584e-12	8.35222e-13	7.08664e-13
39				4.42501e-11	3.97444e-11	3.50668e-11	3.03888e-11	2.64732e-11	2.31404e-11	2.01328e-11	1.75514e-11	1.53548e-11	1.3477e-11	1.18976e-11	1.05079e-11	9.37227e-12	8.38126e-12	7.52154e-12	6.79392e-12	6.17976e-12	5.63976e-12	5.1475e-12	4.71966e-12	4.33038e-12	4.00639e-12	3.71844e-12	3.45237e-12	3.2233e-12	2.99757e-12	2.81485e-12	2.64031e-12	2.48539e-12	2.33541e-12	2.21184e-12	2.08824e-12	1.97779e-12	1.8639e-12	1.77987e-12	1.68408e-12	1.60781e-12	1.52889e-12	1.46186e-12	1.39611e-12	1.33689e-12	1.28002e-12	1.22809e-12	1.00062e-12	8.39648e-13	7.10397e-13
40				4.35178e-11	3.89205e-11	3.41904e-11	2.96742e-11	2.5795e-11	2.24086e-11	1.96125e-11	1.70832e-11	1.49866e-11	1.31658e-11	1.1617e-11	1.03331e-11	9.23276e-12	8.24614e-12	7.4509e-12	6.70902e-12	6.10485e-12	5.56386e-12	5.07972e-12	4.67368e-12	4.29842e-12	3.98154e-12	3.69747e-12	3.43564e-12	3.21254e-12	2.99478e-12	2.80443e-12	2.63277e-12	2.48038e-12	2.32424e-12	2.20524e-12	2.07483e-12	1.96601e-12	1.86588e-12	1.77342e-12	1.68637e-12	1.60645e-12	1.52758e-12	1.46096e-12	1.39741e-12	1.33369e-12	1.27812e-12	1.22358e-12	1.00264e-12	8.34728e-13	7.11267e-13
41				4.29628e-11	3.82358e-11	3.32619e-11	2.88612e-11	2.51627e-11	2.18468e-11	1.90262e-11	1.66692e-11	1.46343e-11	1.28657e-11	1.14054e-11	1.01337e-11	9.0591e-12	8.11729e-12	7.30695e-12	6.62555e-12	6.02201e-12	5.48718e-12	5.04994e-12	4.63132e-12	4.26913e-12	3.94055e-12	3.66261e-12	3.41777e-12	3.18858e-12	2.9714e-12	2.78512e-12	2.61691e-12	2.46534e-12	2.3198e-12	2.18816e-12	2.07398e-12	1.96888e-12	1.86954e-12	1.77557e-12	1.68557e-12	1.60534e-12	1.53048e-12	1.46239e-12	1.39708e-12	1.33283e-12	1.28138e-12	1.22745e-12	1.00371e-12	8.37866e-13	7.10772e-13
42			4.80172e-11	4.219e-11	3.73424e-11	3.25745e-11	2.81963e-11	2.45304e-11	2.12721e-11	1.85873e-11	1.62237e-11	1.4272e-11	1.25838e-11	1.11598e-11	9.93919e-12	8.89962e-12	8.03624e-12	7.2159e-12	6.55375e-12	5.95627e-12	5.44053e-12	5.01968e-12	4.58828e-12	4.2431e-12	3.92247e-12	3.64733e-12	3.40365e-12	3.1681e-12	2.96002e-12	2.77647e-12	2.61536e-12	2.44623e-12	2.31545e-12	2.1896e-12	2.07307e-12	1.95837e-12	1.85784e-12	1.76745e-12	1.68336e-12	1.59849e-12	1.53286e-12	1.45434e-12	1.39724e-12	1.33928e-12	1.27914e-12	1.22184e-12	1.00489e-12	8.37627e-13	7.11145e-13
43			4.6943e-11	4.15566e-11	3.65728e-11	3.17849e-11	2.75065e-11	2.38126e-11	2.07893e-11	1.81034e-11	1.58532e-11	1.39617e-11	1.23192e-11	1.09458e-11	9.78066e-12	8.77261e-12	7.89001e-12	7.13233e-12	6.46564e-12	5.89309e-12	5.38427e-12	4.93737e-12	4.55704e-12	4.19491e-12	3.90125e-12	3.62272e-12	3.36726e-12	3.15285e-12	2.94861e-12	2.773e-12	2.59922e-12	2.44354e-12	2.30762e-12	2.17711e-12	2.06773e-12	1.95752e-12	1.86247e-12	1.76863e-12	1.6807e-12	1.60294e-12	1.52087e-12	1.46196e-12	1.39332e-12	1.33494e-12	1.27745e-12	1.22322e-12	1.00303e-12	8.39807e-13	7.11703e-13
44			4.59391e-11	4.09147e-11	3.58738e-11	3.10733e-11	2.68404e-11	2.32564e-11	2.02845e-11	1.76759e-11	1.55188e-11	1.36522e-11	1.20795e-11	1.07345e-11	9.57693e-12	8.61829e-12	7.77631e-12	7.03318e-12	6.3897e-12	5.84317e-12	5.32543e-12	4.91622e-12	4.50912e-12	4.18465e-12	3.8798e-12	3.60513e-12	3.3599e-12	3.13738e-12	2.93884e-12	2.75424e-12	2.59555e-12	2.43566e-12	2.30516e-12	2.17943e-12	2.06321e-12	1.95349e-12	1.85714e-12	1.76602e-12	1.67933e-12	1.59886e-12	1.52224e-12	1.45732e-12	1.39101e-12	1.33274e-12	1.28127e-12	1.22114e-12	1.00342e-12	8.42336e-13	7.10643e-13
45			4.52595e-11	4.02189e-11	3.51813e-11	3.03102e-11	2.6201e-11	2.2783e-11	1.97788e-11	1.72574e-11	1.51615e-11	1.33646e-11	1.18451e-11	1.05586e-11	9.42686e-12	8.48213e-12	7.65291e-12	6.94714e-12	6.3041e-12	5.76132e-12	5.28134e-12	4.84552e-12	4.46502e-12	4.1561e-12	3.85545e-12	3.57518e-12	3.33502e-12	3.11308e-12	2.92925e-12	2.73925e-12	2.5817e-12	2.42412e-12	2.29038e-12	2.16551e-12	2.054e-12	1.94973e-12	1.84163e-12	1.75496e-12	1.67501e-12	1.59658e-12	1.52194e-12	1.45366e-12	1.39378e-12	1.33039e-12	1.27426e-12	1.2235e-12	1.00423e-12	8.42239e-13	7.13025e-13
46			4.4735e-11	3.95468e-11	3.44865e-11	2.97285e-11	2.56899e-11	2.22284e-11	1.93177e-11	1.68631e-11	1.48619e-11	1.30748e-11	1.16299e-11	1.03717e-11	9.30346e-12	8.378e-12	7.54754e-12	6.86596e-12	6.23448e-12	5.71053e-12	5.22204e-12	4.79903e-12	4.45226e-12	4.12347e-12	3.82087e-12	3.55009e-12	3.31598e-12	3.09707e-12	2.90601e-12	2.73899e-12	2.56126e-12	2.42081e-12	2.2833e-12	2.15847e-12	2.0436e-12	1.9425e-12	1.84823e-12	1.75844e-12	1.66823e-12	1.59509e-12	1.52221e-12	1.45357e-12	1.38872e-12	1.32794e-12	1.27706e-12	1.21697e-12	1.00046e-12	8.38586e-13	7.12678e-13
47			4.41313e-11	3.90431e-11	3.37687e-11	2.91109e-11	2.51208e-11	2.17615e-11	1.88695e-11	1.6547e-11	1.45255e-11	1.2864e-11	1.14147e-11	1.01972e-11	9.16773e-12	8.22303e-12	7.44895e-12	6.75902e-12	6.18187e-12	5.63491e-12	5.17557e-12	4.77748e-12	4.40779e-12	4.09498e-12	3.80123e-12	3.53965e-12	3.30591e-12	3.09045e-12	2.89288e-12	2.72258e-12	2.56175e-12	2.41405e-12	2.27714e-12	2.15575e-12	2.04155e-12	1.93401e-12	1.84271e-12	1.75244e-12	1.66771e-12	1.58593e-12	1.5191e-12	1.45066e-12	1.38658e-12	1.327e-12	1.27187e-12	1.21938e-12	1.00717e-12	8.41072e-13	7.14453e-13
48			4.35631e-11	3.83855e-11	3.31569e-11	2.854e-11	2.4544e-11	2.12918e-11	1.84762e-11	1.62126e-11	1.42674e-11	1.26252e-11	1.12071e-11	1.00225e-11	9.01909e-12	8.13743e-12	7.36206e-12	6.68244e-12	6.09687e-12	5.58242e-12	5.13009e-12	4.72833e-12	4.37406e-12	4.05695e-12	3.77399e-12	3.51043e-12	3.28264e-12	3.06815e-12	2.87189e-12	2.70754e-12	2.5494e-12	2.39671e-12	2.27829e-12	2.15047e-12	2.03863e-12	1.9362e-12	1.83499e-12	1.74905e-12	1.66079e-12	1.58712e-12	1.51489e-12	1.44604e-12	1.37886e-12	1.32538e-12	1.26852e-12	1.21983e-12	1.0056e-12	8.40214e-13	7.14842e-13
49			4.30771e-11	3.78139e-11	3.25287e-11	2.78838e-11	2.40413e-11	2.08989e-11	1.81921e-11	1.58833e-11	1.39734e-11	1.23688e-11	1.10448e-11	9.90788e-12	8.89643e-12	8.01658e-12	7.26545e-12	6.62114e-12	6.04079e-12	5.5202e-12	5.08202e-12	4.69216e-12	4.34321e-12	4.03166e-12	3.75571e-12	3.49397e-12	3.26483e-12	3.06346e-12	2.87621e-12	2.69099e-12	2.53981e-12	2.39416e-12	2.25749e-12	2.13837e-12	2.03597e-12	1.92611e-12	1.83972e-12	1.74195e-12	1.65806e-12	1.58307e-12	1.51187e-12	1.44639e-12	1.38025e-12	1.32638e-12	1.27093e-12	1.21647e-12	1.00458e-12	8.41862e-13	7.15539e-13
50			4.27386e-11	3.71552e-11	3.19518e-11	2.73883e-11	2.35493e-11	2.04289e-11	1.7765e-11	1.5538e-11	1.37318e-11	1.21565e-11	1.08694e-11	9.74337e-12	8.78519e-12	7.92618e-12	7.18716e-12	6.54674e-12	5.98789e-12	5.47091e-12	5.05065e-12	4.65369e-12	4.30612e-12	3.99655e-12	3.72228e-12	3.47268e-12	3.24064e-12	3.04468e-12	2.84947e-12	2.68236e-12	2.52505e-12	2.38604e-12	2.25199e-12	2.13524e-12	2.01768e-12	1.91963e-12	1.82961e-12	1.73623e-12	1.65434e-12	1.57812e-12	1.50946e-12	1.44712e-12	1.38353e-12	1.32746e-12	1.2676e-12	1.21285e-12	9.98543e-13	8.40727e-13	7.14964e-13
51			4.22231e-11	3.66036e-11	3.12579e-11	2.68567e-11	2.30847e-11	2.00148e-11	1.74986e-11	1.52803e-11	1.34745e-11	1.19861e-11	1.07133e-11	9.60583e-12	8.64809e-12	7.83556e-12	7.12301e-12	6.45513e-12	5.92339e-12	5.4363e-12	4.99577e-12	4.63406e-12	4.27377e-12	3.98361e-12	3.69073e-12	3.45444e-12	3.2156e-12	3.02456e-12	2.83724e-12	2.66517e-12	2.51671e-12	2.3682e-12	2.255e-12	2.12862e-12	2.01813e-12	1.91581e-12	1.81865e-12	1.73474e-12	1.65214e-12	1.5785e-12	1.50547e-12	1.43998e-12	1.37957e-12	1.31908e-12	1.26645e-12	1.21354e-12	1.00468e-12	8.42019e-13	7.14258e-13
52		4.7916e-11	4.16309e-11	3.60433e-11	3.07893e-11	2.64328e-11	2.26641e-11	1.96454e-11	1.71335e-11	1.50498e-11	1.3281e-11	1.17758e-11	1.05689e-11	9.46401e-12	8.53039e-12	7.71621e-12	7.03495e-12	6.41853e-12	5.87879e-12	5.39439e-12	4.9488e-12	4.58292e-12	4.24616e-12	3.9528e-12	3.67073e-12	3.43593e-12	3.21519e-12	3.01492e-12	2.8345e-12	2.66813e-12	2.50882e-12	2.36528e-12	2.24275e-12	2.12218e-12	2.0131e-12	1.91559e-12	1.81466e-12	1.72769e-12	1.6478e-12	1.57478e-12	1.50353e-12	1.43918e-12	1.37259e-12	1.31807e-12	1.26544e-12	1.2144e-12	1.00006e-12	8.40267e-13	7.16472e-13
53		4.72276e-11	4.11611e-11	3.54942e-11	3.01911e-11	2.58764e-11	2.22636e-11	1.9263e-11	1.68436e-11	1.47921e-11	1.30624e-11	1.1668e-11	1.04119e-11	9.3293e-12	8.43263e-12	7.60564e-12	6.9712e-12	6.35045e-12	5.81172e-12	5.3421e-12	4.92491e-12	4.55832e-12	4.22928e-12	3.93151e-12	3.64755e-12	3.40834e-12	3.19829e-12	2.99993e-12	2.81859e-12	2.64326e-12	2.49335e-12	2.35873e-12	2.22914e-12	2.11779e-12	2.00391e-12	1.90034e-12	1.81798e-12	1.7229e-12	1.64807e-12	1.5754e-12	1.5012e-12	1.43391e-12	1.3757e-12	1.31701e-12	1.26213e-12	1.21174e-12	1.0023e-12	8.39395e-13	7.16109e-13
54		4.65581e-11	4.0602e-11	3.49231e-11	2.97625e-11	2.54864e-11	2.18657e-11	1.89209e-11	1.65515e-11	1.45219e-11	1.28772e-11	1.14607e-11	1.02609e-11	9.22956e-12	8.33939e-12	7.54536e-12	6.86934e-12	6.2783e-12	5.76063e-12	5.30056e-12	4.88624e-12	4.51894e-12	4.19176e-12	3.89831e-12	3.64362e-12	3.39386e-12	3.17865e-12	2.99283e-12	2.80199e-12	2.64236e-12	2.49357e-12	2.34868e-12	2.2253e-12	2.11395e-12	2.00277e-12	1.90147e-12	1.80456e-12	1.72288e-12	1.64842e-12	1.56101e-12	1.49935e-12	1.4321e-12	1.37412e-12	1.32086e-12	1.26182e-12	1.21087e-12	9.98679e-13	8.37351e-13	7.14966e-13
55		4.59909e-11	4.03605e-11	3.43925e-11	2.92551e-11	2.49932e-11	2.15282e-11	1.86451e-11	1.63149e-11	1.42886e-11	1.26693e-11	1.13014e-11	1.01374e-11	9.09952e-12	8.25014e-12	7.46137e-12	6.80416e-12	6.22719e-12	5.72371e-12	5.26067e-12	4.84869e-12	4.48079e-12	4.17911e-12	3.87548e-12	3.61113e-12	3.37452e-12	3.16568e-12	2.97324e-12	2.79827e-12	2.63144e-12	2.47677e-12	2.34737e-12	2.22366e-12	2.10776e-12	1.99921e-12	1.89603e-12	1.81072e-12	1.71308e-12	1.64063e-12	1.56422e-12	1.5017e-12	1.43118e-12	1.37239e-12	1.31248e-12	1.26054e-12	1.21356e-12	9.97885e-13	8.38487e-13	7.13159e-13
56		4.55795e-11	3.98179e-11	3.38724e-11	2.88488e-11	2.46017e-11	2.11705e-11	1.83351e-11	1.60439e-11	1.40759e-11	1.25059e-11	1.11749e-11	9.99814e-12	8.99237e-12	8.14971e-12	7.39405e-12	6.74847e-12	6.15635e-12	5.64422e-12	5.21245e-12	4.81229e-12	4.46093e-12	4.14239e-12	3.85157e-12	3.59962e-12	3.35112e-12	3.14993e-12	2.966e-12	2.77383e-12	2.62005e-12	2.48666e-12	2.34318e-12	2.21022e-12	2.09942e-12	1.99512e-12	1.89388e-12	1.79399e-12	1.7125e-12	1.63131e-12	1.56524e-12	1.49379e-12	1.43365e-12	1.37019e-12	1.31524e-12	1.25843e-12	1.21118e-12	1.0002e-12	8.38503e-13	7.1409e-13
57		4.51324e-11	3.92978e-11	3.34344e-11	2.83731e-11	2.42251e-11	2.08233e-11	1.80477e-11	1.5802e-11	1.39261e-11	1.23398e-11	1.10292e-11	9.87125e-12	8.90928e-12	8.06459e-12	7.31362e-12	6.65993e-12	6.11444e-12	5.61348e-12	5.18514e-12	4.78183e-12	4.42766e-12	4.10652e-12	3.83892e-12	3.57341e-12	3.34958e-12	3.13301e-12	2.95147e-12	2.76693e-12	2.6081e-12	2.4624e-12	2.32672e-12	2.20904e-12	2.08957e-12	1.98342e-12	1.88586e-12	1.79835e-12	1.71007e-12	1.63228e-12	1.56052e-12	1.48913e-12	1.42922e-12	1.37156e-12	1.31371e-12	1.25446e-12	1.21175e-12	9.96756e-13	8.37188e-13	7.1506e-13
58		4.46525e-11	3.88663e-11	3.29485e-11	2.79788e-11	2.38528e-11	2.0565e-11	1.78379e-11	1.56001e-11	1.37411e-11	1.21568e-11	1.08863e-11	9.77627e-12	8.8057e-12	7.97885e-12	7.25779e-12	6.62167e-12	6.05581e-12	5.56324e-12	5.12724e-12	4.751e-12	4.40057e-12	4.08707e-12	3.81857e-12	3.55414e-12	3.32679e-12	3.11186e-12	2.92824e-12	2.75746e-12	2.60155e-12	2.4524e-12	2.31945e-12	2.20167e-12	2.08814e-12	1.97629e-12	1.87865e-12	1.7926e-12	1.69935e-12	1.62938e-12	1.55837e-12	1.49092e-12	1.42467e-12	1.36314e-12	1.30923e-12	1.25837e-12	1.20512e-12	9.97708e-13	8.36811e-13	7.13508e-13
59		4.43016e-11	3.84225e-11	3.25712e-11	2.75842e-11	2.34753e-11	2.02414e-11	1.75499e-11	1.53531e-11	1.35585e-11	1.20259e-11	1.07533e-11	9.62937e-12	8.69504e-12	7.89514e-12	7.18442e-12	6.55959e-12	6.01594e-12	5.52627e-12	5.10186e-12	4.72479e-12	4.36234e-12	4.06376e-12	3.79116e-12	3.53639e-12	3.30938e-12	3.10305e-12	2.91854e-12	2.74971e-12	2.59357e-12	2.43862e-12	2.31094e-12	2.18814e-12	2.07783e-12	1.97127e-12	1.88464e-12	1.79228e-12	1.70346e-12	1.62733e-12	1.55312e-12	1.4848e-12	1.42293e-12	1.36223e-12	1.30569e-12	1.25445e-12	1.20569e-12	9.96469e-13	8.41246e-13	7.13177e-13
60		4.39425e-11	3.80372e-11	3.21604e-11	2.72347e-11	2.32235e-11	1.99551e-11	1.73466e-11	1.51426e-11	1.33641e-11	1.1851e-11	1.06291e-11	9.56177e-12	8.6145e-12	7.83501e-12	7.11336e-12	6.50947e-12	5.95586e-12	5.48475e-12	5.06958e-12	4.67997e-12	4.34134e-12	4.04171e-12	3.76785e-12	3.52349e-12	3.30667e-12	3.09558e-12	2.91077e-12	2.74348e-12	2.57934e-12	2.43897e-12	2.30451e-12	2.18679e-12	2.07267e-12	1.96412e-12	1.87084e-12	1.78283e-12	1.70249e-12	1.62801e-12	1.54778e-12	1.48305e-12	1.42027e-12	1.36096e-12	1.30419e-12	1.25017e-12	1.19868e-12	9.92307e-13	8.34397e-13	7.15801e-13
61		4.36758e-11	3.75923e-11	3.16883e-11	2.6842e-11	2.2952e-11	1.9687e-11	1.71103e-11	1.49852e-11	1.32172e-11	1.17526e-11	1.05171e-11	9.47256e-12	8.5157e-12	7.76466e-12	7.06806e-12	6.44688e-12	5.93369e-12	5.45778e-12	5.02686e-12	4.65517e-12	4.32426e-12	4.01246e-12	3.76387e-12	3.50588e-12	3.29361e-12	3.07266e-12	2.89684e-12	2.72067e-12	2.57414e-12	2.42651e-12	2.30251e-12	2.18567e-12	2.06503e-12	1.96207e-12	1.86536e-12	1.78131e-12	1.6994e-12	1.61986e-12	1.54648e-12	1.4857e-12	1.41515e-12	1.35999e-12	1.30159e-12	1.24984e-12	1.20044e-12	9.9297e-13	8.37554e-13	7.11825e-13
62		4.33663e-11	3.71166e-11	3.14048e-11	2.65259e-11	2.26278e-11	1.94106e-11	1.6847e-11	1.47664e-11	1.30334e-11	1.16398e-11	1.04075e-11	9.37545e-12	8.46495e-12	7.66609e-12	6.99345e-12	6.41048e-12	5.88061e-12	5.41582e-12	4.98796e-12	4.63946e-12	4.29777e-12	3.99561e-12	3.71842e-12	3.50224e-12	3.28382e-12	3.06689e-12	2.88663e-12	2.71081e-12	2.55657e-12	2.42184e-12	2.28894e-12	2.17219e-12	2.05652e-12	1.96282e-12	1.86428e-12	1.77373e-12	1.69621e-12	1.62137e-12	1.54641e-12	1.47647e-12	1.41497e-12	1.35732e-12	1.29969e-12	1.24977e-12	1.20586e-12	9.938e-13	8.37889e-13	7.12311e-13
63		4.30716e-11	3.68432e-11	3.09432e-11	2.62325e-11	2.22935e-11	1.92261e-11	1.66644e-11	1.46816e-11	1.29529e-11	1.15217e-11	1.03006e-11	9.26651e-12	8.40106e-12	7.6116e-12	6.9462e-12	6.37482e-12	5.83446e-12	5.3745e-12	4.98743e-12	4.59541e-12	4.28954e-12	3.97533e-12	3.70795e-12	3.48578e-12	3.25802e-12	3.05822e-12	2.87042e-12	2.70779e-12	2.55683e-12	2.4209e-12	2.28994e-12	2.1654e-12	2.05287e-12	1.95339e-12	1.86021e-12	1.77297e-12	1.69222e-12	1.61461e-12	1.53773e-12	1.47348e-12	1.41593e-12	1.35623e-12	1.29767e-12	1.24708e-12	1.19964e-12	9.94204e-13	8.31794e-13	7.11372e-13
64		4.29272e-11	3.64898e-11	3.06815e-11	2.59219e-11	2.20613e-11	1.89946e-11	1.64685e-11	1.44747e-11	1.28062e-11	1.14164e-11	1.02182e-11	9.1922e-12	8.30943e-12	7.55862e-12	6.89757e-12	6.309e-12	5.78443e-12	5.35408e-12	4.94441e-12	4.58148e-12	4.25584e-12	3.9625e-12	3.69191e-12	3.46185e-12	3.242e-12	3.04417e-12	2.86324e-12	2.69037e-12	2.55115e-12	2.4043e-12	2.27946e-12	2.16766e-12	2.05309e-12	1.94328e-12	1.85837e-12	1.76868e-12	1.67921e-12	1.60819e-12	1.5382e-12	1.47878e-12	1.40845e-12	1.35197e-12	1.29722e-12	1.24496e-12	1.19651e-12	9.92666e-13	8.34397e-13	7.11543e-13
65		4.24846e-11	3.62047e-11	3.03543e-11	2.5643e-11	2.18318e-11	1.87587e-11	1.63116e-11	1.43113e-11	1.26758e-11	1.1247e-11	1.01212e-11	9.11798e-12	8.25607e-12	7.49063e-12	6.84837e-12	6.28964e-12	5.77155e-12	5.30946e-12	4.91314e-12	4.57658e-12	4.23618e-12	3.9322e-12	3.67751e-12	3.44067e-12	3.22112e-12	3.02382e-12	2.85982e-12	2.69621e-12	2.53905e-12	2.4011e-12	2.27861e-12	2.16119e-12	2.04534e-12	1.95077e-12	1.85187e-12	1.76537e-12	1.68663e-12	1.60691e-12	1.53816e-12	1.46939e-12	1.40758e-12	1.34998e-12	1.29696e-12	1.24504e-12	1.19447e-12	9.92066e-13	8.33325e-13	7.11671e-13
66		4.22556e-11	3.57173e-11	3.00159e-11	2.53464e-11	2.16352e-11	1.85627e-11	1.61998e-11	1.41766e-11	1.25587e-11	1.12122e-11	1.00448e-11	9.03824e-12	8.20503e-12	7.44764e-12	6.80641e-12	6.24623e-12	5.73279e-12	5.27012e-12	4.89587e-12	4.52567e-12	4.20298e-12	3.92011e-12	3.66788e-12	3.43175e-12	3.2199e-12	3.01058e-12	2.85184e-12	2.68105e-12	2.53641e-12	2.39446e-12	2.27485e-12	2.15177e-12	2.04724e-12	1.93947e-12	1.85435e-12	1.76157e-12	1.68624e-12	1.60509e-12	1.5339e-12	1.4654e-12	1.40568e-12	1.34703e-12	1.29841e-12	1.24444e-12	1.19949e-12	9.92167e-13	8.34199e-13	7.12412e-13
67		4.20362e-11	3.54846e-11	2.97329e-11	2.51383e-11	2.13815e-11	1.83944e-11	1.5969e-11	1.40091e-11	1.24369e-11	1.11111e-11	9.93843e-12	8.97159e-12	8.12145e-12	7.38869e-12	6.73764e-12	6.18672e-12	5.70405e-12	5.24312e-12	4.85743e-12	4.50528e-12	4.17948e-12	3.91484e-12	3.64905e-12	3.41156e-12	3.2042e-12	3.00361e-12	2.83706e-12	2.67632e-12	2.51981e-12	2.39101e-12	2.26414e-12	2.14585e-12	2.03646e-12	1.94016e-12	1.84204e-12	1.75782e-12	1.67716e-12	1.59898e-12	1.53589e-12	1.46857e-12	1.40307e-12	1.3477e-12	1.29322e-12	1.23941e-12	1.18847e-12	9.90027e-13	8.35294e-13	7.09634e-13
68		4.17113e-11	3.52034e-11	2.9468e-11	2.48923e-11	2.11522e-11	1.82157e-11	1.58276e-11	1.38985e-11	1.23011e-11	1.10135e-11	9.85601e-12	8.89118e-12	8.07452e-12	7.34273e-12	6.7035e-12	6.15828e-12	5.65245e-12	5.2308e-12	4.84685e-12	4.48263e-12	4.17989e-12	3.90132e-12	3.62569e-12	3.4014e-12	3.19403e-12	3.00628e-12	2.82354e-12	2.66305e-12	2.51567e-12	2.38252e-12	2.25437e-12	2.13933e-12	2.03432e-12	1.93234e-12	1.83992e-12	1.7575e-12	1.67938e-12	1.59939e-12	1.53185e-12	1.46878e-12	1.40167e-12	1.35135e-12	1.29407e-12	1.23823e-12	1.19093e-12	9.89369e-13	8.33509e-13	7.10975e-13
69		4.1489e-11	3.48884e-11	2.91831e-11	2.4601e-11	2.10427e-11	1.80559e-11	1.56819e-11	1.38156e-11	1.22251e-11	1.09073e-11	9.77588e-12	8.85679e-12	8.0066e-12	7.28065e-12	6.67269e-12	6.1088e-12	5.61408e-12	5.199e-12	4.80919e-12	4.46976e-12	4.15428e-12	3.88523e-12	3.61884e-12	3.39549e-12	3.18261e-12	2.99704e-12	2.81354e-12	2.66174e-12	2.51517e-12	2.38278e-12	2.25032e-12	2.13215e-12	2.02392e-12	1.93277e-12	1.83987e-12	1.75085e-12	1.6714e-12	1.59859e-12	1.5296e-12	1.46024e-12	1.40367e-12	1.34487e-12	1.29013e-12	1.23926e-12	1.18835e-12	9.88624e-13	8.3287e-13	7.09894e-13
70		4.12161e-11	3.46693e-11	2.8947e-11	2.44242e-11	2.08207e-11	1.78392e-11	1.55478e-11	1.36914e-11	1.21169e-11	1.08502e-11	9.72987e-12	8.79084e-12	7.95821e-12	7.25168e-12	6.639e-12	6.08273e-12	5.59943e-12	5.17642e-12	4.79733e-12	4.45638e-12	4.14255e-12	3.86182e-12	3.60539e-12	3.37974e-12	3.16633e-12	2.97285e-12	2.8111e-12	2.65746e-12	2.50898e-12	2.3756e-12	2.24521e-12	2.13398e-12	2.02756e-12	1.92191e-12	1.83712e-12	1.74935e-12	1.66467e-12	1.59504e-12	1.5255e-12	1.45881e-12	1.39749e-12	1.34187e-12	1.2918e-12	1.23361e-12	1.18669e-12	9.86323e-13	8.33585e-13	7.13187e-13
71		4.0925e-11	3.43662e-11	2.87352e-11	2.41938e-11	2.06065e-11	1.77349e-11	1.54282e-11	1.35976e-11	1.20602e-11	1.07535e-11	9.64754e-12	8.72955e-12	7.89665e-12	7.22197e-12	6.60845e-12	6.05272e-12	5.57417e-12	5.15058e-12	4.77086e-12	4.43085e-12	4.12492e-12	3.85108e-12	3.59667e-12	3.37317e-12	3.17394e-12	2.98032e-12	2.80266e-12	2.64705e-12	2.50093e-12	2.36804e-12	2.23521e-12	2.12614e-12	2.01999e-12	1.91903e-12	1.82943e-12	1.7476e-12	1.66643e-12	1.59359e-12	1.52384e-12	1.45311e-12	1.39619e-12	1.33953e-12	1.28815e-12	1.2346e-12	1.18736e-12	9.8529e-13	8.30054e-13	7.12554e-13
72	4.79314e-11	4.06493e-11	3.41681e-11	2.8509e-11	2.40384e-11	2.04527e-11	1.75541e-11	1.531e-11	1.34733e-11	1.19771e-11	1.07041e-11	9.60737e-12	8.6637e-12	7.87907e-12	7.16948e-12	6.57352e-12	6.02734e-12	5.55221e-12	5.13506e-12	4.75355e-12	4.41821e-12	4.11039e-12	3.84126e-12	3.57849e-12	3.35204e-12	3.15023e-12	2.97347e-12	2.79374e-12	2.64456e-12	2.48493e-12	2.37036e-12	2.23668e-12	2.11945e-12	2.01511e-12	1.92133e-12	1.82579e-12	1.74101e-12	1.66335e-12	1.59383e-12	1.52686e-12	1.4592e-12	1.39212e-12	1.34157e-12	1.28384e-12	1.23808e-12	1.18435e-12	9.86523e-13	8.33482e-13	7.09742e-13
73	4.7733e-11	4.05663e-11	3.39345e-11	2.82694e-11	2.38142e-11	2.03194e-11	1.74809e-11	1.52275e-11	1.33976e-11	1.18829e-11	1.06394e-11	9.58433e-12	8.62912e-12	7.82296e-12	7.12591e-12	6.53745e-12	6.00842e-12	5.52669e-12	5.10591e-12	4.72821e-12	4.41763e-12	4.09353e-12	3.82657e-12	3.57357e-12	3.34953e-12	3.14104e-12	2.96292e-12	2.78332e-12	2.62732e-12	2.49066e-12	2.35318e-12	2.23405e-12	2.12039e-12	2.0102e-12	1.9116e-12	1.83196e-12	1.74645e-12	1.66625e-12	1.58825e-12	1.52376e-12	1.45542e-12	1.39396e-12	1.33804e-12	1.28729e-12	1.23009e-12	1.18921e-12	9.86683e-13	8.3021e-13	7.10496e-13
74	4.74539e-11	4.03159e-11	3.37142e-11	2.81496e-11	2.3699e-11	2.01501e-11	1.73449e-11	1.51465e-11	1.3318e-11	1.18001e-11	1.05683e-11	9.48583e-12	8.56968e-12	7.7999e-12	7.09448e-12	6.50648e-12	5.98074e-12	5.49293e-12	5.08806e-12	4.72807e-12	4.3808e-12	4.07691e-12	3.80848e-12	3.56297e-12	3.33757e-12	3.1394e-12	2.95252e-12	2.78358e-12	2.62153e-12	2.47805e-12	2.35181e-12	2.22384e-12	2.12048e-12	2.00972e-12	1.90835e-12	1.82095e-12	1.73876e-12	1.65934e-12	1.58851e-12	1.5195e-12	1.4524e-12	1.39707e-12	1.3364e-12	1.28413e-12	1.23395e-12	1.1881e-12	9.82701e-13	8.31739e-13	7.1088e-13
75	4.69973e-11	4.01309e-11	3.35213e-11	2.7942e-11	2.35459e-11	2.00373e-11	1.72591e-11	1.50448e-11	1.32146e-11	1.17617e-11	1.05365e-11	9.4564e-12	8.5266e-12	7.76493e-12	7.10099e-12	6.48355e-12	5.95906e-12	5.48167e-12	5.07077e-12	4.70221e-12	4.36289e-12	4.06539e-12	3.79629e-12	3.55315e-12	3.32054e-12	3.12942e-12	2.94634e-12	2.78217e-12	2.62088e-12	2.47472e-12	2.35095e-12	2.22382e-12	2.11195e-12	2.01119e-12	1.91045e-12	1.82234e-12	1.73311e-12	1.66055e-12	1.58682e-12	1.51368e-12	1.45445e-12	1.39253e-12	1.33538e-12	1.28145e-12	1.23204e-12	1.18034e-12	9.83639e-13	8.30766e-13	7.08542e-13
76	4.686e-11	3.99237e-11	3.32539e-11	2.77038e-11	2.33937e-11	1.99348e-11	1.7149e-11	1.49376e-11	1.31503e-11	1.17147e-11	1.04452e-11	9.37305e-12	8.49305e-12	7.73104e-12	7.0375e-12	6.44419e-12	5.93291e-12	5.4704e-12	5.0381e-12	4.68446e-12	4.35385e-12	4.05134e-12	3.79195e-12	3.55002e-12	3.32617e-12	3.12559e-12	2.93608e-12	2.7713e-12	2.61849e-12	2.46952e-12	2.34422e-12	2.22015e-12	2.10986e-12	1.99745e-12	1.91158e-12	1.82311e-12	1.73394e-12	1.66278e-12	1.58662e-12	1.51706e-12	1.45202e-12	1.39268e-12	1.33376e-12	1.28106e-12	1.23266e-12	1.18777e-12	9.86713e-13	8.28725e-13	7.09901e-13
77	4.67124e-11	3.97924e-11	3.31221e-11	2.75651e-11	2.32461e-11	1.97738e-11	1.70549e-11	1.48333e-11	1.30798e-11	1.1635e-11	1.04011e-11	9.3462e-12	8.44125e-12	7.69368e-12	7.03468e-12	6.41619e-12	5.92785e-12	5.44808e-12	5.0301e-12	4.67749e-12	4.35319e-12	4.05217e-12	3.78489e-12	3.54572e-12	3.31681e-12	3.1168e-12	2.9428e-12	2.76773e-12	2.60867e-12	2.46989e-12	2.33392e-12	2.21077e-12	2.10662e-12	2.00204e-12	1.90798e-12	1.81735e-12	1.73793e-12	1.65818e-12	1.58296e-12	1.51382e-12	1.45286e-12	1.38815e-12	1.33746e-12	1.28328e-12	1.23055e-12	1.18502e-12	9.84492e-13	8.31337e-13	7.09676e-13
78	4.6579e-11	3.96195e-11	3.28878e-11	2.7469e-11	2.31378e-11	1.96822e-11	1.6951e-11	1.48046e-11	1.30274e-11	1.15755e-11	1.03835e-11	9.31597e-12	8.43072e-12	7.66862e-12	6.98745e-12	6.40198e-12	5.89948e-12	5.43239e-12	5.02362e-12	4.68126e-12	4.3375e-12	4.0387e-12	3.77282e-12	3.53128e-12	3.31435e-12	3.10625e-12	2.93608e-12	2.75684e-12	2.60861e-12	2.45909e-12	2.33463e-12	2.21211e-12	2.10565e-12	1.99781e-12	1.9069e-12	1.81443e-12	1.73211e-12	1.656e-12	1.58141e-12	1.51246e-12	1.45341e-12	1.39128e-12	1.33134e-12	1.28026e-12	1.2321e-12	1.17936e-12	9.82223e-13	8.29608e-13	7.10834e-13
79	4.63686e-11	3.95471e-11	3.28014e-11	2.73382e-11	2.29884e-11	1.95891e-11	1.6845e-11	1.47081e-11	1.29795e-11	1.15329e-11	1.02874e-11	9.3044e-12	8.38556e-12	7.62227e-12	6.97602e-12	6.38843e-12	5.8761e-12	5.42032e-12	5.00658e-12	4.65188e-12	4.3298e-12	4.03812e-12	3.76325e-12	3.52071e-12	3.30596e-12	3.11283e-12	2.92105e-12	2.75845e-12	2.60529e-12	2.4646e-12	2.33104e-12	2.2109e-12	2.1033e-12	1.99759e-12	1.89573e-12	1.81719e-12	1.73139e-12	1.64852e-12	1.57239e-12	1.50958e-12	1.44598e-12	1.39187e-12	1.33224e-12	1.27903e-12	1.22767e-12	1.17948e-12	9.82977e-13	8.30093e-13	7.09673e-13
80	4.61799e-11	3.93484e-11	3.26825e-11	2.72161e-11	2.28737e-11	1.94925e-11	1.68024e-11	1.46582e-11	1.29383e-11	1.15163e-11	1.02823e-11	9.27961e-12	8.3702e-12	7.63349e-12	6.9479e-12	6.36595e-12	5.84897e-12	5.4046e-12	4.99738e-12	4.63201e-12	4.31307e-12	4.02564e-12	3.76265e-12	3.519e-12	3.3038e-12	3.0936e-12	2.91764e-12	2.74764e-12	2.5984e-12	2.4523e-12	2.3313e-12	2.21101e-12	2.09692e-12	1.99674e-12	1.90095e-12	1.81295e-12	1.72372e-12	1.64956e-12	1.5777e-12	1.51178e-12	1.4477e-12	1.39056e-12	1.33669e-12	1.27719e-12	1.2256e-12	1.18161e-12	9.84699e-13	8.31495e-13	7.09765e-13
81	4.61836e-11	3.92516e-11	3.26221e-11	2.70979e-11	2.29127e-11	1.94253e-11	1.6716e-11	1.45922e-11	1.28803e-11	1.1464e-11	1.02363e-11	9.23689e-12	8.34066e-12	7.61484e-12	6.91827e-12	6.34546e-12	5.83577e-12	5.39676e-12	4.9926e-12	4.63466e-12	4.30033e-12	4.02371e-12	3.74628e-12	3.49951e-12	3.28825e-12	3.10232e-12	2.91447e-12	2.74198e-12	2.60109e-12	2.46364e-12	2.33247e-12	2.20953e-12	2.09423e-12	1.98744e-12	1.89611e-12	1.80672e-12	1.72599e-12	1.64921e-12	1.58181e-12	1.50963e-12	1.44397e-12	1.39017e-12	1.33384e-12	1.27616e-12	1.22471e-12	1.18189e-12	9.79795e-13	8.29746e-13	7.09712e-13
82	4.59902e-11	3.91564e-11	3.24528e-11	2.69788e-11	2.27526e-11	1.9388e-11	1.67016e-11	1.45603e-11	1.28304e-11	1.1431e-11	1.02265e-11	9.18169e-12	8.31562e-12	7.5509e-12	6.90259e-12	6.3613e-12	5.8194e-12	5.37602e-12	4.97205e-12	4.60808e-12	4.30384e-12	4.00311e-12	3.74263e-12	3.50392e-12	3.28695e-12	3.09468e-12	2.91557e-12	2.74224e-12	2.59474e-12	2.45598e-12	2.32327e-12	2.20206e-12	2.10014e-12	1.99237e-12	1.90117e-12	1.8058e-12	1.73084e-12	1.64976e-12	1.57778e-12	1.50908e-12	1.44594e-12	1.38484e-12	1.32758e-12	1.27415e-12	1.22651e-12	1.17963e-12	9.85097e-13	8.26952e-13	7.10979e-13
83	4.57129e-11	3.9098e-11	3.23719e-11	2.68977e-11	2.26767e-11	1.93229e-11	1.66255e-11	1.45381e-11	1.28026e-11	1.13357e-11	1.01912e-11	9.17348e-12	8.31157e-12	7.55883e-12	6.89624e-12	6.31058e-12	5.82687e-12	5.36956e-12	4.96522e-12	4.607e-12	4.29568e-12	4.00798e-12	3.73837e-12	3.51034e-12	3.27772e-12	3.08756e-12	2.91017e-12	2.7441e-12	2.59373e-12	2.45005e-12	2.32242e-12	2.20608e-12	2.08685e-12	1.98887e-12	1.89963e-12	1.80816e-12	1.72523e-12	1.64828e-12	1.57615e-12	1.50934e-12	1.44581e-12	1.38267e-12	1.32734e-12	1.27593e-12	1.22669e-12	1.17809e-12	9.81345e-13	8.28702e-13	7.07408e-13
84	4.57646e-11	3.89881e-11	3.23471e-11	2.68687e-11	2.26261e-11	1.92653e-11	1.66146e-11	1.44901e-11	1.27591e-11	1.13553e-11	1.01709e-11	9.15566e-12	8.26506e-12	7.5351e-12	6.87702e-12	6.32886e-12	5.81232e-12	5.35592e-12	4.96554e-12	4.59481e-12	4.28428e-12	3.99828e-12	3.71989e-12	3.50052e-12	3.28311e-12	3.09015e-12	2.90702e-12	2.73961e-12	2.58527e-12	2.44534e-12	2.32083e-12	2.20194e-12	2.09053e-12	1.98718e-12	1.89529e-12	1.80805e-12	1.72198e-12	1.64697e-12	1.57512e-12	1.51002e-12	1.44248e-12	1.38672e-12	1.32736e-12	1.27465e-12	1.22581e-12	1.18107e-12	9.80386e-13	8.28136e-13	7.07645e-13
85	4.56734e-11	3.8847e-11	3.22427e-11	2.68358e-11	2.25072e-11	1.91931e-11	1.656e-11	1.44876e-11	1.27515e-11	1.13293e-11	1.01462e-11	9.10425e-12	8.26088e-12	7.51659e-12	6.86982e-12	6.30548e-12	5.79296e-12	5.34555e-12	4.94563e-12	4.59858e-12	4.27664e-12	3.99046e-12	3.73725e-12	3.49535e-12	3.27605e-12	3.07912e-12	2.89891e-12	2.74088e-12	2.58881e-12	2.45263e-12	2.32078e-12	2.2056e-12	2.09251e-12	1.98568e-12	1.89801e-12	1.80365e-12	1.72557e-12	1.64088e-12	1.57591e-12	1.50733e-12	1.44413e-12	1.38607e-12	1.3293e-12	1.27585e-12	1.22597e-12	1.18031e-12	9.83421e-13	8.27527e-13	7.06829e-13
86	4.57187e-11	3.88546e-11	3.21985e-11	2.67489e-11	2.24999e-11	1.91426e-11	1.65246e-11	1.44495e-11	1.27301e-11	1.13069e-11	1.01505e-11	9.1189e-12	8.26101e-12	7.50832e-12	6.87569e-12	6.29327e-12	5.79772e-12	5.34089e-12	4.96213e-12	4.6084e-12	4.28437e-12	3.99327e-12	3.724e-12	3.48705e-12	3.27842e-12	3.0853e-12	2.90265e-12	2.74249e-12	2.58377e-12	2.44414e-12	2.31683e-12	2.19934e-12	2.08946e-12	1.98552e-12	1.89565e-12	1.80516e-12	1.72627e-12	1.64289e-12	1.57373e-12	1.50514e-12	1.44544e-12	1.38077e-12	1.3284e-12	1.27751e-12	1.22634e-12	1.17783e-12	9.80147e-13	8.30394e-13	7.06845e-13
87	4.55595e-11	3.89049e-11	3.21599e-11	2.67538e-11	2.25009e-11	1.91004e-11	1.65028e-11	1.43839e-11	1.27183e-11	1.13201e-11	1.01363e-11	9.1074e-12	8.24568e-12	7.51797e-12	6.85446e-12	6.30056e-12	5.79061e-12	5.34302e-12	4.95374e-12	4.60185e-12	4.27186e-12	3.98241e-12	3.73493e-12	3.48907e-12	3.27784e-12	3.08144e-12	2.89681e-12	2.73814e-12	2.58642e-12	2.44276e-12	2.31855e-12	2.20173e-12	2.09295e-12	1.98791e-12	1.88941e-12	1.80901e-12	1.72275e-12	1.6422e-12	1.57115e-12	1.50689e-12	1.44163e-12	1.37709e-12	1.32866e-12	1.27523e-12	1.22653e-12	1.18158e-12	9.79938e-13	8.28039e-13	7.10814e-13
88	4.55303e-11	3.87529e-11	3.20831e-11	2.67119e-11	2.24079e-11	1.9149e-11	1.65039e-11	1.43904e-11	1.2712e-11	1.1343e-11	1.01364e-11	9.08919e-12	8.24667e-12	7.47907e-12	6.85226e-12	6.29621e-12	5.79284e-12	5.32753e-12	4.93878e-12	4.59854e-12	4.27384e-12	3.98736e-12	3.73152e-12	3.48445e-12	3.27315e-12	3.07316e-12	2.89943e-12	2.73925e-12	2.582e-12	2.44113e-12	2.31814e-12	2.20156e-12	2.08719e-12	1.98573e-12	1.893e-12	1.80063e-12	1.72622e-12	1.64352e-12	1.57097e-12	1.50669e-12	1.44256e-12	1.38451e-12	1.32385e-12	1.27725e-12	1.2258e-12	1.1812e-12	9.82223e-13	8.26961e-13	7.06013e-13
89	4.55559e-11	3.87136e-11	3.21086e-11	2.6711e-11	2.24269e-11	1.91263e-11	1.64698e-11	1.43975e-11	1.26711e-11	1.1307e-11	1.01145e-11	9.12074e-12	8.2477e-12	7.50542e-12	6.8626e-12	6.29888e-12	5.78845e-12	5.34723e-12	4.94852e-12	4.58623e-12	4.2749e-12	3.98616e-12	3.71879e-12	3.48615e-12	3.26586e-12	3.06748e-12	2.89357e-12	2.73738e-12	2.5826e-12	2.44561e-12	2.31387e-12	2.19789e-12	2.08438e-12	1.98846e-12	1.8928e-12	1.80403e-12	1.71908e-12	1.63853e-12	1.57229e-12	1.50778e-12	1.43908e-12	1.38527e-12	1.32625e-12	1.27309e-12	1.22641e-12	1.17951e-12	9.80142e-13	8.25658e-13	7.08131e-13
90	4.55375e-11	3.88281e-11	3.20581e-11	2.65795e-11	2.24139e-11	1.90984e-11	1.64641e-11	1.44115e-11	1.26933e-11	1.1294e-11	1.01049e-11	9.10892e-12	8.25343e-12	7.4967e-12	6.85007e-12	6.28285e-12	5.7848e-12	5.34277e-12	4.93454e-12	4.58136e-12	4.26869e-12	3.97913e-12	3.72587e-12	3.48647e-12	3.2771e-12	3.06836e-12	2.90068e-12	2.73835e-12	2.58189e-12	2.44325e-12	2.31668e-12	2.20356e-12	2.08603e-12	1.98837e-12	1.89013e-12	1.8015e-12	1.7192e-12	1.64184e-12	1.568e-12	1.50959e-12	1.43869e-12	1.38328e-12	1.32651e-12	1.2753e-12	1.2274e-12	1.17494e-12	9.80094e-13	8.27483e-13	7.07494e-13
91	4.54834e-11	3.8663e-11	3.20875e-11	2.67128e-11	2.24269e-11	1.90672e-11	1.64451e-11	1.43913e-11	1.271e-11	1.1299e-11	1.01122e-11	9.09809e-12	8.23807e-12	7.50271e-12	6.85529e-12	6.28164e-12	5.78142e-12	5.33401e-12	4.94107e-12	4.58718e-12	4.26722e-12	3.97878e-12	3.73053e-12	3.48054e-12	3.27487e-12	3.07539e-12	2.89723e-12	2.74244e-12	2.58396e-12	2.44193e-12	2.31532e-12	2.19833e-12	2.08853e-12	1.98667e-12	1.8893e-12	1.80435e-12	1.72712e-12	1.64078e-12	1.56924e-12	1.50536e-12	1.4412e-12	1.38721e-12	1.32399e-12	1.2734e-12	1.2247e-12	1.17961e-12	9.82616e-13	8.29003e-13	7.11497e-13
92	4.5686e-11	3.86651e-11	3.20932e-11	2.66705e-11	2.24688e-11	1.91227e-11	1.64649e-11	1.43918e-11	1.27011e-11	1.13004e-11	1.01339e-11	9.11844e-12	8.25821e-12	7.50878e-12	6.84336e-12	6.27865e-12	5.79029e-12	5.3318e-12	4.9474e-12	4.58966e-12	4.25747e-12	3.976e-12	3.72605e-12	3.49358e-12	3.27241e-12	3.08041e-12	2.89058e-12	2.7329e-12	2.58371e-12	2.44417e-12	2.31615e-12	2.20417e-12	2.08309e-12	1.98214e-12	1.89221e-12	1.80375e-12	1.72174e-12	1.64616e-12	1.57126e-12	1.50122e-12	1.44058e-12	1.38527e-12	1.32775e-12	1.27461e-12	1.22674e-12	1.18142e-12	9.82285e-13	8.29647e-13	7.07386e-13
93	4.57869e-11	3.87283e-11	3.21836e-11	2.6694e-11	2.25022e-11	1.90876e-11	1.64852e-11	1.4422e-11	1.27318e-11	1.13024e-11	1.01195e-11	9.10464e-12	8.25039e-12	7.51397e-12	6.84258e-12	6.29274e-12	5.79027e-12	5.33748e-12	4.94993e-12	4.59851e-12	4.25809e-12	3.99237e-12	3.72421e-12	3.49199e-12	3.27175e-12	3.0784e-12	2.89787e-12	2.72858e-12	2.58527e-12	2.4418e-12	2.31934e-12	2.19973e-12	2.08648e-12	1.98268e-12	1.89324e-12	1.80068e-12	1.72311e-12	1.64754e-12	1.56995e-12	1.50941e-12	1.44007e-12	1.38473e-12	1.32725e-12	1.27152e-12	1.22625e-12	1.17889e-12	9.81372e-13	8.30863e-13	7.08717e-13
94	4.56846e-11	3.88791e-11	3.22716e-11	2.67756e-11	2.25361e-11	1.91575e-11	1.65405e-11	1.44342e-11	1.27314e-11	1.13554e-11	1.01401e-11	9.12513e-12	8.25545e-12	7.51956e-12	6.85614e-12	6.29748e-12	5.78645e-12	5.34371e-12	4.95712e-12	4.59713e-12	4.27476e-12	3.98462e-12	3.71777e-12	3.49204e-12	3.27062e-12	3.09057e-12	2.89771e-12	2.7303e-12	2.58274e-12	2.44803e-12	2.3253e-12	2.20409e-12	2.09207e-12	1.98894e-12	1.88911e-12	1.80073e-12	1.72237e-12	1.64706e-12	1.57388e-12	1.5039e-12	1.44599e-12	1.386e-12	1.32766e-12	1.27586e-12	1.22424e-12	1.1784e-12	9.80448e-13	8.25579e-13	7.07321e-13
95	4.58299e-11	3.89001e-11	3.22592e-11	2.68179e-11	2.25395e-11	1.92266e-11	1.65323e-11	1.44704e-11	1.27504e-11	1.13568e-11	1.01384e-11	9.11931e-12	8.25669e-12	7.5157e-12	6.88702e-12	6.30849e-12	5.80149e-12	5.3442e-12	4.9445e-12	4.60169e-12	4.2775e-12	3.9828e-12	3.73718e-12	3.49415e-12	3.28278e-12	3.08765e-12	2.9058e-12	2.7378e-12	2.58858e-12	2.45196e-12	2.31752e-12	2.20218e-12	2.08421e-12	1.98875e-12	1.89318e-12	1.80515e-12	1.72273e-12	1.64377e-12	1.57171e-12	1.5064e-12	1.44745e-12	1.38373e-12	1.33354e-12	1.27632e-12	1.22486e-12	1.17959e-12	9.81444e-13	8.28826e-13	7.09554e-13
96	4.5809e-11	3.89851e-11	3.22539e-11	2.68655e-11	2.25991e-11	1.92325e-11	1.66321e-11	1.45192e-11	1.27704e-11	1.13559e-11	1.01596e-11	9.14472e-12	8.28879e-12	7.5271e-12	6.90477e-12	6.32969e-12	5.80866e-12	5.35868e-12	4.96108e-12	4.60941e-12	4.28014e-12	3.98837e-12	3.73115e-12	3.5027e-12	3.28536e-12	3.07634e-12	2.90723e-12	2.74113e-12	2.59138e-12	2.44752e-12	2.32371e-12	2.20521e-12	2.08659e-12	1.99067e-12	1.89215e-12	1.80602e-12	1.72928e-12	1.64656e-12	1.57448e-12	1.50614e-12	1.44628e-12	1.38506e-12	1.32904e-12	1.27225e-12	1.22772e-12	1.18066e-12	9.81975e-13	8.28941e-13	7.10977e-13
97	4.58536e-11	3.90723e-11	3.23735e-11	2.69418e-11	2.26974e-11	1.92576e-11	1.66093e-11	1.45254e-11	1.27916e-11	1.13867e-11	1.01732e-11	9.18323e-12	8.3053e-12	7.54317e-12	6.90151e-12	6.3275e-12	5.80818e-12	5.36666e-12	4.9554e-12	4.61194e-12	4.29194e-12	3.99809e-12	3.73734e-12	3.50098e-12	3.2872e-12	3.09167e-12	2.90433e-12	2.73525e-12	2.59437e-12	2.45283e-12	2.32364e-12	2.20191e-12	2.09252e-12	1.98951e-12	1.89529e-12	1.80905e-12	1.72281e-12	1.64308e-12	1.57586e-12	1.50624e-12	1.44014e-12	1.38636e-12	1.32328e-12	1.27651e-12	1.2213e-12	1.17872e-12	9.84175e-13	8.29803e-13	7.10257e-13
98	4.59389e-11	3.91528e-11	3.2482e-11	2.7071e-11	2.27048e-11	1.93731e-11	1.66993e-11	1.45994e-11	1.28498e-11	1.14175e-11	1.02338e-11	9.21163e-12	8.303e-12	7.5572e-12	6.91199e-12	6.33976e-12	5.82154e-12	5.37804e-12	4.96906e-12	4.61134e-12	4.28603e-12	4.00428e-12	3.74465e-12	3.50422e-12	3.29237e-12	3.09418e-12	2.90387e-12	2.73775e-12	2.5929e-12	2.45481e-12	2.31838e-12	2.20908e-12	2.08848e-12	1.99474e-12	1.89991e-12	1.80506e-12	1.72786e-12	1.64939e-12	1.57823e-12	1.50832e-12	1.44854e-12	1.3864e-12	1.33063e-12	1.27786e-12	1.22876e-12	1.17832e-12	9.84407e-13	8.28531e-13	7.10188e-13
99	4.60438e-11	3.91912e-11	3.25542e-11	2.71789e-11	2.2853e-11	1.94647e-11	1.67267e-11	1.46322e-11	1.28708e-11	1.14718e-11	1.02334e-11	9.22075e-12	8.35209e-12	7.57382e-12	6.92388e-12	6.36744e-12	5.84773e-12	5.40648e-12	4.98975e-12	4.62477e-12	4.30166e-12	4.01626e-12	3.74884e-12	3.5171e-12	3.2923e-12	3.09832e-12	2.90557e-12	2.74911e-12	2.605e-12	2.45488e-12	2.32178e-12	2.20646e-12	2.09024e-12	1.99971e-12	1.90387e-12	1.81005e-12	1.73308e-12	1.65117e-12	1.57519e-12	1.50857e-12	1.44271e-12	1.38506e-12	1.33144e-12	1.27723e-12	1.22555e-12	1.1803e-12	9.775e-13	8.30596e-13	7.08666e-13
100	4.62541e-11	3.93903e-11	3.26382e-11	2.71825e-11	2.29483e-11	1.94926e-11	1.6804e-11	1.46623e-11	1.29295e-11	1.14886e-11	1.02725e-11	9.24667e-12	8.37968e-12	7.6225e-12	6.95551e-12	6.37928e-12	5.85304e-12	5.41048e-12	5.00143e-12	4.63201e-12	4.30932e-12	4.02129e-12	3.75357e-12	3.52441e-12	3.29594e-12	3.09436e-12	2.91994e-12	2.74858e-12	2.60081e-12	2.45299e-12	2.33334e-12	2.21261e-12	2.09911e-12	1.99792e-12	1.89904e-12	1.80982e-12	1.72791e-12	1.65117e-12	1.57544e-12	1.51278e-12	1.44977e-12	1.38897e-12	1.3348e-12	1.27818e-12	1.22767e-12	1.18281e-12	9.82529e-13	8.27793e-13	7.09004e-13
101	4.64528e-11	3.94949e-11	3.28246e-11	2.73069e-11	2.30182e-11	1.96449e-11	1.68787e-11	1.47415e-11	1.29669e-11	1.15114e-11	1.03279e-11	9.2886e-12	8.41184e-12	7.64245e-12	6.95915e-12	6.37873e-12	5.87088e-12	5.42281e-12	5.02371e-12	4.65429e-12	4.32711e-12	4.01623e-12	3.76109e-12	3.52121e-12	3.30155e-12	3.09659e-12	2.92268e-12	2.74805e-12	2.60863e-12	2.46283e-12	2.32879e-12	2.21057e-12	2.09986e-12	1.99381e-12	1.90935e-12	1.81294e-12	1.73493e-12	1.64829e-12	1.58186e-12	1.50791e-12	1.4481e-12	1.39013e-12	1.3356e-12	1.28234e-12	1.2307e-12	1.18307e-12	9.83012e-13	8.2918e-13	7.1049e-13
102	4.65312e-11	3.96894e-11	3.30442e-11	2.74608e-11	2.31221e-11	1.97078e-11	1.69405e-11	1.47994e-11	1.30394e-11	1.15944e-11	1.03563e-11	9.31785e-12	8.4218e-12	7.65524e-12	7.00876e-12	6.4008e-12	5.8981e-12	5.4163e-12	5.01877e-12	4.66248e-12	4.34045e-12	4.03392e-12	3.75881e-12	3.53492e-12	3.32543e-12	3.10639e-12	2.92811e-12	2.7509e-12	2.61596e-12	2.46265e-12	2.33569e-12	2.20978e-12	2.10209e-12	1.99949e-12	1.90363e-12	1.81877e-12	1.72537e-12	1.65506e-12	1.5768e-12	1.51137e-12	1.45099e-12	1.38973e-12	1.33421e-12	1.28129e-12	1.22855e-12	1.17995e-12	9.81862e-13	8.29311e-13	7.09864e-13
103	4.67485e-11	3.97667e-11	3.30858e-11	2.7584e-11	2.331e-11	1.97799e-11	1.70179e-11	1.48389e-11	1.31146e-11	1.16501e-11	1.04253e-11	9.35358e-12	8.4461e-12	7.68108e-12	7.02484e-12	6.43998e-12	5.90525e-12	5.45343e-12	5.0353e-12	4.67648e-12	4.34744e-12	4.04624e-12	3.77585e-12	3.5443e-12	3.31736e-12	3.11942e-12	2.92951e-12	2.76769e-12	2.6095e-12	2.47433e-12	2.33895e-12	2.22083e-12	2.10934e-12	2.0063e-12	1.90661e-12	1.81957e-12	1.73412e-12	1.65439e-12	1.58607e-12	1.5101e-12	1.44946e-12	1.39224e-12	1.33552e-12	1.27944e-12	1.22789e-12	1.18078e-12	9.81457e-13	8.29368e-13	7.08296e-13
104	4.68901e-11	3.98933e-11	3.32403e-11	2.77516e-11	2.34284e-11	1.9873e-11	1.71544e-11	1.49317e-11	1.32285e-11	1.1697e-11	1.04604e-11	9.4026e-12	8.49786e-12	7.7198e-12	7.05181e-12	6.46088e-12	5.94452e-12	5.46127e-12	5.04985e-12	4.68839e-12	4.353e-12	4.06983e-12	3.79241e-12	3.55409e-12	3.32288e-12	3.12506e-12	2.93905e-12	2.76624e-12	2.6167e-12	2.47461e-12	2.34176e-12	2.22289e-12	2.10525e-12	2.01064e-12	1.91411e-12	1.82194e-12	1.73318e-12	1.65353e-12	1.58497e-12	1.51383e-12	1.45484e-12	1.39381e-12	1.33375e-12	1.27653e-12	1.22959e-12	1.18579e-12	9.8357e-13	8.29695e-13	7.09942e-13
105	4.71186e-11	4.00787e-11	3.34465e-11	2.79116e-11	2.35227e-11	2.0009e-11	1.72352e-11	1.50455e-11	1.32514e-11	1.17566e-11	1.04825e-11	9.41844e-12	8.55032e-12	7.75769e-12	7.08183e-12	6.47431e-12	5.97165e-12	5.47629e-12	5.06677e-12	4.70009e-12	4.35744e-12	4.07374e-12	3.79068e-12	3.55828e-12	3.32983e-12	3.1225e-12	2.94517e-12	2.78139e-12	2.61801e-12	2.47937e-12	2.34709e-12	2.22796e-12	2.11681e-12	2.00641e-12	1.9132e-12	1.82569e-12	1.73959e-12	1.66217e-12	1.58506e-12	1.52265e-12	1.44897e-12	1.39162e-12	1.33448e-12	1.28276e-12	1.2316e-12	1.18396e-12	9.86647e-13	8.31794e-13	7.10625e-13
106	4.73785e-11	4.0278e-11	3.37128e-11	2.81331e-11	2.36539e-11	2.01663e-11	1.73865e-11	1.51306e-11	1.33379e-11	1.17919e-11	1.05624e-11	9.48459e-12	8.58295e-12	7.79324e-12	7.08963e-12	6.49677e-12	5.9657e-12	5.51436e-12	5.08908e-12	4.71591e-12	4.38528e-12	4.08202e-12	3.81427e-12	3.55878e-12	3.35038e-12	3.13823e-12	2.94843e-12	2.78484e-12	2.62521e-12	2.48019e-12	2.35532e-12	2.22619e-12	2.11532e-12	2.00532e-12	1.91409e-12	1.82757e-12	1.73783e-12	1.66179e-12	1.5875e-12	1.52087e-12	1.45342e-12	1.38873e-12	1.33731e-12	1.28325e-12	1.23511e-12	1.18495e-12	9.85424e-13	8.30884e-13	7.09239e-13
107	4.76836e-11	4.05252e-11	3.38825e-11	2.83214e-11	2.38183e-11	2.02859e-11	1.74435e-11	1.52455e-11	1.33919e-11	1.19116e-11	1.06293e-11	9.55005e-12	8.62707e-12	7.84198e-12	7.13867e-12	6.52726e-12	6.01074e-12	5.5366e-12	5.11883e-12	4.7332e-12	4.40308e-12	4.10386e-12	3.82294e-12	3.57704e-12	3.34909e-12	3.14265e-12	2.95914e-12	2.79344e-12	2.63121e-12	2.48803e-12	2.35273e-12	2.23331e-12	2.1245e-12	2.01524e-12	1.92027e-12	1.8274e-12	1.74061e-12	1.66861e-12	1.58972e-12	1.52478e-12	1.45335e-12	1.39394e-12	1.33547e-12	1.28459e-12	1.23385e-12	1.18179e-12	9.8498e-13	8.325e-13	7.11115e-13
108	4.78898e-11	4.07429e-11	3.4114e-11	2.8526e-11	2.40772e-11	2.04519e-11	1.76371e-11	1.53254e-11	1.34908e-11	1.19988e-11	1.06871e-11	9.58444e-12	8.65995e-12	7.86709e-12	7.16224e-12	6.57846e-12	6.03635e-12	5.55198e-12	5.12497e-12	4.75438e-12	4.42826e-12	4.11386e-12	3.83726e-12	3.58941e-12	3.35944e-12	3.15467e-12	2.96726e-12	2.79857e-12	2.63948e-12	2.49206e-12	2.35512e-12	2.23284e-12	2.12852e-12	2.0137e-12	1.91883e-12	1.82786e-12	1.74483e-12	1.66653e-12	1.59136e-12	1.5237e-12	1.46276e-12	1.39834e-12	1.34022e-12	1.28719e-12	1.23581e-12	1.18869e-12	9.86826e-13	8.32229e-13	7.10466e-13
109		4.09319e-11	3.43272e-11	2.87511e-11	2.42264e-11	2.06758e-11	1.77921e-11	1.5504e-11	1.36097e-11	1.2076e-11	1.07774e-11	9.65807e-12	8.73412e-12	7.9084e-12	7.21703e-12	6.58909e-12	6.0659e-12	5.58371e-12	5.15327e-12	4.77194e-12	4.42384e-12	4.12685e-12	3.85117e-12	3.59035e-12	3.37896e-12	3.16056e-12	2.97843e-12	2.80602e-12	2.64004e-12	2.49415e-12	2.36491e-12	2.24147e-12	2.12586e-12	2.02175e-12	1.92071e-12	1.83386e-12	1.73838e-12	1.66592e-12	1.59778e-12	1.52639e-12	1.45735e-12	1.39899e-12	1.34432e-12	1.2876e-12	1.23718e-12	1.18941e-12	9.85782e-13	8.3284e-13	7.11198e-13
110		4.12807e-11	3.4615e-11	2.8981e-11	2.43621e-11	2.08559e-11	1.78863e-11	1.56079e-11	1.36837e-11	1.21489e-11	1.08294e-11	9.7144e-12	8.78781e-12	7.96943e-12	7.24393e-12	6.63365e-12	6.0991e-12	5.60256e-12	5.17394e-12	4.79947e-12	4.44991e-12	4.15242e-12	3.85947e-12	3.61606e-12	3.38908e-12	3.17205e-12	2.98982e-12	2.81268e-12	2.65337e-12	2.50369e-12	2.37588e-12	2.23997e-12	2.13422e-12	2.02257e-12	1.92511e-12	1.83804e-12	1.75268e-12	1.66248e-12	1.59375e-12	1.52875e-12	1.45801e-12	1.40017e-12	1.34315e-12	1.28988e-12	1.24115e-12	1.19345e-12	9.86994e-13	8.35418e-13	7.10952e-13
111		4.14511e-11	3.48987e-11	2.92192e-11	2.46534e-11	2.09679e-11	1.80344e-11	1.57206e-11	1.37957e-11	1.22413e-11	1.08901e-11	9.80354e-12	8.87044e-12	8.02711e-12	7.30058e-12	6.66965e-12	6.11352e-12	5.63344e-12	5.19077e-12	4.82873e-12	4.47652e-12	4.15129e-12	3.87994e-12	3.62107e-12	3.38747e-12	3.17798e-12	2.99789e-12	2.8108e-12	2.65949e-12	2.51011e-12	2.37333e-12	2.25841e-12	2.13836e-12	2.03263e-12	1.92835e-12	1.83599e-12	1.7516e-12	1.67147e-12	1.59301e-12	1.52659e-12	1.46226e-12	1.40421e-12	1.34684e-12	1.29211e-12	1.24003e-12	1.19084e-12	9.90178e-13	8.3408e-13	7.14044e-13
112		4.18118e-11	3.5219e-11	2.94625e-11	2.48583e-11	2.11092e-11	1.82087e-11	1.58602e-11	1.39299e-11	1.23353e-11	1.09735e-11	9.88693e-12	8.92436e-12	8.04923e-12	7.35238e-12	6.7097e-12	6.14529e-12	5.66326e-12	5.22312e-12	4.84205e-12	4.48491e-12	4.17215e-12	3.89371e-12	3.64017e-12	3.41338e-12	3.18911e-12	2.99839e-12	2.83363e-12	2.67282e-12	2.51238e-12	2.38413e-12	2.25546e-12	2.14022e-12	2.03557e-12	1.93235e-12	1.84305e-12	1.75593e-12	1.66743e-12	1.60065e-12	1.53189e-12	1.4651e-12	1.40811e-12	1.34819e-12	1.29192e-12	1.23911e-12	1.1927e-12	9.86212e-13	8.34937e-13	7.1398e-13
113		4.19557e-11	3.5508e-11	2.98108e-11	2.51089e-11	2.13525e-11	1.83617e-11	1.59762e-11	1.40385e-11	1.24467e-11	1.11067e-11	9.95703e-12	8.96292e-12	8.12028e-12	7.388e-12	6.7622e-12	6.20227e-12	5.70773e-12	5.25508e-12	4.85531e-12	4.50514e-12	4.2002e-12	3.90318e-12	3.65815e-12	3.4274e-12	3.20633e-12	3.00669e-12	2.83243e-12	2.67393e-12	2.52664e-12	2.38657e-12	2.26382e-12	2.14939e-12	2.03755e-12	1.94567e-12	1.84549e-12	1.75821e-12	1.67631e-12	1.60687e-12	1.53234e-12	1.46802e-12	1.40462e-12	1.35221e-12	1.29104e-12	1.2408e-12	1.19124e-12	9.92496e-13	8.3147e-13	7.1172e-13
114		4.2168e-11	3.59042e-11	3.01336e-11	2.53257e-11	2.16038e-11	1.8579e-11	1.61365e-11	1.41724e-11	1.26008e-11	1.12087e-11	1.00221e-11	9.03581e-12	8.17314e-12	7.44415e-12	6.80112e-12	6.23101e-12	5.72863e-12	5.28458e-12	4.89521e-12	4.53356e-12	4.20896e-12	3.92553e-12	3.66268e-12	3.43214e-12	3.21277e-12	3.01842e-12	2.83096e-12	2.67823e-12	2.53485e-12	2.38919e-12	2.27207e-12	2.15347e-12	2.03855e-12	1.94045e-12	1.84798e-12	1.7631e-12	1.68304e-12	1.60329e-12	1.53254e-12	1.46867e-12	1.40555e-12	1.35087e-12	1.29424e-12	1.24586e-12	1.193e-12	9.90408e-13	8.33714e-13	7.09377e-13
115		4.24243e-11	3.61136e-11	3.03608e-11	2.56301e-11	2.18101e-11	1.87938e-11	1.62879e-11	1.43184e-11	1.27073e-11	1.12944e-11	1.01382e-11	9.11041e-12	8.25202e-12	7.47643e-12	6.85929e-12	6.28892e-12	5.75376e-12	5.30355e-12	4.90799e-12	4.54715e-12	4.24043e-12	3.94523e-12	3.68082e-12	3.4449e-12	3.23006e-12	3.03642e-12	2.85568e-12	2.69007e-12	2.53616e-12	2.40883e-12	2.27675e-12	2.16447e-12	2.04471e-12	1.94657e-12	1.85336e-12	1.76095e-12	1.67912e-12	1.60727e-12	1.53303e-12	1.47042e-12	1.41153e-12	1.35207e-12	1.29504e-12	1.24675e-12	1.19617e-12	9.92705e-13	8.3445e-13	7.114e-13
116		4.27566e-11	3.64585e-11	3.06088e-11	2.59357e-11	2.20355e-11	1.8988e-11	1.65216e-11	1.44661e-11	1.2806e-11	1.14006e-11	1.02293e-11	9.19523e-12	8.33454e-12	7.55842e-12	6.9007e-12	6.31249e-12	5.80103e-12	5.3504e-12	4.9474e-12	4.58364e-12	4.25414e-12	3.95671e-12	3.69979e-12	3.4689e-12	3.2397e-12	3.04767e-12	2.86704e-12	2.70848e-12	2.54356e-12	2.40103e-12	2.27454e-12	2.16018e-12	2.04983e-12	1.9518e-12	1.8575e-12	1.76523e-12	1.69088e-12	1.6133e-12	1.54081e-12	1.474e-12	1.41212e-12	1.3515e-12	1.29816e-12	1.24935e-12	1.1955e-12	9.92912e-13	8.35995e-13	7.11393e-13
117		4.29398e-11	3.68627e-11	3.09475e-11	2.62075e-11	2.23053e-11	1.92328e-11	1.66884e-11	1.46327e-11	1.2941e-11	1.15158e-11	1.0327e-11	9.29677e-12	8.37639e-12	7.61918e-12	6.93084e-12	6.34916e-12	5.83694e-12	5.38556e-12	4.97221e-12	4.60463e-12	4.2712e-12	3.98241e-12	3.72242e-12	3.47893e-12	3.26227e-12	3.05321e-12	2.87851e-12	2.71163e-12	2.56154e-12	2.41823e-12	2.29226e-12	2.16998e-12	2.06023e-12	1.95835e-12	1.85901e-12	1.77124e-12	1.69257e-12	1.6134e-12	1.54409e-12	1.47417e-12	1.41121e-12	1.35626e-12	1.3001e-12	1.24855e-12	1.20298e-12	9.95009e-13	8.34923e-13	7.13527e-13
118		4.33376e-11	3.72483e-11	3.13251e-11	2.65319e-11	2.26093e-11	1.94487e-11	1.68621e-11	1.47872e-11	1.30551e-11	1.16175e-11	1.04102e-11	9.37501e-12	8.48061e-12	7.6935e-12	6.99442e-12	6.39968e-12	5.86589e-12	5.41874e-12	5.0161e-12	4.62638e-12	4.30559e-12	3.9951e-12	3.72984e-12	3.48815e-12	3.2709e-12	3.0721e-12	2.8938e-12	2.71699e-12	2.56543e-12	2.42586e-12	2.29996e-12	2.16993e-12	2.06156e-12	1.95462e-12	1.8652e-12	1.77025e-12	1.69278e-12	1.61825e-12	1.54171e-12	1.47405e-12	1.4105e-12	1.3567e-12	1.30202e-12	1.25546e-12	1.2014e-12	9.91523e-13	8.36098e-13	7.14308e-13
119		4.37305e-11	3.75994e-11	3.17221e-11	2.69106e-11	2.28794e-11	1.97119e-11	1.71156e-11	1.49746e-11	1.32573e-11	1.17513e-11	1.05222e-11	9.4513e-12	8.50712e-12	7.75619e-12	7.06374e-12	6.45111e-12	5.935e-12	5.45571e-12	5.01918e-12	4.66636e-12	4.33134e-12	4.02814e-12	3.74548e-12	3.50059e-12	3.2852e-12	3.07539e-12	2.90081e-12	2.72722e-12	2.57941e-12	2.42359e-12	2.2963e-12	2.17745e-12	2.06622e-12	1.96563e-12	1.86472e-12	1.78404e-12	1.69668e-12	1.6177e-12	1.54585e-12	1.47988e-12	1.41588e-12	1.35806e-12	1.30742e-12	1.25037e-12	1.20391e-12	9.92082e-13	8.4109e-13	7.13681e-13
120		4.4046e-11	3.79756e-11	3.21036e-11	2.72046e-11	2.32136e-11	1.9984e-11	1.73053e-11	1.51523e-11	1.33702e-11	1.1889e-11	1.06777e-11	9.56968e-12	8.62532e-12	7.82708e-12	7.10289e-12	6.52135e-12	5.96811e-12	5.49316e-12	5.07411e-12	4.70591e-12	4.34263e-12	4.04799e-12	3.77735e-12	3.52259e-12	3.29327e-12	3.09013e-12	2.9199e-12	2.73826e-12	2.57899e-12	2.43745e-12	2.3083e-12	2.18297e-12	2.07172e-12	1.96564e-12	1.8742e-12	1.79052e-12	1.70483e-12	1.62478e-12	1.54827e-12	1.48319e-12	1.41969e-12	1.36244e-12	1.30351e-12	1.25289e-12	1.20462e-12	9.9609e-13	8.35949e-13	7.11264e-13
121		4.43587e-11	3.84264e-11	3.26411e-11	2.75647e-11	2.35008e-11	2.02524e-11	1.75383e-11	1.53487e-11	1.35127e-11	1.20513e-11	1.07476e-11	9.65062e-12	8.70433e-12	7.89875e-12	7.18178e-12	6.56683e-12	6.01755e-12	5.53179e-12	5.11202e-12	4.71375e-12	4.36691e-12	4.07257e-12	3.78082e-12	3.54457e-12	3.30138e-12	3.09972e-12	2.92484e-12	2.74166e-12	2.59122e-12	2.44732e-12	2.31593e-12	2.19299e-12	2.08152e-12	1.97155e-12	1.87874e-12	1.78433e-12	1.70395e-12	1.62417e-12	1.55567e-12	1.4882e-12	1.42445e-12	1.36543e-12	1.30955e-12	1.25783e-12	1.20754e-12	9.96722e-13	8.38209e-13	7.13842e-13
122		4.46175e-11	3.88688e-11	3.29281e-11	2.80018e-11	2.38912e-11	2.05406e-11	1.78249e-11	1.55663e-11	1.37506e-11	1.2201e-11	1.09157e-11	9.77618e-12	8.7931e-12	7.96961e-12	7.26789e-12	6.60376e-12	6.06206e-12	5.56639e-12	5.13577e-12	4.74819e-12	4.40071e-12	4.09599e-12	3.80572e-12	3.55894e-12	3.32904e-12	3.12142e-12	2.92935e-12	2.75776e-12	2.59589e-12	2.44837e-12	2.32008e-12	2.20184e-12	2.08589e-12	1.97944e-12	1.88051e-12	1.79112e-12	1.71315e-12	1.62897e-12	1.56331e-12	1.48471e-12	1.43001e-12	1.36646e-12	1.30699e-12	1.25702e-12	1.20636e-12	9.98228e-13	8.36611e-13	7.13789e-13
123		4.50765e-11	3.93204e-11	3.35164e-11	2.83586e-11	2.42039e-11	2.0855e-11	1.80509e-11	1.57937e-11	1.39087e-11	1.23529e-11	1.10383e-11	9.87858e-12	8.90555e-12	8.06746e-12	7.31323e-12	6.68832e-12	6.10804e-12	5.62114e-12	5.1818e-12	4.77985e-12	4.43617e-12	4.11202e-12	3.83457e-12	3.58014e-12	3.3433e-12	3.1394e-12	2.9436e-12	2.76511e-12	2.61129e-12	2.45536e-12	2.3215e-12	2.20821e-12	2.09074e-12	1.98515e-12	1.89526e-12	1.79736e-12	1.70759e-12	1.63672e-12	1.56609e-12	1.49048e-12	1.42824e-12	1.36813e-12	1.31626e-12	1.25878e-12	1.21047e-12	9.95791e-13	8.3932e-13	7.15164e-13
124		4.54729e-11	3.97871e-11	3.39655e-11	2.87527e-11	2.46734e-11	2.12059e-11	1.83229e-11	1.60705e-11	1.41161e-11	1.25175e-11	1.11729e-11	1.00178e-11	9.00529e-12	8.15975e-12	7.40251e-12	6.73596e-12	6.16433e-12	5.66986e-12	5.21236e-12	4.8139e-12	4.45729e-12	4.14278e-12	3.85092e-12	3.58881e-12	3.34557e-12	3.14954e-12	2.95337e-12	2.7845e-12	2.6176e-12	2.46753e-12	2.33656e-12	2.21344e-12	2.09533e-12	1.99352e-12	1.89482e-12	1.80361e-12	1.72188e-12	1.63417e-12	1.56309e-12	1.49075e-12	1.43101e-12	1.37103e-12	1.31533e-12	1.25915e-12	1.21038e-12	1.00179e-12	8.40625e-13	7.14203e-13
125		4.60753e-11	4.02711e-11	3.44417e-11	2.92698e-11	2.50645e-11	2.15934e-11	1.86635e-11	1.62584e-11	1.43078e-11	1.26476e-11	1.13055e-11	1.01246e-11	9.10234e-12	8.21995e-12	7.47964e-12	6.79411e-12	6.22661e-12	5.69543e-12	5.24416e-12	4.85295e-12	4.48036e-12	4.1804e-12	3.87743e-12	3.62491e-12	3.37535e-12	3.16831e-12	2.96974e-12	2.79073e-12	2.63197e-12	2.48734e-12	2.34516e-12	2.21726e-12	2.10563e-12	1.99487e-12	1.89763e-12	1.80446e-12	1.71904e-12	1.63915e-12	1.56731e-12	1.5066e-12	1.43307e-12	1.37361e-12	1.31392e-12	1.26477e-12	1.21112e-12	9.99897e-13	8.39883e-13	7.14761e-13
126		4.64802e-11	4.07523e-11	3.49953e-11	2.97333e-11	2.546e-11	2.18738e-11	1.896e-11	1.65576e-11	1.45313e-11	1.28798e-11	1.14597e-11	1.02461e-11	9.24607e-12	8.34358e-12	7.55752e-12	6.88251e-12	6.26211e-12	5.75521e-12	5.31265e-12	4.8764e-12	4.51572e-12	4.2002e-12	3.89536e-12	3.64868e-12	3.39917e-12	3.1792e-12	2.98209e-12	2.8079e-12	2.63452e-12	2.48792e-12	2.36004e-12	2.22888e-12	2.1078e-12	2.00317e-12	1.90083e-12	1.80818e-12	1.72469e-12	1.64373e-12	1.57015e-12	1.50262e-12	1.43131e-12	1.37497e-12	1.31662e-12	1.26676e-12	1.21411e-12	1.00167e-12	8.40713e-13	7.13561e-13
127		4.72191e-11	4.12138e-11	3.54614e-11	3.02205e-11	2.59127e-11	2.2214e-11	1.92587e-11	1.6821e-11	1.47487e-11	1.30849e-11	1.16543e-11	1.03929e-11	9.3565e-12	8.45325e-12	7.64461e-12	6.94216e-12	6.335e-12	5.80728e-12	5.34112e-12	4.9397e-12	4.55554e-12	4.22723e-12	3.92576e-12	3.64932e-12	3.4091e-12	3.18753e-12	2.99377e-12	2.81912e-12	2.65029e-12	2.50289e-12	2.36576e-12	2.23299e-12	2.11587e-12	2.01233e-12	1.91086e-12	1.81223e-12	1.73067e-12	1.6518e-12	1.5704e-12	1.50291e-12	1.43879e-12	1.37745e-12	1.32004e-12	1.25982e-12	1.21717e-12	1.0004e-12	8.40069e-13	7.16109e-13
128		4.78898e-11	4.16881e-11	3.59527e-11	3.0848e-11	2.63783e-11	2.26847e-11	1.96643e-11	1.71392e-11	1.50157e-11	1.32758e-11	1.18139e-11	1.05689e-11	9.46417e-12	8.54561e-12	7.7475e-12	7.0275e-12	6.40805e-12	5.87217e-12	5.39464e-12	4.95179e-12	4.58644e-12	4.24016e-12	3.95915e-12	3.67685e-12	3.4352e-12	3.21394e-12	3.01279e-12	2.82995e-12	2.66282e-12	2.5073e-12	2.36726e-12	2.23965e-12	2.12052e-12	2.01366e-12	1.91094e-12	1.81331e-12	1.73537e-12	1.65353e-12	1.57663e-12	1.50715e-12	1.44142e-12	1.3768e-12	1.32148e-12	1.2665e-12	1.21459e-12	1.00026e-12	8.38795e-13	7.14267e-13
129			4.21926e-11	3.65165e-11	3.12777e-11	2.6825e-11	2.31398e-11	2.00092e-11	1.74187e-11	1.52928e-11	1.34934e-11	1.20173e-11	1.07213e-11	9.59527e-12	8.64933e-12	7.82412e-12	7.09374e-12	6.48105e-12	5.9156e-12	5.44456e-12	5.01272e-12	4.61755e-12	4.26821e-12	3.97501e-12	3.70573e-12	3.45095e-12	3.24441e-12	3.03003e-12	2.83933e-12	2.67708e-12	2.51997e-12	2.37604e-12	2.25038e-12	2.12706e-12	2.01168e-12	1.9129e-12	1.82308e-12	1.73462e-12	1.65507e-12	1.58656e-12	1.50942e-12	1.44544e-12	1.38138e-12	1.32312e-12	1.26785e-12	1.2177e-12	1.00265e-12	8.40274e-13	7.1509e-13
130			4.25922e-11	3.71849e-11	3.19109e-11	2.73534e-11	2.35843e-11	2.04089e-11	1.77535e-11	1.55926e-11	1.37552e-11	1.21713e-11	1.08687e-11	9.73238e-12	8.7876e-12	7.93896e-12	7.18767e-12	6.5428e-12	5.9837e-12	5.48456e-12	5.0507e-12	4.66935e-12	4.30332e-12	3.99412e-12	3.72221e-12	3.4758e-12	3.24979e-12	3.04953e-12	2.85189e-12	2.68998e-12	2.53602e-12	2.38487e-12	2.24986e-12	2.14024e-12	2.02226e-12	1.91807e-12	1.82747e-12	1.74404e-12	1.65583e-12	1.57754e-12	1.51451e-12	1.44392e-12	1.37816e-12	1.32277e-12	1.27052e-12	1.22014e-12	1.00764e-12	8.3949e-13	7.12067e-13
131			4.30787e-11	3.77992e-11	3.25807e-11	2.78684e-11	2.40204e-11	2.07898e-11	1.81313e-11	1.58546e-11	1.40084e-11	1.24035e-11	1.10538e-11	9.87281e-12	8.90323e-12	8.02654e-12	7.25703e-12	6.6207e-12	6.02157e-12	5.52464e-12	5.08025e-12	4.69113e-12	4.34445e-12	4.01962e-12	3.74881e-12	3.49769e-12	3.2746e-12	3.05824e-12	2.86826e-12	2.69828e-12	2.54694e-12	2.39448e-12	2.26308e-12	2.14929e-12	2.0293e-12	1.9264e-12	1.83115e-12	1.74397e-12	1.66878e-12	1.58461e-12	1.51263e-12	1.44645e-12	1.38582e-12	1.32395e-12	1.27101e-12	1.21584e-12	1.00507e-12	8.40458e-13	7.15605e-13
132			4.36063e-11	3.8426e-11	3.31433e-11	2.84228e-11	2.45306e-11	2.12971e-11	1.8505e-11	1.61777e-11	1.4268e-11	1.26006e-11	1.12203e-11	1.00526e-11	8.9961e-12	8.1426e-12	7.35346e-12	6.70375e-12	6.10579e-12	5.58414e-12	5.12844e-12	4.7304e-12	4.37662e-12	4.05203e-12	3.76757e-12	3.51793e-12	3.28333e-12	3.06716e-12	2.88665e-12	2.72019e-12	2.55011e-12	2.40379e-12	2.27174e-12	2.15396e-12	2.04396e-12	1.9441e-12	1.83848e-12	1.74656e-12	1.66445e-12	1.58184e-12	1.51773e-12	1.45175e-12	1.38848e-12	1.32486e-12	1.27545e-12	1.21982e-12	1.0053e-12	8.43102e-13	7.15247e-13
133			4.41789e-11	3.899e-11	3.37507e-11	2.90495e-11	2.50374e-11	2.17484e-11	1.89052e-11	1.6546e-11	1.45103e-11	1.28568e-11	1.14337e-11	1.02058e-11	9.17095e-12	8.23246e-12	7.45638e-12	6.76378e-12	6.21004e-12	5.62744e-12	5.17727e-12	4.78411e-12	4.42083e-12	4.08585e-12	3.79443e-12	3.53554e-12	3.30644e-12	3.08744e-12	2.89102e-12	2.71734e-12	2.55901e-12	2.40834e-12	2.28247e-12	2.15352e-12	2.04228e-12	1.94256e-12	1.84137e-12	1.74553e-12	1.67274e-12	1.59432e-12	1.52439e-12	1.44699e-12	1.39222e-12	1.32883e-12	1.27489e-12	1.22342e-12	1.00138e-12	8.40083e-13	7.13996e-13
134			4.45226e-11	3.97483e-11	3.44446e-11	2.9683e-11	2.56874e-11	2.21923e-11	1.93319e-11	1.68779e-11	1.48619e-11	1.31113e-11	1.16011e-11	1.03726e-11	9.30017e-12	8.35082e-12	7.5472e-12	6.86594e-12	6.24749e-12	5.6814e-12	5.22503e-12	4.82076e-12	4.44053e-12	4.11561e-12	3.82837e-12	3.56416e-12	3.32592e-12	3.11073e-12	2.91054e-12	2.72485e-12	2.57419e-12	2.4203e-12	2.28931e-12	2.16289e-12	2.05508e-12	1.94037e-12	1.84428e-12	1.74922e-12	1.66952e-12	1.59347e-12	1.52481e-12	1.45386e-12	1.39481e-12	1.33154e-12	1.27234e-12	1.22373e-12	1.0017e-12	8.41725e-13	7.13458e-13
135			4.53432e-11	4.02624e-11	3.52045e-11	3.03796e-11	2.62233e-11	2.27173e-11	1.97991e-11	1.72368e-11	1.51628e-11	1.33768e-11	1.18321e-11	1.05412e-11	9.44872e-12	8.4744e-12	7.66855e-12	6.94935e-12	6.30711e-12	5.76203e-12	5.28331e-12	4.86702e-12	4.48194e-12	4.1461e-12	3.84561e-12	3.58173e-12	3.34472e-12	3.12871e-12	2.92631e-12	2.73973e-12	2.57239e-12	2.42915e-12	2.29435e-12	2.1767e-12	2.04798e-12	1.9513e-12	1.84936e-12	1.76174e-12	1.67725e-12	1.59324e-12	1.5218e-12	1.45314e-12	1.38977e-12	1.33478e-12	1.27642e-12	1.22736e-12	1.00384e-12	8.41182e-13	7.11248e-13
136			4.60267e-11	4.09059e-11	3.58653e-11	3.11214e-11	2.67963e-11	2.33001e-11	2.02833e-11	1.77023e-11	1.54905e-11	1.36562e-11	1.20648e-11	1.0758e-11	9.59383e-12	8.64186e-12	7.7708e-12	7.02677e-12	6.37563e-12	5.816e-12	5.33197e-12	4.90705e-12	4.50682e-12	4.18153e-12	3.87858e-12	3.60341e-12	3.36383e-12	3.13221e-12	2.93562e-12	2.75421e-12	2.59067e-12	2.43442e-12	2.30125e-12	2.17747e-12	2.06181e-12	1.95436e-12	1.85305e-12	1.75788e-12	1.67664e-12	1.60055e-12	1.52409e-12	1.45633e-12	1.39125e-12	1.3295e-12	1.28059e-12	1.22698e-12	1.00762e-12	8.40745e-13	7.13816e-13
137			4.70308e-11	4.16504e-11	3.66333e-11	3.18026e-11	2.74615e-11	2.38845e-11	2.07494e-11	1.81257e-11	1.58937e-11	1.39689e-11	1.23219e-11	1.09674e-11	9.78864e-12	8.73918e-12	7.89003e-12	7.12462e-12	6.46707e-12	5.88182e-12	5.3885e-12	4.95402e-12	4.55825e-12	4.21452e-12	3.91148e-12	3.62937e-12	3.37602e-12	3.1454e-12	2.9482e-12	2.77813e-12	2.60065e-12	2.4486e-12	2.31598e-12	2.18596e-12	2.06253e-12	1.95592e-12	1.86022e-12	1.76681e-12	1.6783e-12	1.60214e-12	1.5284e-12	1.45975e-12	1.3931e-12	1.33215e-12	1.27545e-12	1.22747e-12	1.0076e-12	8.36627e-13	7.1366e-13
138			4.80737e-11	4.22671e-11	3.74414e-11	3.25506e-11	2.82011e-11	2.45311e-11	2.12764e-11	1.85466e-11	1.62615e-11	1.42803e-11	1.26289e-11	1.11666e-11	9.95798e-12	8.90643e-12	7.99541e-12	7.23114e-12	6.53558e-12	5.95882e-12	5.44444e-12	4.99766e-12	4.59964e-12	4.24209e-12	3.90951e-12	3.65185e-12	3.40795e-12	3.17311e-12	2.96039e-12	2.77721e-12	2.62008e-12	2.45833e-12	2.3167e-12	2.18744e-12	2.06932e-12	1.95884e-12	1.85894e-12	1.76971e-12	1.6846e-12	1.60238e-12	1.53026e-12	1.4665e-12	1.3938e-12	1.33826e-12	1.27886e-12	1.22594e-12	1.00735e-12	8.38349e-13	7.12968e-13
139				4.2937e-11	3.81227e-11	3.3267e-11	2.90072e-11	2.50978e-11	2.18896e-11	1.90569e-11	1.66588e-11	1.46383e-11	1.28853e-11	1.14268e-11	1.01586e-11	9.03364e-12	8.11855e-12	7.32723e-12	6.61702e-12	6.03028e-12	5.49447e-12	5.033e-12	4.62581e-12	4.28046e-12	3.96811e-12	3.67347e-12	3.42122e-12	3.18718e-12	2.97779e-12	2.79507e-12	2.61433e-12	2.47164e-12	2.3164e-12	2.19645e-12	2.0742e-12	1.96813e-12	1.8642e-12	1.77106e-12	1.67956e-12	1.60322e-12	1.53862e-12	1.45925e-12	1.39585e-12	1.33662e-12	1.28178e-12	1.23203e-12	1.00336e-12	8.39156e-13	7.12366e-13
140				4.35995e-11	3.89182e-11	3.41515e-11	2.96892e-11	2.57952e-11	2.25202e-11	1.95914e-11	1.71072e-11	1.50058e-11	1.31949e-11	1.16425e-11	1.03258e-11	9.20289e-12	8.26846e-12	7.43734e-12	6.71046e-12	6.11536e-12	5.55285e-12	5.08689e-12	4.68262e-12	4.30658e-12	3.98513e-12	3.69315e-12	3.43915e-12	3.21227e-12	2.98915e-12	2.79643e-12	2.63252e-12	2.48042e-12	2.32796e-12	2.20317e-12	2.08194e-12	1.96999e-12	1.86359e-12	1.77459e-12	1.68998e-12	1.60425e-12	1.5318e-12	1.46051e-12	1.40599e-12	1.33696e-12	1.27882e-12	1.22901e-12	1.00521e-12	8.34992e-13	7.09561e-13
141				4.41814e-11	3.97637e-11	3.50349e-11	3.05532e-11	2.65206e-11	2.31145e-11	2.01571e-11	1.75978e-11	1.53712e-11	1.34904e-11	1.1894e-11	1.05488e-11	9.37754e-12	8.3972e-12	7.53347e-12	6.81632e-12	6.16373e-12	5.64047e-12	5.13531e-12	4.72099e-12	4.35424e-12	4.00189e-12	3.71745e-12	3.45929e-12	3.21576e-12	3.00787e-12	2.81671e-12	2.6484e-12	2.48378e-12	2.33962e-12	2.21688e-12	2.0843e-12	1.97597e-12	1.87289e-12	1.78458e-12	1.69915e-12	1.61373e-12	1.53697e-12	1.46035e-12	1.3923e-12	1.33768e-12	1.2848e-12	1.22646e-12	1.00795e-12	8.36261e-13	7.08121e-13
142				4.51121e-11	4.06107e-11	3.59338e-11	3.12393e-11	2.73587e-11	2.3756e-11	2.07321e-11	1.80948e-11	1.57828e-11	1.38339e-11	1.21685e-11	1.07912e-11	9.55361e-12	8.54205e-12	7.66763e-12	6.8999e-12	6.24259e-12	5.69005e-12	5.20746e-12	4.7635e-12	4.37659e-12	4.04587e-12	3.75773e-12	3.47309e-12	3.23284e-12	3.02667e-12	2.82871e-12	2.65031e-12	2.4878e-12	2.3436e-12	2.21716e-12	2.08851e-12	1.98342e-12	1.87562e-12	1.78245e-12	1.691e-12	1.60869e-12	1.53366e-12	1.46306e-12	1.40489e-12	1.33493e-12	1.27948e-12	1.22647e-12	1.00154e-12	8.37968e-13	7.06374e-13
143				4.60656e-11	4.12779e-11	3.66827e-11	3.22802e-11	2.81558e-11	2.45279e-11	2.13235e-11	1.86158e-11	1.62107e-11	1.42503e-11	1.24842e-11	1.10037e-11	9.72757e-12	8.70644e-12	7.78048e-12	6.99016e-12	6.31741e-12	5.73562e-12	5.26057e-12	4.81282e-12	4.40752e-12	4.07376e-12	3.76852e-12	3.49443e-12	3.24503e-12	3.03212e-12	2.83922e-12	2.66501e-12	2.50493e-12	2.35636e-12	2.21865e-12	2.09388e-12	1.9845e-12	1.87625e-12	1.78243e-12	1.69234e-12	1.61054e-12	1.53814e-12	1.46065e-12	1.39697e-12	1.33223e-12	1.28183e-12	1.22717e-12	1.00223e-12	8.32243e-13	7.05125e-13
144				4.74828e-11	4.21112e-11	3.77787e-11	3.31734e-11	2.9033e-11	2.52604e-11	2.20548e-11	1.9213e-11	1.67165e-11	1.46168e-11	1.28145e-11	1.12585e-11	9.96855e-12	8.85644e-12	7.90254e-12	7.12267e-12	6.40471e-12	5.80156e-12	5.31897e-12	4.85173e-12	4.44745e-12	4.0891e-12	3.78539e-12	3.50415e-12	3.2763e-12	3.04904e-12	2.84878e-12	2.67549e-12	2.50824e-12	2.36362e-12	2.21856e-12	2.10239e-12	1.98394e-12	1.88226e-12	1.78171e-12	1.69107e-12	1.61999e-12	1.53104e-12	1.46239e-12	1.39875e-12	1.3403e-12	1.28095e-12	1.22944e-12	9.99401e-13	8.3591e-13	7.06178e-13
145					4.29596e-11	3.86304e-11	3.4192e-11	2.99037e-11	2.60792e-11	2.27278e-11	1.98271e-11	1.7279e-11	1.50295e-11	1.31555e-11	1.15202e-11	1.01774e-11	9.01543e-12	8.0427e-12	7.22834e-12	6.50563e-12	5.89196e-12	5.3642e-12	4.88047e-12	4.48123e-12	4.14094e-12	3.81466e-12	3.53108e-12	3.28964e-12	3.05606e-12	2.85504e-12	2.68581e-12	2.51468e-12	2.37153e-12	2.22589e-12	2.10234e-12	1.98792e-12	1.8856e-12	1.78417e-12	1.69766e-12	1.61152e-12	1.53764e-12	1.45955e-12	1.39927e-12	1.33121e-12	1.28063e-12	1.22116e-12	1.0008e-12	8.34884e-13	7.06178e-13
146					4.36006e-11	3.95197e-11	3.51905e-11	3.09422e-11	2.69981e-11	2.35178e-11	2.04439e-11	1.77291e-11	1.54886e-11	1.34908e-11	1.18038e-11	1.03891e-11	9.20123e-12	8.18339e-12	7.31944e-12	6.58456e-12	5.97028e-12	5.42012e-12	4.95057e-12	4.53257e-12	4.16513e-12	3.84913e-12	3.55637e-12	3.31679e-12	3.06771e-12	2.87794e-12	2.69306e-12	2.52553e-12	2.37825e-12	2.23606e-12	2.1092e-12	1.99061e-12	1.88258e-12	1.7821e-12	1.69444e-12	1.62e-12	1.53376e-12	1.46621e-12	1.3941e-12	1.33122e-12	1.27556e-12	1.22161e-12	9.95628e-13	8.33454e-13	7.00812e-13
147					4.47224e-11	4.04636e-11	3.62171e-11	3.18716e-11	2.78822e-11	2.438e-11	2.1147e-11	1.83802e-11	1.59623e-11	1.38425e-11	1.2109e-11	1.06157e-11	9.38846e-12	8.32951e-12	7.44373e-12	6.68655e-12	6.05169e-12	5.47346e-12	4.99168e-12	4.57409e-12	4.17734e-12	3.86649e-12	3.57747e-12	3.32672e-12	3.08634e-12	2.8778e-12	2.69244e-12	2.52753e-12	2.3665e-12	2.23801e-12	2.11109e-12	1.98515e-12	1.88212e-12	1.78812e-12	1.697e-12	1.61235e-12	1.53554e-12	1.46677e-12	1.40217e-12	1.33822e-12	1.27069e-12	1.22056e-12	9.92478e-13	8.27658e-13	7.00134e-13
148					4.61212e-11	4.14322e-11	3.72371e-11	3.29226e-11	2.88603e-11	2.51905e-11	2.1859e-11	1.90255e-11	1.64835e-11	1.42588e-11	1.24516e-11	1.08722e-11	9.54e-12	8.47576e-12	7.57136e-12	6.7764e-12	6.10972e-12	5.53411e-12	5.02444e-12	4.60182e-12	4.2308e-12	3.88302e-12	3.60651e-12	3.32601e-12	3.10469e-12	2.87354e-12	2.69915e-12	2.53356e-12	2.37243e-12	2.24328e-12	2.10948e-12	1.99724e-12	1.88842e-12	1.78363e-12	1.68951e-12	1.61403e-12	1.54032e-12	1.46468e-12	1.39708e-12	1.33386e-12	1.27496e-12	1.21816e-12	9.93742e-13	8.28233e-13	6.97161e-13
149						4.22992e-11	3.82715e-11	3.40761e-11	2.99343e-11	2.61766e-11	2.27537e-11	1.96664e-11	1.70289e-11	1.47768e-11	1.2788e-11	1.1153e-11	9.76944e-12	8.64862e-12	7.6828e-12	6.87582e-12	6.1827e-12	5.59711e-12	5.08742e-12	4.61831e-12	4.25975e-12	3.91077e-12	3.60697e-12	3.35254e-12	3.11059e-12	2.89658e-12	2.70418e-12	2.53363e-12	2.3862e-12	2.23317e-12	2.10993e-12	1.99012e-12	1.88785e-12	1.78916e-12	1.70014e-12	1.61285e-12	1.53163e-12	1.46015e-12	1.39056e-12	1.33354e-12	1.26422e-12	1.21614e-12	9.92358e-13	8.21307e-13	6.98012e-13
150						4.32757e-11	3.93151e-11	3.51797e-11	3.10519e-11	2.71398e-11	2.35323e-11	2.03778e-11	1.76458e-11	1.52308e-11	1.31716e-11	1.14507e-11	1.00048e-11	8.79922e-12	7.82637e-12	6.97685e-12	6.23243e-12	5.645e-12	5.13338e-12	4.68782e-12	4.27025e-12	3.92818e-12	3.63197e-12	3.35896e-12	3.12273e-12	2.90194e-12	2.716e-12	2.54216e-12	2.39225e-12	2.24949e-12	2.11798e-12	1.99747e-12	1.88195e-12	1.78676e-12	1.69774e-12	1.61023e-12	1.53277e-12	1.4556e-12	1.38556e-12	1.33032e-12	1.26263e-12	1.21482e-12	9.8546e-13	8.20312e-13	6.9459e-13
151						4.44506e-11	4.0344e-11	3.63792e-11	3.22181e-11	2.82121e-11	2.4506e-11	2.12185e-11	1.82799e-11	1.57107e-11	1.35626e-11	1.17461e-11	1.02293e-11	8.99476e-12	7.93333e-12	7.06916e-12	6.35383e-12	5.7052e-12	5.17063e-12	4.69474e-12	4.31893e-12	3.9505e-12	3.655e-12	3.37887e-12	3.14232e-12	2.91348e-12	2.71826e-12	2.54135e-12	2.38229e-12	2.24565e-12	2.10894e-12	1.98822e-12	1.88907e-12	1.78486e-12	1.69319e-12	1.60847e-12	1.52924e-12	1.456e-12	1.38554e-12	1.32338e-12	1.25923e-12	1.22215e-12	9.87079e-13	8.17033e-13	6.93599e-13
152						4.6299e-11	4.14255e-11	3.74697e-11	3.33576e-11	2.9328e-11	2.55129e-11	2.2038e-11	1.89802e-11	1.62766e-11	1.39868e-11	1.20477e-11	1.04716e-11	9.1524e-12	8.08586e-12	7.17026e-12	6.40515e-12	5.77647e-12	5.21781e-12	4.74148e-12	4.33594e-12	3.9897e-12	3.66045e-12	3.3917e-12	3.14239e-12	2.92638e-12	2.73269e-12	2.5397e-12	2.38512e-12	2.24641e-12	2.11367e-12	1.99376e-12	1.87725e-12	1.78671e-12	1.69308e-12	1.60881e-12	1.53169e-12	1.45366e-12	1.38762e-12	1.32132e-12	1.26445e-12	1.21319e-12	9.84302e-13	8.15286e-13	6.8724e-13
153							4.24255e-11	3.86911e-11	3.46463e-11	3.04543e-11	2.65213e-11	2.29149e-11	1.97077e-11	1.68758e-11	1.44279e-11	1.24125e-11	1.07341e-11	9.35209e-12	8.21947e-12	7.29847e-12	6.48521e-12	5.83363e-12	5.26671e-12	4.77813e-12	4.35652e-12	3.98979e-12	3.67544e-12	3.38618e-12	3.15522e-12	2.92369e-12	2.73281e-12	2.55542e-12	2.38852e-12	2.2368e-12	2.11592e-12	1.99185e-12	1.88906e-12	1.77861e-12	1.68808e-12	1.60055e-12	1.52454e-12	1.44772e-12	1.38671e-12	1.31746e-12	1.25766e-12	1.20723e-12	9.79873e-13	8.11515e-13	6.86428e-13
154							4.38666e-11	3.98175e-11	3.58329e-11	3.17534e-11	2.77208e-11	2.39174e-11	2.05094e-11	1.74791e-11	1.49316e-11	1.27516e-11	1.10108e-11	9.59566e-12	8.37542e-12	7.38473e-12	6.57943e-12	5.89399e-12	5.30569e-12	4.79261e-12	4.35565e-12	4.00336e-12	3.69368e-12	3.40922e-12	3.15628e-12	2.92689e-12	2.72246e-12	2.54956e-12	2.38144e-12	2.23886e-12	2.10794e-12	1.98793e-12	1.87965e-12	1.77694e-12	1.68033e-12	1.59461e-12	1.51386e-12	1.44274e-12	1.38105e-12	1.30876e-12	1.25035e-12	1.19509e-12	9.74394e-13	8.11952e-13	6.83947e-13
155							4.6101e-11	4.08967e-11	3.70589e-11	3.29798e-11	2.89175e-11	2.5027e-11	2.13798e-11	1.81265e-11	1.5426e-11	1.31581e-11	1.12904e-11	9.78616e-12	8.52459e-12	7.48404e-12	6.63804e-12	5.95036e-12	5.34861e-12	4.8432e-12	4.39853e-12	4.0292e-12	3.70786e-12	3.42166e-12	3.14747e-12	2.92654e-12	2.7235e-12	2.55016e-12	2.38344e-12	2.24342e-12	2.10755e-12	1.98386e-12	1.87864e-12	1.76828e-12	1.67168e-12	1.5929e-12	1.51021e-12	1.43727e-12	1.36828e-12	1.30597e-12	1.24598e-12	1.19796e-12	9.68724e-13	8.03208e-13	6.80144e-13
156								4.23275e-11	3.82986e-11	3.42835e-11	3.01187e-11	2.60851e-11	2.22759e-11	1.88532e-11	1.59577e-11	1.35633e-11	1.16015e-11	9.97913e-12	8.69738e-12	7.62268e-12	6.72686e-12	6.00851e-12	5.39002e-12	4.85908e-12	4.4352e-12	4.06135e-12	3.7103e-12	3.42051e-12	3.14683e-12	2.93091e-12	2.72207e-12	2.54706e-12	2.38262e-12	2.23828e-12	2.10464e-12	1.97019e-12	1.86809e-12	1.76733e-12	1.6729e-12	1.58764e-12	1.50247e-12	1.4317e-12	1.36442e-12	1.29967e-12	1.24011e-12	1.19192e-12	9.65101e-13	8.00849e-13	6.7621e-13
157								4.43529e-11	3.94956e-11	3.55887e-11	3.14281e-11	2.72393e-11	2.32994e-11	1.96341e-11	1.65307e-11	1.3962e-11	1.18853e-11	1.02178e-11	8.83701e-12	7.74445e-12	6.83317e-12	6.07259e-12	5.45504e-12	4.89985e-12	4.44991e-12	4.05911e-12	3.71166e-12	3.42715e-12	3.16658e-12	2.93877e-12	2.73164e-12	2.53995e-12	2.37963e-12	2.23301e-12	2.09982e-12	1.97836e-12	1.85627e-12	1.75814e-12	1.66658e-12	1.58648e-12	1.49906e-12	1.42227e-12	1.36231e-12	1.29709e-12	1.23643e-12	1.18086e-12	9.59822e-13	7.962e-13	6.64997e-13
158									4.09441e-11	3.68443e-11	3.2766e-11	2.84885e-11	2.43253e-11	2.04192e-11	1.70537e-11	1.43771e-11	1.21622e-11	1.04259e-11	9.0322e-12	7.87185e-12	6.90647e-12	6.1472e-12	5.47889e-12	4.93222e-12	4.45559e-12	4.07307e-12	3.73343e-12	3.43221e-12	3.16237e-12	2.93355e-12	2.7249e-12	2.53754e-12	2.3688e-12	2.23542e-12	2.08483e-12	1.96293e-12	1.85171e-12	1.75332e-12	1.65425e-12	1.56435e-12	1.49304e-12	1.41187e-12	1.35563e-12	1.28759e-12	1.23177e-12	1.17705e-12	9.53598e-13	7.88063e-13	6.65878e-13
159									4.33928e-11	3.80687e-11	3.40239e-11	2.97287e-11	2.52852e-11	2.12296e-11	1.76999e-11	1.47819e-11	1.25107e-11	1.06776e-11	9.16626e-12	7.95982e-12	6.98242e-12	6.18638e-12	5.52098e-12	4.94924e-12	4.48689e-12	4.08066e-12	3.72515e-12	3.42152e-12	3.17033e-12	2.9288e-12	2.71623e-12	2.53413e-12	2.35905e-12	2.22479e-12	2.07753e-12	1.9535e-12	1.83381e-12	1.73884e-12	1.64479e-12	1.56606e-12	1.48202e-12	1.41084e-12	1.33668e-12	1.28082e-12	1.21612e-12	1.16936e-12	9.44132e-13	7.82998e-13	6.61852e-13
160										3.98407e-11	3.52657e-11	3.09404e-11	2.6404e-11	2.21067e-11	1.83225e-11	1.52528e-11	1.27979e-11	1.08127e-11	9.31606e-12	8.09441e-12	7.05086e-12	6.24306e-12	5.58541e-12	4.98163e-12	4.5085e-12	4.08397e-12	3.7315e-12	3.40584e-12	3.14113e-12	2.90185e-12	2.70563e-12	2.53397e-12	2.35875e-12	2.19872e-12	2.06857e-12	1.94164e-12	1.83566e-12	1.72913e-12	1.64189e-12	1.5473e-12	1.46835e-12	1.39393e-12	1.33053e-12	1.27364e-12	1.2188e-12	1.15887e-12	9.36905e-13	7.76594e-13	6.51006e-13
161											3.67627e-11	3.20489e-11	2.74631e-11	2.29246e-11	1.89214e-11	1.57088e-11	1.30867e-11	1.10823e-11	9.43895e-12	8.17284e-12	7.14888e-12	6.27621e-12	5.58591e-12	5.03102e-12	4.51786e-12	4.08114e-12	3.72092e-12	3.41991e-12	3.13855e-12	2.90957e-12	2.71039e-12	2.50544e-12	2.34061e-12	2.19331e-12	2.06074e-12	1.93543e-12	1.82219e-12	1.72679e-12	1.63282e-12	1.54118e-12	1.46162e-12	1.38839e-12	1.32447e-12	1.25666e-12	1.20527e-12	1.14591e-12	9.31856e-13	7.67204e-13	6.48119e-13
162											3.93512e-11	3.34509e-11	2.85522e-11	2.37896e-11	1.95291e-11	1.61106e-11	1.34073e-11	1.123e-11	9.60148e-12	8.28837e-12	7.20698e-12	6.32033e-12	5.61429e-12	5.01739e-12	4.51333e-12	4.08565e-12	3.72748e-12	3.42458e-12	3.14609e-12	2.90996e-12	2.69021e-12	2.48886e-12	2.32219e-12	2.1701e-12	2.03951e-12	1.92132e-12	1.81152e-12	1.71102e-12	1.61874e-12	1.52706e-12	1.44898e-12	1.38301e-12	1.31292e-12	1.25108e-12	1.19684e-12	1.14109e-12	9.20521e-13	7.57837e-13	6.42182e-13
163												3.5746e-11	2.95103e-11	2.44856e-11	2.00213e-11	1.64968e-11	1.36632e-11	1.14529e-11	9.72555e-12	8.35385e-12	7.23892e-12	6.35746e-12	5.65103e-12	5.04015e-12	4.50471e-12	4.08225e-12	3.72414e-12	3.40779e-12	3.12416e-12	2.86991e-12	2.68588e-12	2.48017e-12	2.31139e-12	2.1642e-12	2.03271e-12	1.91098e-12	1.79475e-12	1.68964e-12	1.59899e-12	1.52049e-12	1.44407e-12	1.3636e-12	1.30364e-12	1.23503e-12	1.17965e-12	1.12622e-12	9.12745e-13	7.51609e-13	6.34411e-13
164													3.14136e-11	2.51599e-11	2.04776e-11	1.67657e-11	1.38901e-11	1.16249e-11	9.79885e-12	8.41311e-12	7.28773e-12	6.38889e-12	5.64841e-12	5.01274e-12	4.51402e-12	4.0536e-12	3.71543e-12	3.37946e-12	3.11193e-12	2.87817e-12	2.65344e-12	2.467e-12	2.29599e-12	2.14911e-12	2.01317e-12	1.89415e-12	1.77458e-12	1.6747e-12	1.58902e-12	1.49511e-12	1.41937e-12	1.35399e-12	1.2872e-12	1.22238e-12	1.15891e-12	1.1121e-12	9.01364e-13	7.48788e-13	6.27959e-13
165														2.62056e-11	2.07834e-11	1.69279e-11	1.39328e-11	1.16875e-11	9.90505e-12	8.45493e-12	7.32001e-12	6.39053e-12	5.65993e-12	5.0126e-12	4.51921e-12	4.08146e-12	3.70115e-12	3.37323e-12	3.10144e-12	2.85163e-12	2.63958e-12	2.44649e-12	2.28492e-12	2.1193e-12	1.98931e-12	1.86745e-12	1.76048e-12	1.6602e-12	1.56509e-12	1.49094e-12	1.41188e-12	1.33684e-12	1.26773e-12	1.2106e-12	1.15573e-12	1.09779e-12	8.84295e-13	7.33153e-13	6.19493e-13
166																1.69946e-11	1.39056e-11	1.16837e-11	9.95359e-12	8.49183e-12	7.32468e-12	6.38149e-12	5.62362e-12	5.04029e-12	4.51767e-12	4.05852e-12	3.69356e-12	3.35606e-12	3.07321e-12	2.84524e-12	2.62275e-12	2.41621e-12	2.2664e-12	2.10363e-12	1.9661e-12	1.84181e-12	1.73312e-12	1.6385e-12	1.55424e-12	1.46235e-12	1.39319e-12	1.31543e-12	1.25634e-12	1.18735e-12	1.13355e-12	1.09004e-12	8.75583e-13	7.18029e-13	6.04893e-13
167																	1.38758e-11	1.15292e-11	9.83787e-12	8.35512e-12	7.24917e-12	6.34863e-12	5.60819e-12	5.00159e-12	4.48128e-12	4.02559e-12	3.64949e-12	3.32235e-12	3.06079e-12	2.82733e-12	2.60037e-12	2.40492e-12	2.23984e-12	2.08321e-12	1.9444e-12	1.83371e-12	1.71872e-12	1.62153e-12	1.52786e-12	1.4451e-12	1.36887e-12	1.29978e-12	1.23468e-12	1.17913e-12	1.11151e-12	1.07437e-12	8.63114e-13	7.11818e-13	5.99407e-13
168																			9.72192e-12	8.25129e-12	7.11949e-12	6.27842e-12	5.58269e-12	4.99223e-12	4.4609e-12	4.03546e-12	3.64654e-12	3.31534e-12	3.03362e-12	2.78788e-12	2.56531e-12	2.36949e-12	2.20129e-12	2.06774e-12	1.9367e-12	1.81469e-12	1.70449e-12	1.59819e-12	1.50796e-12	1.42375e-12	1.34559e-12	1.28435e-12	1.21424e-12	1.15767e-12	1.10338e-12	1.0487e-12	8.43612e-13	6.89645e-13	5.85058e-13
169																					6.81915e-12	6.21422e-12	5.5603e-12	4.95811e-12	4.44247e-12	4.01934e-12	3.61718e-12	3.29676e-12	3.01051e-12	2.75856e-12	2.55632e-12	2.35774e-12	2.18327e-12	2.03499e-12	1.90524e-12	1.78785e-12	1.66619e-12	1.56654e-12	1.48053e-12	1.39509e-12	1.32164e-12	1.26246e-12	1.196e-12	1.13003e-12	1.08079e-12	1.03197e-12	8.32748e-13	6.81216e-13	5.77358e-13
170																					6.50296e-12	6.09659e-12	5.53784e-12	4.9691e-12	4.42021e-12	4.01872e-12	3.58439e-12	3.27945e-12	3.00085e-12	2.74382e-12	2.53942e-12	2.33369e-12	2.16081e-12	2.01299e-12	1.87945e-12	1.76888e-12	1.65028e-12	1.546e-12	1.45261e-12	1.38386e-12	1.30916e-12	1.23645e-12	1.17609e-12	1.11451e-12	1.0655e-12	1.02098e-12	8.1069e-13	6.68448e-13	5.62981e-13
171																						5.99095e-12	5.5011e-12	4.92125e-12	4.42237e-12	3.98835e-12	3.57741e-12	3.27106e-12	2.97614e-12	2.74113e-12	2.49535e-12	2.30951e-12	2.12653e-12	1.98649e-12	1.85799e-12	1.74748e-12	1.63451e-12	1.52928e-12	1.43855e-12	1.36023e-12	1.29417e-12	1.22179e-12	1.14833e-12	1.09389e-12	1.04326e-12	9.98702e-13	7.97368e-13	6.51289e-13	5.53016e-13
172																						5.98152e-12	5.42448e-12	4.89426e-12	4.35769e-12	3.9431e-12	3.57214e-12	3.2319e-12	2.93985e-12	2.70908e-12	2.50509e-12	2.28197e-12	2.1285e-12	1.98642e-12	1.84678e-12	1.72527e-12	1.61134e-12	1.50488e-12	1.42858e-12	1.33425e-12	1.26568e-12	1.20114e-12	1.13859e-12	1.07559e-12	1.02177e-12	9.68281e-13	7.72256e-13	6.33397e-13	5.33141e-13
173																										3.88251e-12	3.49309e-12	3.17888e-12	2.92433e-12	2.69172e-12	2.47102e-12	2.2852e-12	2.10258e-12	1.96005e-12	1.82683e-12	1.70398e-12	1.60681e-12	1.48757e-12	1.40779e-12	1.32648e-12	1.25214e-12	1.18971e-12	1.12029e-12	1.06611e-12	9.99515e-13	9.43916e-13	7.5077e-13	6.21965e-13	5.25699e-13
174
175
176
177
178
179
180
standard error (Gy/(Bqs))
q(deg.)\ r(cm)	0.05	0.06	0.07	0.08	0.09	0.1	0.11	0.12	0.13	0.14	0.15	0.16	0.17	0.18	0.19	0.2	0.21	0.22	0.23	0.24	0.25	0.26	0.27	0.28	0.29	0.3	0.31	0.32	0.33	0.34	0.35	0.36	0.37	0.38	0.39	0.4	0.41	0.42	0.43	0.44	0.45	0.46	0.47	0.48	0.49	0.5	0.55	0.6	0.65
0																	1.61334e-13	1.41908e-13	1.22833e-13	1.10557e-13	9.7225e-14	8.68345e-14	7.91842e-14	7.13715e-14	6.55102e-14	5.96122e-14	5.51072e-14	5.26688e-14	4.75594e-14	4.63967e-14	4.11902e-14	3.95756e-14	3.72438e-14	3.49332e-14	3.28458e-14	3.17602e-14	2.9442e-14	2.80683e-14	2.68052e-14	2.61086e-14	2.41993e-14	2.32231e-14	2.20389e-14	2.14787e-14	2.06596e-14	1.97532e-14	1.64329e-14	1.34854e-14	1.14164e-14
1																	1.07316e-13	9.40207e-14	8.22948e-14	7.22137e-14	6.42524e-14	5.77976e-14	5.1915e-14	4.83327e-14	4.37049e-14	4.00485e-14	3.74577e-14	3.47512e-14	3.16509e-14	2.98245e-14	2.8239e-14	2.57618e-14	2.52444e-14	2.34613e-14	2.23312e-14	2.10594e-14	1.9925e-14	1.90928e-14	1.83663e-14	1.69682e-14	1.61176e-14	1.57687e-14	1.52786e-14	1.44619e-14	1.42272e-14	1.34043e-14	1.09565e-14	9.42078e-15	7.99682e-15
2																	7.50785e-14	6.62719e-14	5.73269e-14	5.0951e-14	4.52198e-14	4.07399e-14	3.64018e-14	3.37568e-14	3.05441e-14	2.8269e-14	2.59987e-14	2.41137e-14	2.27366e-14	2.10022e-14	1.9594e-14	1.85475e-14	1.76432e-14	1.67028e-14	1.54921e-14	1.46085e-14	1.40911e-14	1.34051e-14	1.26715e-14	1.20711e-14	1.14394e-14	1.1126e-14	1.06594e-14	1.02116e-14	9.78966e-15	9.48277e-15	7.66071e-15	6.47901e-15	5.54117e-15
3																	6.1e-14	5.40289e-14	4.71937e-14	4.1484e-14	3.69427e-14	3.33497e-14	2.97971e-14	2.71258e-14	2.47205e-14	2.30135e-14	2.12248e-14	1.9658e-14	1.83768e-14	1.72067e-14	1.60349e-14	1.53006e-14	1.44162e-14	1.35378e-14	1.26648e-14	1.22052e-14	1.16024e-14	1.09061e-14	1.03517e-14	1.00281e-14	9.50965e-15	9.13525e-15	8.67469e-15	8.4202e-15	7.93068e-15	7.67599e-15	6.36427e-15	5.35713e-15	4.60194e-15
4																	5.2434e-14	4.63993e-14	4.05893e-14	3.59545e-14	3.20715e-14	2.87534e-14	2.57391e-14	2.35245e-14	2.15266e-14	2.00265e-14	1.8356e-14	1.71497e-14	1.57778e-14	1.48535e-14	1.39169e-14	1.32346e-14	1.24025e-14	1.16684e-14	1.09333e-14	1.0491e-14	1.00209e-14	9.47772e-15	9.00446e-15	8.61818e-15	8.18525e-15	7.83848e-15	7.48898e-15	7.30418e-15	6.98633e-15	6.6288e-15	5.57976e-15	4.67143e-15	4.04196e-15
5																	4.70129e-14	4.11584e-14	3.60555e-14	3.20694e-14	2.84072e-14	2.55033e-14	2.30124e-14	2.09518e-14	1.92987e-14	1.78021e-14	1.63372e-14	1.52327e-14	1.41748e-14	1.33856e-14	1.24861e-14	1.17662e-14	1.10658e-14	1.03809e-14	9.91626e-15	9.41846e-15	8.87895e-15	8.4708e-15	8.10705e-15	7.68552e-15	7.34811e-15	7.08738e-15	6.84488e-15	6.47307e-15	6.24224e-15	6.0196e-15	4.98751e-15	4.26949e-15	3.63501e-15
6																	4.25475e-14	3.74313e-14	3.27716e-14	2.91538e-14	2.58664e-14	2.31635e-14	2.10607e-14	1.89975e-14	1.75748e-14	1.61249e-14	1.49574e-14	1.39487e-14	1.30674e-14	1.21515e-14	1.13827e-14	1.08032e-14	1.01698e-14	9.57739e-15	9.07689e-15	8.63986e-15	8.24367e-15	7.7707e-15	7.41271e-15	7.17183e-15	6.8349e-15	6.49267e-15	6.29006e-15	6.00518e-15	5.72487e-15	5.55219e-15	4.59011e-15	3.92077e-15	3.36126e-15
7																	3.90839e-14	3.43657e-14	3.03158e-14	2.67151e-14	2.38582e-14	2.14573e-14	1.9407e-14	1.77929e-14	1.6226e-14	1.50345e-14	1.39781e-14	1.29679e-14	1.21254e-14	1.12951e-14	1.06363e-14	9.91956e-15	9.47008e-15	8.90205e-15	8.42578e-15	7.99658e-15	7.65342e-15	7.28656e-15	6.93268e-15	6.64992e-15	6.36475e-15	6.10061e-15	5.77731e-15	5.55656e-15	5.4102e-15	5.17515e-15	4.29408e-15	3.65561e-15	3.14467e-15
8																	3.6167e-14	3.206e-14	2.82056e-14	2.5028e-14	2.23754e-14	2.00481e-14	1.82764e-14	1.66163e-14	1.52732e-14	1.40817e-14	1.30674e-14	1.21776e-14	1.13906e-14	1.06886e-14	1.00627e-14	9.43532e-15	8.90991e-15	8.40162e-15	8.01767e-15	7.57703e-15	7.25728e-15	6.87092e-15	6.52169e-15	6.24844e-15	6.01279e-15	5.73804e-15	5.49392e-15	5.27959e-15	5.06196e-15	4.8815e-15	4.06049e-15	3.42817e-15	2.97182e-15
9																3.92196e-14	3.40994e-14	3.01021e-14	2.64466e-14	2.34596e-14	2.10044e-14	1.89487e-14	1.71646e-14	1.56989e-14	1.4481e-14	1.33444e-14	1.23706e-14	1.15274e-14	1.07561e-14	1.01629e-14	9.45484e-15	8.9875e-15	8.45077e-15	8.02879e-15	7.56468e-15	7.16619e-15	6.84428e-15	6.52635e-15	6.24272e-15	5.92721e-15	5.70225e-15	5.46214e-15	5.19995e-15	4.9961e-15	4.82628e-15	4.61743e-15	3.86679e-15	3.30679e-15	2.80655e-15
10																3.68155e-14	3.22139e-14	2.84173e-14	2.50217e-14	2.21983e-14	1.9962e-14	1.80054e-14	1.63801e-14	1.49466e-14	1.37735e-14	1.27479e-14	1.17974e-14	1.10405e-14	1.03117e-14	9.6606e-15	9.10585e-15	8.59065e-15	8.04766e-15	7.66512e-15	7.23462e-15	6.86103e-15	6.55439e-15	6.2273e-15	5.9269e-15	5.71115e-15	5.46249e-15	5.19955e-15	5.01353e-15	4.84068e-15	4.61761e-15	4.43526e-15	3.71934e-15	3.15187e-15	2.69745e-15
11																3.48976e-14	3.05841e-14	2.69674e-14	2.37138e-14	2.13166e-14	1.9068e-14	1.71574e-14	1.56556e-14	1.43629e-14	1.32124e-14	1.21822e-14	1.13218e-14	1.05761e-14	9.88458e-15	9.27423e-15	8.68045e-15	8.21899e-15	7.74769e-15	7.34463e-15	6.98609e-15	6.65328e-15	6.29212e-15	6.02735e-15	5.73582e-15	5.51337e-15	5.24934e-15	5.03015e-15	4.83204e-15	4.6199e-15	4.47565e-15	4.27692e-15	3.56373e-15	3.00542e-15	2.58767e-15
12																3.33561e-14	2.92222e-14	2.56359e-14	2.26828e-14	2.02841e-14	1.81572e-14	1.64082e-14	1.50112e-14	1.37508e-14	1.26322e-14	1.16712e-14	1.08542e-14	1.02028e-14	9.48763e-15	8.91771e-15	8.39668e-15	7.91144e-15	7.48274e-15	7.07593e-15	6.71047e-15	6.41507e-15	6.04574e-15	5.79673e-15	5.52755e-15	5.30665e-15	5.05635e-15	4.85346e-15	4.64784e-15	4.443e-15	4.26754e-15	4.13045e-15	3.44429e-15	2.93552e-15	2.51577e-15
13															3.67302e-14	3.1805e-14	2.77876e-14	2.44899e-14	2.17214e-14	1.93279e-14	1.74649e-14	1.57808e-14	1.44348e-14	1.32439e-14	1.21986e-14	1.13032e-14	1.05125e-14	9.7783e-15	9.14756e-15	8.647e-15	8.06545e-15	7.65046e-15	7.2307e-15	6.83173e-15	6.50363e-15	6.1847e-15	5.88505e-15	5.60107e-15	5.34516e-15	5.12056e-15	4.9125e-15	4.68878e-15	4.51568e-15	4.31486e-15	4.15947e-15	4.01012e-15	3.33684e-15	2.82223e-15	2.4391e-15
14															3.48804e-14	3.0358e-14	2.67123e-14	2.34107e-14	2.08805e-14	1.86761e-14	1.67422e-14	1.52813e-14	1.39613e-14	1.27662e-14	1.17597e-14	1.09754e-14	1.01333e-14	9.47251e-15	8.9234e-15	8.36337e-15	7.83955e-15	7.37812e-15	7.01358e-15	6.64097e-15	6.30727e-15	5.96471e-15	5.70625e-15	5.43019e-15	5.19442e-15	4.94514e-15	4.73932e-15	4.52897e-15	4.35458e-15	4.1785e-15	4.03588e-15	3.88838e-15	3.24055e-15	2.75326e-15	2.35613e-15
15															3.33327e-14	2.90466e-14	2.55176e-14	2.25245e-14	2.00008e-14	1.7938e-14	1.62089e-14	1.47718e-14	1.34308e-14	1.23659e-14	1.13857e-14	1.05739e-14	9.85043e-15	9.18196e-15	8.60671e-15	8.10817e-15	7.6129e-15	7.17779e-15	6.822e-15	6.44364e-15	6.13476e-15	5.82293e-15	5.54501e-15	5.25456e-15	5.03849e-15	4.80762e-15	4.60949e-15	4.42687e-15	4.25968e-15	4.0934e-15	3.91953e-15	3.78676e-15	3.15484e-15	2.66699e-15	2.29882e-15
16													4.44066e-14	3.67525e-14	3.179e-14	2.79518e-14	2.44541e-14	2.16501e-14	1.93099e-14	1.73166e-14	1.56379e-14	1.42677e-14	1.3075e-14	1.20003e-14	1.10581e-14	1.02591e-14	9.55466e-15	8.93431e-15	8.36283e-15	7.91566e-15	7.43515e-15	7.01496e-15	6.63791e-15	6.24664e-15	5.95175e-15	5.64347e-15	5.39968e-15	5.15683e-15	4.89649e-15	4.68363e-15	4.51323e-15	4.31624e-15	4.1545e-15	3.99047e-15	3.82356e-15	3.68244e-15	3.07543e-15	2.61484e-15	2.23955e-15
17												4.86684e-14	4.0787e-14	3.50872e-14	3.05077e-14	2.67255e-14	2.35537e-14	2.08697e-14	1.85358e-14	1.66702e-14	1.51142e-14	1.38002e-14	1.26327e-14	1.16292e-14	1.07523e-14	9.9691e-15	9.30616e-15	8.66368e-15	8.14245e-15	7.64027e-15	7.17853e-15	6.84213e-15	6.4667e-15	6.08711e-15	5.80833e-15	5.50526e-15	5.23333e-15	5.0397e-15	4.78085e-15	4.59223e-15	4.38854e-15	4.2147e-15	4.05483e-15	3.86797e-15	3.72049e-15	3.58227e-15	2.98513e-15	2.55706e-15	2.20561e-15
18											5.28305e-14	4.45583e-14	3.85651e-14	3.34824e-14	2.92264e-14	2.5673e-14	2.27099e-14	2.01533e-14	1.79817e-14	1.61763e-14	1.46779e-14	1.33575e-14	1.22704e-14	1.13491e-14	1.04722e-14	9.71514e-15	9.06845e-15	8.45355e-15	7.93811e-15	7.48737e-15	7.07237e-15	6.64857e-15	6.31491e-15	5.97788e-15	5.6925e-15	5.36517e-15	5.14383e-15	4.90443e-15	4.70312e-15	4.50247e-15	4.28301e-15	4.106e-15	3.93796e-15	3.78344e-15	3.65134e-15	3.49678e-15	2.93083e-15	2.48821e-15	2.14936e-15
19											4.80341e-14	4.20869e-14	3.67321e-14	3.20843e-14	2.80445e-14	2.4672e-14	2.18152e-14	1.94429e-14	1.73958e-14	1.56841e-14	1.42835e-14	1.29766e-14	1.19283e-14	1.10217e-14	1.02067e-14	9.43569e-15	8.83971e-15	8.23464e-15	7.76997e-15	7.33098e-15	6.91888e-15	6.52858e-15	6.16171e-15	5.84748e-15	5.5705e-15	5.27439e-15	5.01857e-15	4.78665e-15	4.58746e-15	4.3803e-15	4.20946e-15	4.01973e-15	3.87139e-15	3.6987e-15	3.55098e-15	3.42352e-15	2.87051e-15	2.43615e-15	2.10057e-15
20										5.21173e-14	4.52887e-14	3.97561e-14	3.50203e-14	3.0754e-14	2.6928e-14	2.36178e-14	2.09807e-14	1.87729e-14	1.68259e-14	1.52046e-14	1.37888e-14	1.26559e-14	1.16008e-14	1.0732e-14	9.92152e-15	9.25261e-15	8.63666e-15	8.07252e-15	7.57507e-15	7.11504e-15	6.7171e-15	6.35479e-15	6.01081e-15	5.71276e-15	5.43012e-15	5.16298e-15	4.9153e-15	4.69759e-15	4.48976e-15	4.29353e-15	4.12348e-15	3.93419e-15	3.76948e-15	3.63465e-15	3.47935e-15	3.37052e-15	2.80609e-15	2.3849e-15	2.05682e-15
21									5.71556e-14	4.85961e-14	4.29789e-14	3.80358e-14	3.34765e-14	2.94073e-14	2.57666e-14	2.28254e-14	2.02882e-14	1.81086e-14	1.63018e-14	1.47517e-14	1.34102e-14	1.23179e-14	1.12949e-14	1.04575e-14	9.68433e-15	9.04385e-15	8.42389e-15	7.88516e-15	7.40717e-15	6.96578e-15	6.56283e-15	6.2138e-15	5.9157e-15	5.58056e-15	5.31067e-15	5.04846e-15	4.79728e-15	4.59642e-15	4.38212e-15	4.19716e-15	4.03269e-15	3.86428e-15	3.71879e-15	3.55137e-15	3.40625e-15	3.29817e-15	2.75557e-15	2.35033e-15	2.02861e-15
22									5.28419e-14	4.62231e-14	4.10198e-14	3.6355e-14	3.20528e-14	2.82317e-14	2.48297e-14	2.20049e-14	1.96313e-14	1.75722e-14	1.5833e-14	1.43602e-14	1.30802e-14	1.19408e-14	1.10671e-14	1.02169e-14	9.45063e-15	8.82976e-15	8.23063e-15	7.72481e-15	7.24843e-15	6.82515e-15	6.44941e-15	6.11458e-15	5.75103e-15	5.4907e-15	5.20792e-15	4.95905e-15	4.71266e-15	4.50218e-15	4.29249e-15	4.12724e-15	3.94405e-15	3.78914e-15	3.62672e-15	3.50708e-15	3.35283e-15	3.23559e-15	2.71373e-15	2.29416e-15	1.98389e-15
23								5.86469e-14	4.99925e-14	4.42832e-14	3.92382e-14	3.48388e-14	3.07648e-14	2.70297e-14	2.39868e-14	2.12622e-14	1.88951e-14	1.70356e-14	1.54003e-14	1.39428e-14	1.27368e-14	1.17174e-14	1.07729e-14	9.9907e-15	9.29388e-15	8.63528e-15	8.04829e-15	7.55173e-15	7.11498e-15	6.69666e-15	6.32129e-15	5.95378e-15	5.65697e-15	5.38432e-15	5.11372e-15	4.83821e-15	4.63082e-15	4.43041e-15	4.22526e-15	4.04371e-15	3.87592e-15	3.71803e-15	3.57222e-15	3.43853e-15	3.30964e-15	3.16834e-15	2.66108e-15	2.26285e-15	1.95154e-15
24								5.46491e-14	4.77635e-14	4.24384e-14	3.76186e-14	3.33262e-14	2.95677e-14	2.60715e-14	2.31158e-14	2.05875e-14	1.84452e-14	1.64913e-14	1.49315e-14	1.3578e-14	1.24112e-14	1.14334e-14	1.05327e-14	9.7717e-15	9.05554e-15	8.43771e-15	7.90015e-15	7.41201e-15	6.95972e-15	6.54565e-15	6.18022e-15	5.88076e-15	5.57293e-15	5.27223e-15	4.99109e-15	4.77984e-15	4.53216e-15	4.34228e-15	4.15732e-15	3.96901e-15	3.78446e-15	3.65026e-15	3.51398e-15	3.36826e-15	3.24884e-15	3.12851e-15	2.62186e-15	2.22875e-15	1.91764e-15
25							6.20895e-14	5.20429e-14	4.58642e-14	4.07228e-14	3.61614e-14	3.20292e-14	2.83305e-14	2.50917e-14	2.22606e-14	1.98982e-14	1.78285e-14	1.60492e-14	1.45072e-14	1.32555e-14	1.20886e-14	1.11428e-14	1.0254e-14	9.55402e-15	8.86158e-15	8.23894e-15	7.74278e-15	7.25022e-15	6.81677e-15	6.42932e-15	6.06773e-15	5.74375e-15	5.45639e-15	5.18147e-15	4.91949e-15	4.6899e-15	4.464e-15	4.25411e-15	4.07069e-15	3.88767e-15	3.73498e-15	3.58789e-15	3.43966e-15	3.31229e-15	3.17955e-15	3.07714e-15	2.56255e-15	2.18234e-15	1.88997e-15
26							5.77149e-14	4.99019e-14	4.4212e-14	3.92323e-14	3.47501e-14	3.08402e-14	2.72833e-14	2.42562e-14	2.15507e-14	1.92846e-14	1.72723e-14	1.56043e-14	1.41348e-14	1.29068e-14	1.17835e-14	1.08646e-14	1.00444e-14	9.33883e-15	8.69505e-15	8.09403e-15	7.57034e-15	7.13503e-15	6.68128e-15	6.3166e-15	5.95981e-15	5.63997e-15	5.32412e-15	5.08062e-15	4.82069e-15	4.60558e-15	4.39778e-15	4.21248e-15	4.00999e-15	3.8436e-15	3.68602e-15	3.531e-15	3.39071e-15	3.26249e-15	3.14364e-15	3.00984e-15	2.52029e-15	2.15345e-15	1.85425e-15
27							5.49579e-14	4.81898e-14	4.2533e-14	3.77183e-14	3.34558e-14	2.96079e-14	2.62994e-14	2.33359e-14	2.08472e-14	1.86237e-14	1.68185e-14	1.51756e-14	1.37897e-14	1.26361e-14	1.15644e-14	1.06551e-14	9.85921e-15	9.14386e-15	8.50102e-15	7.91156e-15	7.43299e-15	6.98618e-15	6.55051e-15	6.17792e-15	5.83792e-15	5.53755e-15	5.24742e-15	5.00397e-15	4.75979e-15	4.52064e-15	4.32677e-15	4.13657e-15	3.94479e-15	3.77575e-15	3.62372e-15	3.47614e-15	3.3485e-15	3.2108e-15	3.09006e-15	2.9665e-15	2.49145e-15	2.12278e-15	1.83419e-15
28						6.28865e-14	5.27106e-14	4.64168e-14	4.10567e-14	3.63692e-14	3.22606e-14	2.85873e-14	2.54824e-14	2.26138e-14	2.01902e-14	1.81053e-14	1.63009e-14	1.48324e-14	1.34686e-14	1.22829e-14	1.12994e-14	1.04042e-14	9.66641e-15	8.9556e-15	8.36036e-15	7.81391e-15	7.30515e-15	6.86667e-15	6.44497e-15	6.08949e-15	5.75403e-15	5.43958e-15	5.16817e-15	4.90524e-15	4.66281e-15	4.45652e-15	4.24169e-15	4.06096e-15	3.87181e-15	3.71256e-15	3.56946e-15	3.42691e-15	3.29119e-15	3.15281e-15	3.04513e-15	2.93214e-15	2.45713e-15	2.08357e-15	1.80445e-15
29						5.93466e-14	5.09166e-14	4.46814e-14	3.96457e-14	3.50271e-14	3.111e-14	2.76338e-14	2.4552e-14	2.19655e-14	1.96191e-14	1.75569e-14	1.58738e-14	1.44375e-14	1.31191e-14	1.20195e-14	1.10409e-14	1.0195e-14	9.43285e-15	8.74355e-15	8.18696e-15	7.64283e-15	7.16537e-15	6.72635e-15	6.33684e-15	5.98289e-15	5.63989e-15	5.35061e-15	5.07054e-15	4.83426e-15	4.60133e-15	4.3678e-15	4.1699e-15	4.01346e-15	3.81905e-15	3.66636e-15	3.50859e-15	3.38193e-15	3.24174e-15	3.11347e-15	2.99416e-15	2.88923e-15	2.42436e-15	2.06078e-15	1.77885e-15
30						5.67596e-14	4.92331e-14	4.32964e-14	3.83056e-14	3.38709e-14	3.01106e-14	2.66699e-14	2.37964e-14	2.12389e-14	1.89945e-14	1.71202e-14	1.54431e-14	1.40315e-14	1.28235e-14	1.17723e-14	1.08235e-14	9.99217e-15	9.29501e-15	8.60511e-15	8.04781e-15	7.50708e-15	7.03279e-15	6.61403e-15	6.24856e-15	5.89991e-15	5.57604e-15	5.26371e-15	4.99408e-15	4.76896e-15	4.52666e-15	4.31838e-15	4.12297e-15	3.94669e-15	3.76102e-15	3.60247e-15	3.46476e-15	3.3364e-15	3.19632e-15	3.07621e-15	2.95091e-15	2.84903e-15	2.38172e-15	2.0289e-15	1.74999e-15
31						5.47999e-14	4.77468e-14	4.19444e-14	3.70264e-14	3.28103e-14	2.91777e-14	2.59198e-14	2.311e-14	2.06144e-14	1.84485e-14	1.66643e-14	1.5085e-14	1.37329e-14	1.25351e-14	1.14738e-14	1.05911e-14	9.80777e-15	9.0883e-15	8.44648e-15	7.87656e-15	7.38048e-15	6.93175e-15	6.53001e-15	6.13158e-15	5.81106e-15	5.47321e-15	5.18251e-15	4.94631e-15	4.68132e-15	4.46889e-15	4.25892e-15	4.07009e-15	3.86748e-15	3.72205e-15	3.56296e-15	3.40835e-15	3.2823e-15	3.14202e-15	3.03049e-15	2.92023e-15	2.81431e-15	2.35308e-15	1.99871e-15	1.73076e-15
32					6.35176e-14	5.30822e-14	4.62854e-14	4.06863e-14	3.59428e-14	3.171e-14	2.82105e-14	2.50923e-14	2.24271e-14	2.00824e-14	1.79958e-14	1.61906e-14	1.47343e-14	1.34001e-14	1.2259e-14	1.12493e-14	1.03792e-14	9.62177e-15	8.90882e-15	8.29167e-15	7.73725e-15	7.2424e-15	6.80525e-15	6.40569e-15	6.04187e-15	5.69882e-15	5.39841e-15	5.10356e-15	4.84161e-15	4.61867e-15	4.39971e-15	4.20088e-15	3.98629e-15	3.81232e-15	3.6703e-15	3.51892e-15	3.35989e-15	3.23172e-15	3.1033e-15	2.97238e-15	2.87361e-15	2.77057e-15	2.31715e-15	1.98337e-15	1.70949e-15
33					6.04351e-14	5.16293e-14	4.48901e-14	3.94945e-14	3.48127e-14	3.0786e-14	2.73221e-14	2.43519e-14	2.1787e-14	1.95156e-14	1.75316e-14	1.58155e-14	1.44205e-14	1.31235e-14	1.20046e-14	1.10159e-14	1.01703e-14	9.42429e-15	8.76324e-15	8.17678e-15	7.62717e-15	7.13615e-15	6.68761e-15	6.31561e-15	5.93341e-15	5.61402e-15	5.3213e-15	5.03099e-15	4.7901e-15	4.53903e-15	4.33811e-15	4.14297e-15	3.94362e-15	3.78176e-15	3.6156e-15	3.45605e-15	3.31965e-15	3.17502e-15	3.06612e-15	2.95437e-15	2.84167e-15	2.72855e-15	2.29037e-15	1.94857e-15	1.68843e-15
34					5.83647e-14	5.01099e-14	4.36184e-14	3.82741e-14	3.37595e-14	2.98679e-14	2.65027e-14	2.36406e-14	2.11243e-14	1.8979e-14	1.70949e-14	1.5445e-14	1.39965e-14	1.28418e-14	1.17549e-14	1.08177e-14	9.96947e-15	9.27047e-15	8.61411e-15	8.02108e-15	7.48571e-15	7.0077e-15	6.5894e-15	6.20828e-15	5.85925e-15	5.53315e-15	5.23355e-15	4.95594e-15	4.7217e-15	4.47811e-15	4.27278e-15	4.08513e-15	3.89556e-15	3.72653e-15	3.56764e-15	3.4154e-15	3.2801e-15	3.13811e-15	3.02135e-15	2.90098e-15	2.79685e-15	2.69064e-15	2.26491e-15	1.93183e-15	1.66872e-15
35					5.66486e-14	4.87124e-14	4.25105e-14	3.72849e-14	3.27636e-14	2.90228e-14	2.58036e-14	2.30038e-14	2.05648e-14	1.84868e-14	1.66773e-14	1.51311e-14	1.37652e-14	1.25555e-14	1.15407e-14	1.06e-14	9.80076e-15	9.07374e-15	8.44234e-15	7.87209e-15	7.35793e-15	6.91752e-15	6.49315e-15	6.09555e-15	5.76615e-15	5.45145e-15	5.16216e-15	4.89871e-15	4.6689e-15	4.43022e-15	4.20891e-15	4.0222e-15	3.85553e-15	3.68335e-15	3.5331e-15	3.37801e-15	3.24056e-15	3.11059e-15	2.99001e-15	2.87317e-15	2.76602e-15	2.67043e-15	2.23383e-15	1.90764e-15	1.64574e-15
36				6.79343e-14	5.5081e-14	4.75466e-14	4.14539e-14	3.62618e-14	3.19383e-14	2.8273e-14	2.5149e-14	2.2422e-14	2.01089e-14	1.80054e-14	1.6306e-14	1.4768e-14	1.34405e-14	1.227e-14	1.1286e-14	1.04067e-14	9.61556e-15	8.91993e-15	8.31915e-15	7.76738e-15	7.28993e-15	6.80885e-15	6.38362e-15	6.04213e-15	5.69581e-15	5.36467e-15	5.09642e-15	4.83315e-15	4.58868e-15	4.36652e-15	4.1581e-15	3.96788e-15	3.78528e-15	3.62846e-15	3.47567e-15	3.32691e-15	3.18677e-15	3.08135e-15	2.94956e-15	2.84111e-15	2.73386e-15	2.63818e-15	2.21159e-15	1.89223e-15	1.62998e-15
37				6.4726e-14	5.36947e-14	4.62041e-14	4.03333e-14	3.53337e-14	3.1106e-14	2.75274e-14	2.44586e-14	2.18633e-14	1.95379e-14	1.76131e-14	1.5942e-14	1.44341e-14	1.31678e-14	1.20787e-14	1.10916e-14	1.02254e-14	9.47123e-15	8.79311e-15	8.1909e-15	7.63508e-15	7.16311e-15	6.69733e-15	6.28597e-15	5.9572e-15	5.61604e-15	5.31083e-15	5.04389e-15	4.75537e-15	4.52684e-15	4.31874e-15	4.11265e-15	3.92483e-15	3.75103e-15	3.58798e-15	3.43818e-15	3.29644e-15	3.14226e-15	3.03365e-15	2.91826e-15	2.80765e-15	2.69977e-15	2.60982e-15	2.19482e-15	1.8622e-15	1.61618e-15
38				6.2433e-14	5.23372e-14	4.51297e-14	3.93279e-14	3.43727e-14	3.03482e-14	2.68835e-14	2.38e-14	2.12902e-14	1.91563e-14	1.72359e-14	1.55257e-14	1.41644e-14	1.29107e-14	1.18602e-14	1.08857e-14	1.00579e-14	9.27778e-15	8.65438e-15	8.05678e-15	7.51658e-15	7.03703e-15	6.59637e-15	6.22003e-15	5.8536e-15	5.51227e-15	5.2491e-15	4.93727e-15	4.7127e-15	4.47754e-15	4.26167e-15	4.06871e-15	3.88248e-15	3.70506e-15	3.55547e-15	3.39738e-15	3.25393e-15	3.11657e-15	2.99382e-15	2.88582e-15	2.77651e-15	2.66544e-15	2.56288e-15	2.16842e-15	1.84514e-15	1.59854e-15
39				6.06168e-14	5.12174e-14	4.4219e-14	3.81776e-14	3.3502e-14	2.96059e-14	2.61987e-14	2.32626e-14	2.07857e-14	1.86525e-14	1.68398e-14	1.52218e-14	1.3866e-14	1.2661e-14	1.15962e-14	1.0691e-14	9.89527e-15	9.16883e-15	8.51627e-15	7.94195e-15	7.3881e-15	6.93347e-15	6.5181e-15	6.12311e-15	5.78705e-15	5.44427e-15	5.17035e-15	4.90351e-15	4.65668e-15	4.42069e-15	4.21896e-15	4.02074e-15	3.83677e-15	3.64989e-15	3.50753e-15	3.34965e-15	3.21579e-15	3.08421e-15	2.96479e-15	2.85006e-15	2.74495e-15	2.64251e-15	2.54901e-15	2.13809e-15	1.83125e-15	1.57914e-15
40				5.9069e-14	5.00001e-14	4.31133e-14	3.74663e-14	3.27659e-14	2.88212e-14	2.56056e-14	2.27411e-14	2.03569e-14	1.82627e-14	1.64472e-14	1.49568e-14	1.36282e-14	1.24295e-14	1.1451e-14	1.05251e-14	9.72514e-15	9.0006e-15	8.36427e-15	7.79562e-15	7.29038e-15	6.84101e-15	6.43006e-15	6.04008e-15	5.71868e-15	5.39027e-15	5.10138e-15	4.84213e-15	4.60219e-15	4.3646e-15	4.16979e-15	3.96145e-15	3.78398e-15	3.61558e-15	3.46468e-15	3.32009e-15	3.1813e-15	3.04889e-15	2.9287e-15	2.82146e-15	2.70922e-15	2.61528e-15	2.51635e-15	2.11756e-15	1.80685e-15	1.56714e-15
41				5.77569e-14	4.90919e-14	4.20395e-14	3.65033e-14	3.20462e-14	2.82155e-14	2.49356e-14	2.22297e-14	1.99192e-14	1.78724e-14	1.61581e-14	1.46743e-14	1.33806e-14	1.21908e-14	1.11982e-14	1.03471e-14	9.56256e-15	8.86013e-15	8.27067e-15	7.68333e-15	7.19177e-15	6.72872e-15	6.32465e-15	5.97303e-15	5.63456e-15	5.30953e-15	5.03409e-15	4.77097e-15	4.53436e-15	4.31461e-15	4.10318e-15	3.9168e-15	3.75524e-15	3.5892e-15	3.43532e-15	3.28652e-15	3.14777e-15	3.02203e-15	2.90646e-15	2.79633e-15	2.68594e-15	2.59471e-15	2.49543e-15	2.09599e-15	1.79101e-15	1.54919e-15
42			7.13783e-14	5.6371e-14	4.79088e-14	4.1306e-14	3.57927e-14	3.1325e-14	2.75219e-14	2.4453e-14	2.17033e-14	1.94633e-14	1.75248e-14	1.5823e-14	1.43579e-14	1.3116e-14	1.20593e-14	1.10242e-14	1.0182e-14	9.41007e-15	8.73109e-15	8.16342e-15	7.58807e-15	7.10516e-15	6.65059e-15	6.25824e-15	5.90508e-15	5.55601e-15	5.2512e-15	4.96924e-15	4.72975e-15	4.46975e-15	4.26523e-15	4.07098e-15	3.88406e-15	3.70148e-15	3.5328e-15	3.38541e-15	3.24997e-15	3.10658e-15	2.9968e-15	2.86788e-15	2.76791e-15	2.66951e-15	2.56595e-15	2.46605e-15	2.07999e-15	1.77169e-15	1.53528e-15
43			6.85756e-14	5.51724e-14	4.68774e-14	4.03642e-14	3.50222e-14	3.06074e-14	2.7016e-14	2.39147e-14	2.12936e-14	1.90745e-14	1.71652e-14	1.55369e-14	1.41165e-14	1.29152e-14	1.18095e-14	1.08782e-14	1.00202e-14	9.27339e-15	8.60949e-15	8.00647e-15	7.4969e-15	6.98326e-15	6.57717e-15	6.17768e-15	5.81045e-15	5.49156e-15	5.19397e-15	4.92892e-15	4.66995e-15	4.43329e-15	4.2203e-15	4.0195e-15	3.8413e-15	3.66846e-15	3.51151e-15	3.36092e-15	3.21456e-15	3.08414e-15	2.95059e-15	2.84978e-15	2.73313e-15	2.63797e-15	2.53903e-15	2.44573e-15	2.05687e-15	1.75814e-15	1.51961e-15
44			6.63634e-14	5.41793e-14	4.60348e-14	3.95819e-14	3.42754e-14	2.99443e-14	2.64183e-14	2.33869e-14	2.08813e-14	1.8714e-14	1.68344e-14	1.52371e-14	1.38434e-14	1.26648e-14	1.16121e-14	1.06822e-14	9.87763e-15	9.15828e-15	8.46357e-15	7.92558e-15	7.37808e-15	6.92661e-15	6.49914e-15	6.10863e-15	5.75556e-15	5.43574e-15	5.14719e-15	4.8665e-15	4.62115e-15	4.37803e-15	4.18414e-15	3.98485e-15	3.79726e-15	3.62992e-15	3.47458e-15	3.32453e-15	3.18619e-15	3.05377e-15	2.92941e-15	2.82113e-15	2.70806e-15	2.61026e-15	2.51985e-15	2.42032e-15	2.03986e-15	1.74386e-15	1.50647e-15
45			6.46017e-14	5.31731e-14	4.51892e-14	3.8761e-14	3.35824e-14	2.94205e-14	2.58567e-14	2.29442e-14	2.04533e-14	1.83382e-14	1.65338e-14	1.49887e-14	1.36163e-14	1.24522e-14	1.14194e-14	1.05393e-14	9.70921e-15	8.99922e-15	8.36696e-15	7.7902e-15	7.26959e-15	6.8309e-15	6.41574e-15	6.01919e-15	5.67901e-15	5.3577e-15	5.09432e-15	4.81276e-15	4.57159e-15	4.33954e-15	4.13161e-15	3.92955e-15	3.75743e-15	3.59326e-15	3.42026e-15	3.28549e-15	3.15485e-15	3.02965e-15	2.90352e-15	2.79101e-15	2.68711e-15	2.58304e-15	2.49107e-15	2.40306e-15	2.02181e-15	1.73014e-15	1.49571e-15
46			6.3329e-14	5.20809e-14	4.43476e-14	3.80748e-14	3.29902e-14	2.87981e-14	2.53761e-14	2.24587e-14	2.00962e-14	1.79828e-14	1.62396e-14	1.47208e-14	1.34257e-14	1.22844e-14	1.12525e-14	1.03868e-14	9.57558e-15	8.88624e-15	8.25053e-15	7.68388e-15	7.20838e-15	6.75541e-15	6.33788e-15	5.95411e-15	5.61601e-15	5.30019e-15	5.02227e-15	4.77215e-15	4.51139e-15	4.29799e-15	4.08783e-15	3.89316e-15	3.71512e-15	3.5583e-15	3.40641e-15	3.26338e-15	3.1194e-15	3.00172e-15	2.88174e-15	2.76407e-15	2.65945e-15	2.55838e-15	2.47354e-15	2.37642e-15	2.00098e-15	1.70849e-15	1.48001e-15
47			6.18705e-14	5.1371e-14	4.34881e-14	3.73993e-14	3.23506e-14	2.83105e-14	2.48572e-14	2.2101e-14	1.97048e-14	1.77048e-14	1.59655e-14	1.4478e-14	1.32332e-14	1.20553e-14	1.10944e-14	1.02102e-14	9.47342e-15	8.74432e-15	8.15188e-15	7.60722e-15	7.10268e-15	6.68324e-15	6.26946e-15	5.90553e-15	5.57224e-15	5.25468e-15	4.96288e-15	4.72193e-15	4.4749e-15	4.25246e-15	4.04874e-15	3.86603e-15	3.68438e-15	3.51324e-15	3.37325e-15	3.22955e-15	3.09501e-15	2.96726e-15	2.85236e-15	2.73892e-15	2.63548e-15	2.5361e-15	2.4429e-15	2.35474e-15	1.99036e-15	1.70131e-15	1.47187e-15
48			6.06186e-14	5.04502e-14	4.2799e-14	3.67548e-14	3.17231e-14	2.77636e-14	2.44131e-14	2.17196e-14	1.93953e-14	1.74217e-14	1.5706e-14	1.4261e-14	1.3014e-14	1.19102e-14	1.0942e-14	1.007e-14	9.31426e-15	8.64564e-15	8.04553e-15	7.50542e-15	7.02366e-15	6.5879e-15	6.19652e-15	5.8213e-15	5.50071e-15	5.1932e-15	4.90552e-15	4.66396e-15	4.42687e-15	4.19894e-15	4.01981e-15	3.82786e-15	3.65579e-15	3.49011e-15	3.33665e-15	3.19892e-15	3.06361e-15	2.94369e-15	2.82431e-15	2.71515e-15	2.60709e-15	2.51907e-15	2.42167e-15	2.34106e-15	1.97733e-15	1.68685e-15	1.45842e-15
49			5.96532e-14	4.95976e-14	4.20838e-14	3.60008e-14	3.11761e-14	2.73589e-14	2.41097e-14	2.1321e-14	1.90352e-14	1.7085e-14	1.54768e-14	1.408e-14	1.283e-14	1.17388e-14	1.07776e-14	9.95756e-15	9.21018e-15	8.52614e-15	7.94378e-15	7.42186e-15	6.94739e-15	6.52237e-15	6.13822e-15	5.77065e-15	5.43987e-15	5.15419e-15	4.88428e-15	4.61028e-15	4.39098e-15	4.17547e-15	3.9663e-15	3.78578e-15	3.62432e-15	3.45742e-15	3.31678e-15	3.16844e-15	3.03546e-15	2.91437e-15	2.80479e-15	2.69098e-15	2.59152e-15	2.49571e-15	2.40715e-15	2.32038e-15	1.95964e-15	1.67545e-15	1.45117e-15
50			5.87758e-14	4.87288e-14	4.13908e-14	3.53748e-14	3.06425e-14	2.68035e-14	2.35788e-14	2.09405e-14	1.87276e-14	1.68373e-14	1.52307e-14	1.38729e-14	1.26597e-14	1.15758e-14	1.0657e-14	9.83152e-15	9.0942e-15	8.44134e-15	7.87311e-15	7.34112e-15	6.87017e-15	6.44671e-15	6.05106e-15	5.71178e-15	5.3756e-15	5.09532e-15	4.81358e-15	4.57076e-15	4.34288e-15	4.13621e-15	3.93952e-15	3.76161e-15	3.58267e-15	3.4248e-15	3.28347e-15	3.13842e-15	3.0074e-15	2.89111e-15	2.77587e-15	2.67807e-15	2.57205e-15	2.484e-15	2.38443e-15	2.29724e-15	1.9357e-15	1.66016e-15	1.44027e-15
51			5.78541e-14	4.80606e-14	4.05439e-14	3.48591e-14	3.01419e-14	2.63544e-14	2.32916e-14	2.05902e-14	1.84289e-14	1.65782e-14	1.50412e-14	1.3676e-14	1.24661e-14	1.14475e-14	1.05348e-14	9.68351e-15	8.99005e-15	8.35233e-15	7.76065e-15	7.2778e-15	6.7903e-15	6.38122e-15	5.98828e-15	5.65179e-15	5.31538e-15	5.03526e-15	4.77151e-15	4.52318e-15	4.30448e-15	4.08354e-15	3.91019e-15	3.72205e-15	3.55541e-15	3.39534e-15	3.24742e-15	3.11925e-15	2.98489e-15	2.87179e-15	2.75413e-15	2.64937e-15	2.55149e-15	2.45048e-15	2.36685e-15	2.28238e-15	1.93268e-15	1.64938e-15	1.42505e-15
52		7.37162e-14	5.69237e-14	4.73593e-14	4.0054e-14	3.43619e-14	2.96223e-14	2.59819e-14	2.28925e-14	2.03581e-14	1.81787e-14	1.6324e-14	1.48411e-14	1.34537e-14	1.22954e-14	1.12675e-14	1.03951e-14	9.60717e-15	8.89689e-15	8.26747e-15	7.68038e-15	7.18022e-15	6.72113e-15	6.31532e-15	5.92208e-15	5.60681e-15	5.28964e-15	5.00487e-15	4.74088e-15	4.50569e-15	4.26668e-15	4.05736e-15	3.87092e-15	3.69147e-15	3.5242e-15	3.37785e-15	3.22014e-15	3.0872e-15	2.96127e-15	2.84394e-15	2.73182e-15	2.62714e-15	2.52314e-15	2.43732e-15	2.34773e-15	2.26925e-15	1.91134e-15	1.63889e-15	1.42101e-15
53		7.15914e-14	5.61766e-14	4.66491e-14	3.93386e-14	3.37505e-14	2.92408e-14	2.55435e-14	2.25669e-14	2.00268e-14	1.79026e-14	1.61865e-14	1.46239e-14	1.32798e-14	1.21558e-14	1.10986e-14	1.02933e-14	9.4814e-15	8.79258e-15	8.16581e-15	7.61237e-15	7.11729e-15	6.67137e-15	6.26794e-15	5.87393e-15	5.54018e-15	5.23655e-15	4.95597e-15	4.70128e-15	4.4419e-15	4.22543e-15	4.02137e-15	3.83332e-15	3.6657e-15	3.49235e-15	3.33814e-15	3.20307e-15	3.06007e-15	2.94485e-15	2.82729e-15	2.71326e-15	2.6074e-15	2.5149e-15	2.42086e-15	2.33125e-15	2.24878e-15	1.90052e-15	1.62544e-15	1.41138e-15
54		6.99435e-14	5.52087e-14	4.59485e-14	3.88312e-14	3.33345e-14	2.87804e-14	2.51679e-14	2.22053e-14	1.97089e-14	1.76902e-14	1.5907e-14	1.4424e-14	1.31264e-14	1.20013e-14	1.10068e-14	1.01417e-14	9.3717e-15	8.69552e-15	8.08074e-15	7.5285e-15	7.03969e-15	6.59589e-15	6.19676e-15	5.83991e-15	5.48076e-15	5.18384e-15	4.92714e-15	4.64796e-15	4.41839e-15	4.1973e-15	3.98775e-15	3.80673e-15	3.63823e-15	3.46938e-15	3.31571e-15	3.1721e-15	3.04157e-15	2.92655e-15	2.79415e-15	2.69455e-15	2.59226e-15	2.49395e-15	2.41305e-15	2.31445e-15	2.23216e-15	1.88313e-15	1.61151e-15	1.40115e-15
55		6.85584e-14	5.47758e-14	4.531e-14	3.82875e-14	3.27314e-14	2.83911e-14	2.47986e-14	2.19277e-14	1.94338e-14	1.74106e-14	1.57033e-14	1.42448e-14	1.29546e-14	1.18674e-14	1.08773e-14	1.00289e-14	9.27069e-15	8.61382e-15	7.99923e-15	7.45498e-15	6.96403e-15	6.54876e-15	6.13862e-15	5.77314e-15	5.43891e-15	5.13819e-15	4.87266e-15	4.6277e-15	4.37837e-15	4.15932e-15	3.96808e-15	3.78287e-15	3.60993e-15	3.44186e-15	3.2926e-15	3.16402e-15	3.01043e-15	2.89987e-15	2.78681e-15	2.6844e-15	2.57279e-15	2.47976e-15	2.38494e-15	2.30198e-15	2.22634e-15	1.87045e-15	1.60324e-15	1.38858e-15
56		6.75588e-14	5.39865e-14	4.46921e-14	3.78149e-14	3.2323e-14	2.80065e-14	2.44525e-14	2.16368e-14	1.91431e-14	1.721e-14	1.55498e-14	1.40767e-14	1.27926e-14	1.17209e-14	1.07698e-14	9.93921e-15	9.16029e-15	8.49427e-15	7.91603e-15	7.38375e-15	6.91054e-15	6.48142e-15	6.08027e-15	5.73079e-15	5.38931e-15	5.1041e-15	4.84171e-15	4.56637e-15	4.34704e-15	4.14532e-15	3.93788e-15	3.74311e-15	3.57567e-15	3.423e-15	3.2706e-15	3.11845e-15	2.99427e-15	2.87191e-15	2.76406e-15	2.65388e-15	2.55797e-15	2.45907e-15	2.37294e-15	2.28315e-15	2.21041e-15	1.86394e-15	1.59348e-15	1.3826e-15
57		6.64071e-14	5.31835e-14	4.41512e-14	3.72771e-14	3.1893e-14	2.75915e-14	2.41571e-14	2.13434e-14	1.90016e-14	1.69879e-14	1.53371e-14	1.38988e-14	1.26779e-14	1.15983e-14	1.06369e-14	9.78952e-15	9.08728e-15	8.4217e-15	7.85527e-15	7.32733e-15	6.84098e-15	6.40277e-15	6.04082e-15	5.67125e-15	5.35579e-15	5.05233e-15	4.79819e-15	4.53811e-15	4.30563e-15	4.09435e-15	3.89615e-15	3.72137e-15	3.54947e-15	3.39016e-15	3.24468e-15	3.11331e-15	2.97559e-15	2.85459e-15	2.74664e-15	2.63459e-15	2.54168e-15	2.45169e-15	2.35713e-15	2.26465e-15	2.19578e-15	1.85026e-15	1.58298e-15	1.37607e-15
58		6.52753e-14	5.26373e-14	4.3596e-14	3.68586e-14	3.149e-14	2.73072e-14	2.38869e-14	2.11092e-14	1.87813e-14	1.6773e-14	1.51695e-14	1.3777e-14	1.25345e-14	1.14688e-14	1.05498e-14	9.70897e-15	8.985e-15	8.34397e-15	7.75428e-15	7.25678e-15	6.79632e-15	6.36153e-15	5.99201e-15	5.62363e-15	5.31146e-15	5.00762e-15	4.75015e-15	4.50391e-15	4.28273e-15	4.06706e-15	3.87506e-15	3.69955e-15	3.53058e-15	3.3703e-15	3.2136e-15	3.08546e-15	2.94791e-15	2.8343e-15	2.72946e-15	2.62093e-15	2.524e-15	2.42577e-15	2.33997e-15	2.25738e-15	2.1748e-15	1.8396e-15	1.5716e-15	1.36766e-15
59		6.44536e-14	5.19737e-14	4.31476e-14	3.64067e-14	3.10727e-14	2.69497e-14	2.3576e-14	2.07936e-14	1.85396e-14	1.65976e-14	1.49854e-14	1.35804e-14	1.23847e-14	1.13459e-14	1.0442e-14	9.62277e-15	8.92223e-15	8.26753e-15	7.70445e-15	7.197e-15	6.71849e-15	6.31199e-15	5.93116e-15	5.58673e-15	5.26918e-15	4.97666e-15	4.71676e-15	4.48114e-15	4.25503e-15	4.02982e-15	3.84347e-15	3.66422e-15	3.50386e-15	3.34367e-15	3.20918e-15	3.07441e-15	2.94258e-15	2.82151e-15	2.70955e-15	2.60147e-15	2.50813e-15	2.41284e-15	2.32413e-15	2.24331e-15	2.16608e-15	1.82954e-15	1.57068e-15	1.35885e-15
60		6.3658e-14	5.15058e-14	4.26781e-14	3.59885e-14	3.0832e-14	2.66012e-14	2.33423e-14	2.05461e-14	1.83182e-14	1.63956e-14	1.48197e-14	1.34783e-14	1.22764e-14	1.12674e-14	1.03333e-14	9.54006e-15	8.8288e-15	8.20072e-15	7.63917e-15	7.12634e-15	6.66783e-15	6.26355e-15	5.88464e-15	5.55102e-15	5.24262e-15	4.94731e-15	4.68845e-15	4.45574e-15	4.21426e-15	4.01286e-15	3.81747e-15	3.64202e-15	3.4807e-15	3.31892e-15	3.18033e-15	3.04661e-15	2.92376e-15	2.81229e-15	2.68995e-15	2.58854e-15	2.494e-15	2.40056e-15	2.31162e-15	2.22531e-15	2.14524e-15	1.81598e-15	1.55466e-15	1.35515e-15
61		6.29563e-14	5.08156e-14	4.21571e-14	3.55449e-14	3.04884e-14	2.63493e-14	2.30699e-14	2.03662e-14	1.81067e-14	1.62567e-14	1.46943e-14	1.33504e-14	1.21455e-14	1.11463e-14	1.02609e-14	9.43558e-15	8.77649e-15	8.14964e-15	7.57139e-15	7.07079e-15	6.62368e-15	6.20599e-15	5.85685e-15	5.50154e-15	5.20328e-15	4.90233e-15	4.65247e-15	4.40382e-15	4.19321e-15	3.97809e-15	3.79704e-15	3.62871e-15	3.45584e-15	3.30225e-15	3.15805e-15	3.03456e-15	2.908e-15	2.78912e-15	2.67443e-15	2.58375e-15	2.47493e-15	2.38907e-15	2.29769e-15	2.21379e-15	2.13925e-15	1.8066e-15	1.55271e-15	1.34301e-15
62		6.23053e-14	5.01853e-14	4.18081e-14	3.51258e-14	3.00915e-14	2.60078e-14	2.27483e-14	2.01244e-14	1.78723e-14	1.61272e-14	1.45606e-14	1.32281e-14	1.20516e-14	1.1003e-14	1.01485e-14	9.3789e-15	8.68187e-15	8.06929e-15	7.50174e-15	7.03016e-15	6.56743e-15	6.1644e-15	5.78168e-15	5.4791e-15	5.1824e-15	4.87709e-15	4.62695e-15	4.37921e-15	4.15199e-15	3.96357e-15	3.76947e-15	3.60093e-15	3.42878e-15	3.28356e-15	3.14536e-15	3.01e-15	2.89193e-15	2.77898e-15	2.66567e-15	2.55654e-15	2.46161e-15	2.37266e-15	2.28569e-15	2.20487e-15	2.13584e-15	1.79954e-15	1.54756e-15	1.33835e-15
63		6.16679e-14	4.98133e-14	4.12866e-14	3.48511e-14	2.97284e-14	2.58075e-14	2.25544e-14	1.99951e-14	1.78119e-14	1.59538e-14	1.44107e-14	1.30988e-14	1.19553e-14	1.0932e-14	1.00733e-14	9.32235e-15	8.60784e-15	8.0025e-15	7.48514e-15	6.96072e-15	6.54809e-15	6.12085e-15	5.75474e-15	5.4426e-15	5.13012e-15	4.85081e-15	4.58204e-15	4.35754e-15	4.14261e-15	3.95208e-15	3.75476e-15	3.57149e-15	3.41418e-15	3.26408e-15	3.12748e-15	2.99545e-15	2.87268e-15	2.757e-15	2.64208e-15	2.54593e-15	2.45514e-15	2.363e-15	2.27298e-15	2.195e-15	2.12e-15	1.79143e-15	1.5306e-15	1.33063e-15
64		6.13308e-14	4.93625e-14	4.09258e-14	3.44651e-14	2.9455e-14	2.55447e-14	2.22866e-14	1.97342e-14	1.76246e-14	1.58203e-14	1.42994e-14	1.29715e-14	1.18193e-14	1.08512e-14	1.00047e-14	9.22651e-15	8.52932e-15	7.96381e-15	7.4106e-15	6.91755e-15	6.48153e-15	6.08906e-15	5.71327e-15	5.39548e-15	5.09546e-15	4.81474e-15	4.56361e-15	4.32145e-15	4.1163e-15	3.91164e-15	3.72977e-15	3.56714e-15	3.40039e-15	3.24189e-15	3.11225e-15	2.97797e-15	2.84679e-15	2.73847e-15	2.63434e-15	2.54248e-15	2.43712e-15	2.34561e-15	2.26588e-15	2.1824e-15	2.10765e-15	1.78334e-15	1.52865e-15	1.32505e-15
65		6.05062e-14	4.90538e-14	4.05575e-14	3.41848e-14	2.91754e-14	2.52705e-14	2.21175e-14	1.95625e-14	1.74781e-14	1.56125e-14	1.41713e-14	1.28818e-14	1.17488e-14	1.07496e-14	9.92171e-15	9.17852e-15	8.50078e-15	7.8911e-15	7.35141e-15	6.90306e-15	6.44205e-15	6.0351e-15	5.67875e-15	5.35823e-15	5.0581e-15	4.77443e-15	4.54249e-15	4.31423e-15	4.09175e-15	3.8974e-15	3.71355e-15	3.54646e-15	3.37944e-15	3.23181e-15	3.09264e-15	2.96558e-15	2.84913e-15	2.72762e-15	2.6217e-15	2.5198e-15	2.42334e-15	2.33932e-15	2.25404e-15	2.17381e-15	2.09629e-15	1.77475e-15	1.51989e-15	1.31914e-15
66		6.01081e-14	4.84389e-14	4.01321e-14	3.3833e-14	2.89965e-14	2.50354e-14	2.19922e-14	1.93975e-14	1.72958e-14	1.55718e-14	1.40563e-14	1.27598e-14	1.16656e-14	1.06999e-14	9.85325e-15	9.11491e-15	8.42707e-15	7.81928e-15	7.31907e-15	6.82204e-15	6.38664e-15	6.00867e-15	5.65574e-15	5.32579e-15	5.04162e-15	4.7487e-15	4.51889e-15	4.28746e-15	4.0753e-15	3.87391e-15	3.70331e-15	3.51673e-15	3.36967e-15	3.21108e-15	3.08386e-15	2.94889e-15	2.83639e-15	2.71797e-15	2.61002e-15	2.50002e-15	2.41256e-15	2.32287e-15	2.24772e-15	2.16535e-15	2.0926e-15	1.76612e-15	1.51423e-15	1.3158e-15
67		5.96772e-14	4.81336e-14	3.98505e-14	3.35798e-14	2.86896e-14	2.4831e-14	2.17095e-14	1.91931e-14	1.7161e-14	1.54299e-14	1.39173e-14	1.26729e-14	1.15621e-14	1.06178e-14	9.76566e-15	9.02114e-15	8.38904e-15	7.78553e-15	7.26183e-15	6.78608e-15	6.34575e-15	5.98726e-15	5.6217e-15	5.29417e-15	5.00498e-15	4.72302e-15	4.4896e-15	4.26898e-15	4.04556e-15	3.85728e-15	3.6751e-15	3.50344e-15	3.34116e-15	3.20249e-15	3.06379e-15	2.93532e-15	2.81596e-15	2.69584e-15	2.60501e-15	2.50011e-15	2.40439e-15	2.31721e-15	2.23369e-15	2.1506e-15	2.07521e-15	1.75975e-15	1.51131e-15	1.30738e-15
68		5.91023e-14	4.76962e-14	3.95005e-14	3.33216e-14	2.8431e-14	2.46257e-14	2.15346e-14	1.9078e-14	1.69846e-14	1.53221e-14	1.38114e-14	1.25614e-14	1.14867e-14	1.0537e-14	9.69644e-15	8.97511e-15	8.30842e-15	7.74703e-15	7.23738e-15	6.73691e-15	6.33545e-15	5.94689e-15	5.57036e-15	5.26172e-15	4.98137e-15	4.71683e-15	4.46046e-15	4.22903e-15	4.02547e-15	3.8345e-15	3.65079e-15	3.48351e-15	3.33155e-15	3.18097e-15	3.04642e-15	2.92661e-15	2.80627e-15	2.69343e-15	2.58814e-15	2.4934e-15	2.39375e-15	2.31317e-15	2.22676e-15	2.14449e-15	2.06947e-15	1.752e-15	1.50278e-15	1.3037e-15
69		5.87373e-14	4.73493e-14	3.91401e-14	3.29541e-14	2.83324e-14	2.44305e-14	2.13616e-14	1.89589e-14	1.68905e-14	1.51707e-14	1.37131e-14	1.25001e-14	1.1399e-14	1.04613e-14	9.65185e-15	8.9023e-15	8.25346e-15	7.70006e-15	7.17028e-15	6.70637e-15	6.28498e-15	5.92181e-15	5.55312e-15	5.24693e-15	4.94623e-15	4.69023e-15	4.43319e-15	4.22446e-15	4.01442e-15	3.82407e-15	3.63666e-15	3.46633e-15	3.3106e-15	3.17751e-15	3.04111e-15	2.90597e-15	2.78825e-15	2.67949e-15	2.57683e-15	2.47347e-15	2.39032e-15	2.29865e-15	2.21542e-15	2.1358e-15	2.06068e-15	1.74705e-15	1.49807e-15	1.29733e-15
70		5.82446e-14	4.71359e-14	3.88645e-14	3.27733e-14	2.80605e-14	2.41889e-14	2.1252e-14	1.88148e-14	1.67589e-14	1.51035e-14	1.36566e-14	1.24185e-14	1.13358e-14	1.04075e-14	9.58704e-15	8.85169e-15	8.22204e-15	7.65624e-15	7.15223e-15	6.67468e-15	6.26291e-15	5.87651e-15	5.52628e-15	5.2155e-15	4.92328e-15	4.65232e-15	4.42284e-15	4.20704e-15	3.996e-15	3.80043e-15	3.61873e-15	3.46035e-15	3.30282e-15	3.15285e-15	3.02908e-15	2.89578e-15	2.77267e-15	2.6711e-15	2.56559e-15	2.46581e-15	2.37359e-15	2.28956e-15	2.21296e-15	2.12435e-15	2.05095e-15	1.73619e-15	1.49499e-15	1.29858e-15
71		5.78014e-14	4.67396e-14	3.86329e-14	3.24883e-14	2.77995e-14	2.4072e-14	2.1095e-14	1.86676e-14	1.66744e-14	1.49744e-14	1.35476e-14	1.23326e-14	1.12414e-14	1.03636e-14	9.5523e-15	8.8099e-15	8.18834e-15	7.6029e-15	7.09694e-15	6.63433e-15	6.22506e-15	5.85216e-15	5.50654e-15	5.19886e-15	4.92154e-15	4.65418e-15	4.39695e-15	4.18307e-15	3.97827e-15	3.78635e-15	3.5992e-15	3.43761e-15	3.28305e-15	3.14129e-15	3.01629e-15	2.89084e-15	2.76921e-15	2.66253e-15	2.55295e-15	2.45119e-15	2.36131e-15	2.27819e-15	2.19827e-15	2.11591e-15	2.04501e-15	1.73283e-15	1.4833e-15	1.29419e-15
72	7.72932e-14	5.73445e-14	4.64224e-14	3.83668e-14	3.23265e-14	2.76463e-14	2.38888e-14	2.09464e-14	1.85395e-14	1.65813e-14	1.49097e-14	1.34885e-14	1.22643e-14	1.12166e-14	1.02945e-14	9.49141e-15	8.77182e-15	8.13953e-15	7.57443e-15	7.06633e-15	6.61472e-15	6.20117e-15	5.82933e-15	5.47114e-15	5.1592e-15	4.88244e-15	4.63527e-15	4.37915e-15	4.1686e-15	3.95104e-15	3.78119e-15	3.59185e-15	3.42184e-15	3.27089e-15	3.13597e-15	2.99368e-15	2.87147e-15	2.75694e-15	2.65481e-15	2.55171e-15	2.45426e-15	2.35056e-15	2.27611e-15	2.18773e-15	2.11564e-15	2.03823e-15	1.72762e-15	1.48478e-15	1.28623e-15
73	7.65846e-14	5.72574e-14	4.61831e-14	3.80743e-14	3.21017e-14	2.74828e-14	2.38137e-14	2.08206e-14	1.84407e-14	1.64509e-14	1.48294e-14	1.34385e-14	1.22002e-14	1.11459e-14	1.02196e-14	9.44123e-15	8.73801e-15	8.09382e-15	7.53288e-15	7.02037e-15	6.60404e-15	6.16516e-15	5.79427e-15	5.45413e-15	5.14756e-15	4.86011e-15	4.616e-15	4.3659e-15	4.13706e-15	3.94271e-15	3.75329e-15	3.5792e-15	3.41711e-15	3.25673e-15	3.11682e-15	2.99676e-15	2.8724e-15	2.75255e-15	2.64059e-15	2.54031e-15	2.44091e-15	2.35071e-15	2.26574e-15	2.18544e-15	2.1016e-15	2.03668e-15	1.72371e-15	1.47768e-15	1.28216e-15
74	7.57367e-14	5.67841e-14	4.58615e-14	3.79588e-14	3.1969e-14	2.72616e-14	2.36351e-14	2.07467e-14	1.83363e-14	1.6346e-14	1.47499e-14	1.33184e-14	1.21195e-14	1.11097e-14	1.01696e-14	9.39445e-15	8.69907e-15	8.04893e-15	7.50701e-15	7.01531e-15	6.53958e-15	6.14105e-15	5.76398e-15	5.42932e-15	5.12171e-15	4.84514e-15	4.59612e-15	4.35297e-15	4.12373e-15	3.92146e-15	3.73862e-15	3.56029e-15	3.40828e-15	3.2464e-15	3.10739e-15	2.9752e-15	2.85574e-15	2.73822e-15	2.6327e-15	2.5294e-15	2.43345e-15	2.34883e-15	2.25733e-15	2.17769e-15	2.10187e-15	2.02967e-15	1.71536e-15	1.47472e-15	1.27981e-15
75	7.47905e-14	5.65432e-14	4.56535e-14	3.7732e-14	3.17811e-14	2.71581e-14	2.35407e-14	2.06252e-14	1.82113e-14	1.63018e-14	1.47015e-14	1.32848e-14	1.20692e-14	1.10558e-14	1.01782e-14	9.35218e-15	8.65284e-15	8.0193e-15	7.47294e-15	6.96553e-15	6.51149e-15	6.11394e-15	5.74956e-15	5.42189e-15	5.09657e-15	4.82182e-15	4.57094e-15	4.34917e-15	4.1145e-15	3.91323e-15	3.73447e-15	3.5569e-15	3.39073e-15	3.2484e-15	3.10196e-15	2.97079e-15	2.84365e-15	2.73922e-15	2.62685e-15	2.51897e-15	2.42995e-15	2.33767e-15	2.24759e-15	2.16936e-15	2.09228e-15	2.01825e-15	1.71107e-15	1.47215e-15	1.27395e-15
76	7.42503e-14	5.62176e-14	4.52995e-14	3.74451e-14	3.15487e-14	2.70304e-14	2.34009e-14	2.04688e-14	1.8148e-14	1.62434e-14	1.45799e-14	1.31596e-14	1.20112e-14	1.0996e-14	1.00833e-14	9.31293e-15	8.60963e-15	8.0092e-15	7.41593e-15	6.93936e-15	6.50131e-15	6.09079e-15	5.73885e-15	5.40734e-15	5.09607e-15	4.81775e-15	4.55128e-15	4.32091e-15	4.11233e-15	3.89711e-15	3.72318e-15	3.53957e-15	3.38492e-15	3.22799e-15	3.09617e-15	2.96843e-15	2.84053e-15	2.73626e-15	2.62159e-15	2.51704e-15	2.41869e-15	2.33309e-15	2.24707e-15	2.16623e-15	2.0918e-15	2.02289e-15	1.7135e-15	1.46655e-15	1.2731e-15
77	7.37295e-14	5.59373e-14	4.51431e-14	3.72896e-14	3.14142e-14	2.68487e-14	2.32452e-14	2.03651e-14	1.80453e-14	1.61573e-14	1.45287e-14	1.31429e-14	1.19429e-14	1.09601e-14	1.00688e-14	9.25936e-15	8.61342e-15	7.96732e-15	7.39271e-15	6.93597e-15	6.49037e-15	6.07668e-15	5.71526e-15	5.39175e-15	5.07931e-15	4.79716e-15	4.55602e-15	4.31409e-15	4.0852e-15	3.88832e-15	3.6983e-15	3.52837e-15	3.37345e-15	3.22216e-15	3.08852e-15	2.95668e-15	2.83719e-15	2.7226e-15	2.61182e-15	2.5088e-15	2.41852e-15	2.31998e-15	2.24401e-15	2.16304e-15	2.08537e-15	2.01421e-15	1.70569e-15	1.46558e-15	1.27174e-15
78	7.33988e-14	5.57007e-14	4.48912e-14	3.72075e-14	3.1297e-14	2.67618e-14	2.31477e-14	2.0357e-14	1.79879e-14	1.60726e-14	1.45086e-14	1.30938e-14	1.19333e-14	1.0924e-14	1.00158e-14	9.228e-15	8.56443e-15	7.94524e-15	7.3913e-15	6.92873e-15	6.46236e-15	6.05732e-15	5.6983e-15	5.36774e-15	5.06586e-15	4.78214e-15	4.53583e-15	4.29085e-15	4.08049e-15	3.8737e-15	3.70148e-15	3.52157e-15	3.36469e-15	3.21295e-15	3.08187e-15	2.94742e-15	2.82805e-15	2.71452e-15	2.60765e-15	2.50445e-15	2.41848e-15	2.32169e-15	2.23186e-15	2.15429e-15	2.07985e-15	2.00541e-15	1.69995e-15	1.46161e-15	1.27129e-15
79	7.29189e-14	5.5601e-14	4.48722e-14	3.70117e-14	3.11432e-14	2.66463e-14	2.30346e-14	2.02143e-14	1.79447e-14	1.60302e-14	1.43869e-14	1.30849e-14	1.18583e-14	1.08642e-14	9.9961e-15	9.2128e-15	8.52876e-15	7.91625e-15	7.36746e-15	6.88572e-15	6.44808e-15	6.03909e-15	5.67754e-15	5.34048e-15	5.04755e-15	4.77511e-15	4.51864e-15	4.29049e-15	4.07064e-15	3.87706e-15	3.68443e-15	3.51276e-15	3.35794e-15	3.20539e-15	3.06381e-15	2.94385e-15	2.8204e-15	2.70207e-15	2.58821e-15	2.49523e-15	2.40473e-15	2.3205e-15	2.2313e-15	2.14819e-15	2.07429e-15	2.00254e-15	1.69817e-15	1.45848e-15	1.26771e-15
80	7.23783e-14	5.53284e-14	4.47439e-14	3.69047e-14	3.10181e-14	2.6505e-14	2.30276e-14	2.01426e-14	1.78689e-14	1.59999e-14	1.43563e-14	1.30505e-14	1.18464e-14	1.08562e-14	9.94787e-15	9.1775e-15	8.48323e-15	7.88047e-15	7.33523e-15	6.85261e-15	6.41813e-15	6.03135e-15	5.67607e-15	5.34342e-15	5.03792e-15	4.75357e-15	4.50421e-15	4.26697e-15	4.05718e-15	3.85191e-15	3.68198e-15	3.51099e-15	3.3502e-15	3.20206e-15	3.06323e-15	2.936e-15	2.80602e-15	2.70129e-15	2.59068e-15	2.49546e-15	2.40017e-15	2.31345e-15	2.23311e-15	2.14442e-15	2.06716e-15	2.00394e-15	1.6965e-15	1.45835e-15	1.26555e-15
81	7.23084e-14	5.51541e-14	4.4616e-14	3.67635e-14	3.1069e-14	2.647e-14	2.29045e-14	2.00598e-14	1.77845e-14	1.59399e-14	1.43097e-14	1.3009e-14	1.18088e-14	1.08316e-14	9.90989e-15	9.15174e-15	8.46621e-15	7.87167e-15	7.32592e-15	6.84812e-15	6.39516e-15	6.02152e-15	5.64222e-15	5.31371e-15	5.01723e-15	4.7597e-15	4.49934e-15	4.25474e-15	4.06179e-15	3.86344e-15	3.68075e-15	3.50854e-15	3.34025e-15	3.1879e-15	3.05528e-15	2.92489e-15	2.80809e-15	2.69609e-15	2.59403e-15	2.49175e-15	2.39242e-15	2.30952e-15	2.22755e-15	2.14105e-15	2.06331e-15	1.99741e-15	1.68876e-15	1.45373e-15	1.26168e-15
82	7.18941e-14	5.50549e-14	4.43881e-14	3.66406e-14	3.08349e-14	2.63904e-14	2.28391e-14	2.00423e-14	1.77417e-14	1.5902e-14	1.42936e-14	1.29111e-14	1.17675e-14	1.07497e-14	9.88655e-15	9.15552e-15	8.44661e-15	7.84604e-15	7.30815e-15	6.81447e-15	6.40143e-15	5.99178e-15	5.6435e-15	5.31219e-15	5.01004e-15	4.74062e-15	4.49877e-15	4.25366e-15	4.04173e-15	3.85344e-15	3.66404e-15	3.48936e-15	3.34387e-15	3.19221e-15	3.06321e-15	2.9213e-15	2.81259e-15	2.69248e-15	2.58736e-15	2.48761e-15	2.39223e-15	2.3038e-15	2.21639e-15	2.13671e-15	2.06496e-15	1.99501e-15	1.69463e-15	1.45046e-15	1.2628e-15
83	7.13971e-14	5.49344e-14	4.42453e-14	3.65022e-14	3.07795e-14	2.63105e-14	2.27665e-14	2.00166e-14	1.77042e-14	1.57702e-14	1.42492e-14	1.29009e-14	1.17516e-14	1.07617e-14	9.875e-15	9.0827e-15	8.44626e-15	7.83808e-15	7.28846e-15	6.81391e-15	6.38858e-15	5.99705e-15	5.6244e-15	5.30753e-15	4.99548e-15	4.7302e-15	4.47824e-15	4.25775e-15	4.04279e-15	3.84521e-15	3.66276e-15	3.49441e-15	3.32359e-15	3.18255e-15	3.05538e-15	2.92306e-15	2.8025e-15	2.68978e-15	2.57979e-15	2.4822e-15	2.3893e-15	2.2954e-15	2.21286e-15	2.13867e-15	2.06356e-15	1.98815e-15	1.68729e-15	1.44751e-15	1.25686e-15
84	7.13797e-14	5.46825e-14	4.42213e-14	3.64522e-14	3.07303e-14	2.62222e-14	2.27644e-14	1.99432e-14	1.76566e-14	1.58098e-14	1.42026e-14	1.28768e-14	1.16968e-14	1.07236e-14	9.84662e-15	9.11744e-15	8.4204e-15	7.81667e-15	7.29242e-15	6.7951e-15	6.37552e-15	5.9816e-15	5.60034e-15	5.29494e-15	4.99829e-15	4.72934e-15	4.4753e-15	4.24483e-15	4.02759e-15	3.83254e-15	3.65396e-15	3.48288e-15	3.32566e-15	3.17813e-15	3.04379e-15	2.91711e-15	2.79355e-15	2.68299e-15	2.5753e-15	2.48349e-15	2.38254e-15	2.29827e-15	2.21114e-15	2.13215e-15	2.05931e-15	1.99211e-15	1.685e-15	1.44528e-15	1.25609e-15
85	7.11415e-14	5.4604e-14	4.40724e-14	3.64179e-14	3.05927e-14	2.61599e-14	2.26884e-14	1.99435e-14	1.76395e-14	1.57664e-14	1.41886e-14	1.28266e-14	1.16956e-14	1.07081e-14	9.83978e-15	9.08258e-15	8.39547e-15	7.79827e-15	7.26537e-15	6.7919e-15	6.35156e-15	5.96847e-15	5.6186e-15	5.28808e-15	4.9841e-15	4.70969e-15	4.46337e-15	4.24198e-15	4.03307e-15	3.83899e-15	3.64941e-15	3.48884e-15	3.32609e-15	3.17224e-15	3.04609e-15	2.90898e-15	2.80077e-15	2.67443e-15	2.57589e-15	2.47275e-15	2.38544e-15	2.29758e-15	2.21253e-15	2.13298e-15	2.05639e-15	1.98887e-15	1.68822e-15	1.44472e-15	1.25446e-15
86	7.1211e-14	5.45423e-14	4.40292e-14	3.63225e-14	3.05811e-14	2.61351e-14	2.26464e-14	1.99214e-14	1.7635e-14	1.5738e-14	1.41816e-14	1.28169e-14	1.16842e-14	1.06932e-14	9.8469e-15	9.07165e-15	8.39902e-15	7.799e-15	7.28532e-15	6.79854e-15	6.35608e-15	5.96041e-15	5.60351e-15	5.27848e-15	4.99256e-15	4.71371e-15	4.47056e-15	4.24251e-15	4.02161e-15	3.82403e-15	3.64645e-15	3.48012e-15	3.316e-15	3.17028e-15	3.0374e-15	2.91044e-15	2.79404e-15	2.67268e-15	2.57165e-15	2.47189e-15	2.38471e-15	2.29286e-15	2.20892e-15	2.13196e-15	2.05481e-15	1.9852e-15	1.68239e-15	1.44565e-15	1.25259e-15
87	7.09302e-14	5.46181e-14	4.39822e-14	3.64092e-14	3.05907e-14	2.60695e-14	2.26169e-14	1.98092e-14	1.7589e-14	1.57415e-14	1.41574e-14	1.28163e-14	1.16807e-14	1.06953e-14	9.81344e-15	9.06874e-15	8.38834e-15	7.78791e-15	7.2689e-15	6.7927e-15	6.33904e-15	5.95235e-15	5.61173e-15	5.2843e-15	4.98279e-15	4.71841e-15	4.46135e-15	4.2317e-15	4.02148e-15	3.82484e-15	3.6489e-15	3.48167e-15	3.32235e-15	3.17201e-15	3.03214e-15	2.91574e-15	2.79234e-15	2.67616e-15	2.56865e-15	2.47172e-15	2.3777e-15	2.28397e-15	2.20849e-15	2.13033e-15	2.05654e-15	1.98697e-15	1.68144e-15	1.44391e-15	1.25725e-15
88	7.08451e-14	5.44328e-14	4.38819e-14	3.63453e-14	3.04851e-14	2.61399e-14	2.26358e-14	1.98221e-14	1.7605e-14	1.57717e-14	1.4175e-14	1.27967e-14	1.16687e-14	1.06455e-14	9.81476e-15	9.0647e-15	8.40094e-15	7.76693e-15	7.24936e-15	6.77339e-15	6.34455e-15	5.95685e-15	5.60982e-15	5.26694e-15	4.98263e-15	4.70402e-15	4.46414e-15	4.23925e-15	4.02054e-15	3.81617e-15	3.6419e-15	3.48059e-15	3.31502e-15	3.1751e-15	3.03561e-15	2.90237e-15	2.79049e-15	2.67424e-15	2.56845e-15	2.47552e-15	2.37897e-15	2.2916e-15	2.20222e-15	2.13135e-15	2.05263e-15	1.986e-15	1.68304e-15	1.44173e-15	1.25226e-15
89	7.06889e-14	5.44086e-14	4.39802e-14	3.63346e-14	3.05184e-14	2.60844e-14	2.25741e-14	1.98554e-14	1.75568e-14	1.57213e-14	1.41419e-14	1.28368e-14	1.16709e-14	1.07071e-14	9.83379e-15	9.0705e-15	8.39095e-15	7.80586e-15	7.26661e-15	6.76551e-15	6.34533e-15	5.95472e-15	5.59216e-15	5.27316e-15	4.9711e-15	4.69679e-15	4.45826e-15	4.23595e-15	4.01836e-15	3.82529e-15	3.63706e-15	3.47574e-15	3.31168e-15	3.17487e-15	3.03833e-15	2.90981e-15	2.78322e-15	2.66869e-15	2.5697e-15	2.4754e-15	2.37107e-15	2.29372e-15	2.20391e-15	2.12537e-15	2.05471e-15	1.9843e-15	1.67779e-15	1.44015e-15	1.25172e-15
90	7.07576e-14	5.45175e-14	4.39244e-14	3.60995e-14	3.04863e-14	2.60961e-14	2.25696e-14	1.98733e-14	1.75697e-14	1.57161e-14	1.41171e-14	1.28182e-14	1.16722e-14	1.06715e-14	9.81444e-15	9.05325e-15	8.38756e-15	7.78575e-15	7.23461e-15	6.75901e-15	6.33691e-15	5.94405e-15	5.59944e-15	5.27149e-15	4.98242e-15	4.70313e-15	4.46059e-15	4.23737e-15	4.01581e-15	3.8208e-15	3.63904e-15	3.4797e-15	3.31416e-15	3.1716e-15	3.03103e-15	2.90301e-15	2.77929e-15	2.67053e-15	2.56491e-15	2.47701e-15	2.37117e-15	2.28989e-15	2.20632e-15	2.1265e-15	2.05731e-15	1.97803e-15	1.68084e-15	1.4446e-15	1.25194e-15
91	7.08431e-14	5.43789e-14	4.39298e-14	3.63054e-14	3.04857e-14	2.60518e-14	2.25646e-14	1.98021e-14	1.75962e-14	1.57128e-14	1.41247e-14	1.28092e-14	1.16603e-14	1.06699e-14	9.82317e-15	9.04924e-15	8.38515e-15	7.77642e-15	7.2516e-15	6.76379e-15	6.32974e-15	5.95144e-15	5.61126e-15	5.26817e-15	4.98111e-15	4.70009e-15	4.45425e-15	4.23381e-15	4.01825e-15	3.81664e-15	3.64382e-15	3.4749e-15	3.31612e-15	3.17513e-15	3.0311e-15	2.90995e-15	2.7949e-15	2.67121e-15	2.56596e-15	2.4717e-15	2.37415e-15	2.29388e-15	2.20191e-15	2.12803e-15	2.05113e-15	1.98516e-15	1.68372e-15	1.44494e-15	1.25592e-15
92	7.10119e-14	5.43474e-14	4.39247e-14	3.6267e-14	3.05236e-14	2.61231e-14	2.26099e-14	1.98312e-14	1.75673e-14	1.57039e-14	1.41719e-14	1.28434e-14	1.16883e-14	1.06871e-14	9.80023e-15	9.04041e-15	8.39453e-15	7.78387e-15	7.25174e-15	6.77542e-15	6.32656e-15	5.94886e-15	5.60448e-15	5.28271e-15	4.97483e-15	4.70795e-15	4.45432e-15	4.23292e-15	4.01744e-15	3.8243e-15	3.64415e-15	3.48256e-15	3.31464e-15	3.16795e-15	3.03628e-15	2.90866e-15	2.78829e-15	2.67405e-15	2.56811e-15	2.4683e-15	2.37683e-15	2.29219e-15	2.20667e-15	2.12821e-15	2.05549e-15	1.99002e-15	1.68242e-15	1.44428e-15	1.25218e-15
93	7.12885e-14	5.4511e-14	4.40954e-14	3.62836e-14	3.05976e-14	2.60557e-14	2.26262e-14	1.98703e-14	1.75866e-14	1.57162e-14	1.41564e-14	1.28085e-14	1.16666e-14	1.06989e-14	9.80191e-15	9.06673e-15	8.38863e-15	7.78429e-15	7.26508e-15	6.79022e-15	6.33018e-15	5.95933e-15	5.59779e-15	5.28066e-15	4.97948e-15	4.70976e-15	4.46344e-15	4.22318e-15	4.02104e-15	3.82412e-15	3.64313e-15	3.47545e-15	3.31386e-15	3.16838e-15	3.03858e-15	2.90496e-15	2.79025e-15	2.68285e-15	2.56699e-15	2.47639e-15	2.37577e-15	2.29389e-15	2.20841e-15	2.125e-15	2.05592e-15	1.98275e-15	1.68243e-15	1.44832e-15	1.25503e-15
94	7.10875e-14	5.46222e-14	4.41155e-14	3.64157e-14	3.06442e-14	2.61535e-14	2.27134e-14	1.98813e-14	1.75999e-14	1.579e-14	1.41887e-14	1.28421e-14	1.16944e-14	1.0707e-14	9.81491e-15	9.0676e-15	8.38143e-15	7.79805e-15	7.2713e-15	6.7882e-15	6.35441e-15	5.9597e-15	5.58924e-15	5.27586e-15	4.97339e-15	4.72823e-15	4.46142e-15	4.2318e-15	4.01924e-15	3.83194e-15	3.65689e-15	3.48438e-15	3.32919e-15	3.17542e-15	3.03101e-15	2.90733e-15	2.78928e-15	2.67712e-15	2.57267e-15	2.47478e-15	2.3854e-15	2.2972e-15	2.21058e-15	2.13245e-15	2.05263e-15	1.98387e-15	1.6813e-15	1.4409e-15	1.25346e-15
95	7.13689e-14	5.46168e-14	4.40848e-14	3.64313e-14	3.06363e-14	2.62374e-14	2.26664e-14	1.98958e-14	1.76201e-14	1.57825e-14	1.41917e-14	1.28318e-14	1.16935e-14	1.06985e-14	9.87104e-15	9.0832e-15	8.41082e-15	7.79511e-15	7.25813e-15	6.78913e-15	6.35494e-15	5.95423e-15	5.62167e-15	5.28692e-15	4.99749e-15	4.72015e-15	4.46907e-15	4.24393e-15	4.03157e-15	3.84081e-15	3.64819e-15	3.48238e-15	3.31741e-15	3.17761e-15	3.03988e-15	2.91276e-15	2.79035e-15	2.67935e-15	2.57306e-15	2.47618e-15	2.38729e-15	2.29381e-15	2.21573e-15	2.13361e-15	2.05647e-15	1.98692e-15	1.68344e-15	1.44584e-15	1.25576e-15
96	7.144e-14	5.4762e-14	4.4137e-14	3.64904e-14	3.07216e-14	2.62094e-14	2.27779e-14	1.99827e-14	1.76576e-14	1.57979e-14	1.42048e-14	1.2877e-14	1.17296e-14	1.07271e-14	9.87973e-15	9.11434e-15	8.43058e-15	7.81938e-15	7.28655e-15	6.81815e-15	6.36559e-15	5.96567e-15	5.61531e-15	5.30233e-15	5.00363e-15	4.71703e-15	4.47952e-15	4.24728e-15	4.0387e-15	3.83763e-15	3.66156e-15	3.49001e-15	3.32159e-15	3.17954e-15	3.04227e-15	2.91309e-15	2.81027e-15	2.68535e-15	2.58104e-15	2.47635e-15	2.38885e-15	2.29921e-15	2.21501e-15	2.12918e-15	2.05945e-15	1.98977e-15	1.68875e-15	1.44916e-15	1.26013e-15
97	7.14792e-14	5.49382e-14	4.42745e-14	3.65453e-14	3.08274e-14	2.62229e-14	2.27412e-14	1.99739e-14	1.76661e-14	1.58234e-14	1.42229e-14	1.29138e-14	1.17549e-14	1.07318e-14	9.87608e-15	9.1173e-15	8.42914e-15	7.83865e-15	7.28826e-15	6.80764e-15	6.3806e-15	5.98334e-15	5.62489e-15	5.29836e-15	5.00556e-15	4.73462e-15	4.47968e-15	4.24405e-15	4.04346e-15	3.84278e-15	3.65647e-15	3.48921e-15	3.33376e-15	3.18312e-15	3.04515e-15	2.92192e-15	2.79917e-15	2.68065e-15	2.57963e-15	2.4799e-15	2.38552e-15	2.3027e-15	2.20884e-15	2.13748e-15	2.05361e-15	1.98942e-15	1.69183e-15	1.4468e-15	1.26133e-15
98	7.17485e-14	5.50537e-14	4.44108e-14	3.67151e-14	3.08532e-14	2.63862e-14	2.28531e-14	2.00842e-14	1.77557e-14	1.58782e-14	1.4304e-14	1.29586e-14	1.17637e-14	1.07545e-14	9.8965e-15	9.1419e-15	8.44503e-15	7.8437e-15	7.30411e-15	6.81393e-15	6.37402e-15	5.99142e-15	5.64064e-15	5.30827e-15	5.01221e-15	4.74814e-15	4.48371e-15	4.25095e-15	4.04497e-15	3.848e-15	3.65618e-15	3.49915e-15	3.32953e-15	3.1953e-15	3.05861e-15	2.91499e-15	2.80617e-15	2.69246e-15	2.58976e-15	2.48398e-15	2.39421e-15	2.30455e-15	2.21735e-15	2.14269e-15	2.06579e-15	1.99152e-15	1.69237e-15	1.45056e-15	1.26189e-15
99	7.20513e-14	5.50655e-14	4.45504e-14	3.68298e-14	3.0964e-14	2.64845e-14	2.28605e-14	2.01219e-14	1.77971e-14	1.59509e-14	1.42968e-14	1.29591e-14	1.18205e-14	1.07846e-14	9.90996e-15	9.16384e-15	8.47768e-15	7.89016e-15	7.32764e-15	6.84177e-15	6.39948e-15	6.01341e-15	5.65178e-15	5.32389e-15	5.02663e-15	4.75636e-15	4.48453e-15	4.26722e-15	4.06264e-15	3.85473e-15	3.66452e-15	3.5031e-15	3.33589e-15	3.19885e-15	3.06108e-15	2.93195e-15	2.81822e-15	2.69735e-15	2.58595e-15	2.48634e-15	2.38958e-15	2.30384e-15	2.22544e-15	2.14121e-15	2.06332e-15	1.99303e-15	1.68642e-15	1.45434e-15	1.25924e-15
100	7.25173e-14	5.53403e-14	4.46293e-14	3.68391e-14	3.1102e-14	2.65166e-14	2.29564e-14	2.0146e-14	1.78698e-14	1.59611e-14	1.43696e-14	1.29999e-14	1.18525e-14	1.0849e-14	9.95928e-15	9.19651e-15	8.49356e-15	7.89894e-15	7.35453e-15	6.84921e-15	6.40988e-15	6.02953e-15	5.65695e-15	5.34708e-15	5.03328e-15	4.75949e-15	4.5075e-15	4.26906e-15	4.059e-15	3.85446e-15	3.68921e-15	3.50651e-15	3.34834e-15	3.20683e-15	3.06053e-15	2.93326e-15	2.81253e-15	2.70465e-15	2.59026e-15	2.49644e-15	2.40483e-15	2.3122e-15	2.22972e-15	2.14675e-15	2.07043e-15	2.00293e-15	1.6971e-15	1.45359e-15	1.26335e-15
101	7.29807e-14	5.54538e-14	4.48434e-14	3.69816e-14	3.1157e-14	2.66914e-14	2.30511e-14	2.02663e-14	1.78912e-14	1.59991e-14	1.4437e-14	1.30541e-14	1.19006e-14	1.0884e-14	9.96605e-15	9.19206e-15	8.51789e-15	7.91066e-15	7.39159e-15	6.88882e-15	6.43919e-15	6.02772e-15	5.6798e-15	5.3486e-15	5.04511e-15	4.7614e-15	4.51276e-15	4.27457e-15	4.07735e-15	3.87364e-15	3.67971e-15	3.51414e-15	3.35465e-15	3.20089e-15	3.07819e-15	2.94198e-15	2.82752e-15	2.7019e-15	2.6027e-15	2.49602e-15	2.40269e-15	2.31854e-15	2.23594e-15	2.15623e-15	2.07513e-15	2.00309e-15	1.69784e-15	1.45825e-15	1.26781e-15
102	7.33649e-14	5.58652e-14	4.50643e-14	3.71849e-14	3.12641e-14	2.67876e-14	2.31445e-14	2.03483e-14	1.79983e-14	1.60847e-14	1.44709e-14	1.31006e-14	1.19231e-14	1.08923e-14	1.00268e-14	9.22875e-15	8.55552e-15	7.91995e-15	7.38358e-15	6.89899e-15	6.46805e-15	6.05242e-15	5.68131e-15	5.36819e-15	5.0802e-15	4.77503e-15	4.52809e-15	4.28408e-15	4.0943e-15	3.87828e-15	3.69587e-15	3.51582e-15	3.36506e-15	3.21968e-15	3.07873e-15	2.95358e-15	2.81764e-15	2.71204e-15	2.60018e-15	2.5023e-15	2.41286e-15	2.32015e-15	2.23594e-15	2.15428e-15	2.07854e-15	2.00593e-15	1.70067e-15	1.45966e-15	1.26771e-15
103	7.38199e-14	5.59569e-14	4.51062e-14	3.7311e-14	3.15382e-14	2.6857e-14	2.32335e-14	2.03823e-14	1.80807e-14	1.61468e-14	1.45723e-14	1.31584e-14	1.19488e-14	1.09337e-14	1.00719e-14	9.29898e-15	8.57484e-15	7.97208e-15	7.412e-15	6.92679e-15	6.48098e-15	6.08514e-15	5.70574e-15	5.38394e-15	5.0733e-15	4.7979e-15	4.53805e-15	4.3133e-15	4.08819e-15	3.90075e-15	3.70265e-15	3.53921e-15	3.38222e-15	3.22527e-15	3.08453e-15	2.96084e-15	2.83125e-15	2.71816e-15	2.61706e-15	2.50495e-15	2.41529e-15	2.32807e-15	2.24218e-15	2.1597e-15	2.07889e-15	2.01097e-15	1.69963e-15	1.46225e-15	1.26927e-15
104	7.43247e-14	5.61081e-14	4.53356e-14	3.75254e-14	3.16243e-14	2.69349e-14	2.34116e-14	2.04637e-14	1.82378e-14	1.62374e-14	1.46027e-14	1.3208e-14	1.20199e-14	1.09936e-14	1.01105e-14	9.3292e-15	8.62785e-15	7.98696e-15	7.43739e-15	6.95565e-15	6.49009e-15	6.10641e-15	5.73648e-15	5.4014e-15	5.07849e-15	4.81074e-15	4.56053e-15	4.31738e-15	4.10804e-15	3.90126e-15	3.71342e-15	3.54372e-15	3.37453e-15	3.23858e-15	3.10304e-15	2.96562e-15	2.83922e-15	2.72276e-15	2.61722e-15	2.5139e-15	2.42565e-15	2.33421e-15	2.24623e-15	2.15867e-15	2.08624e-15	2.02309e-15	1.70816e-15	1.46612e-15	1.27299e-15
105	7.49181e-14	5.64859e-14	4.56234e-14	3.77382e-14	3.17285e-14	2.7136e-14	2.34943e-14	2.06328e-14	1.82688e-14	1.63016e-14	1.46359e-14	1.32487e-14	1.20899e-14	1.10354e-14	1.01525e-14	9.34844e-15	8.67681e-15	8.01894e-15	7.46668e-15	6.96659e-15	6.50275e-15	6.1213e-15	5.73621e-15	5.41649e-15	5.10093e-15	4.82085e-15	4.57757e-15	4.34061e-15	4.11251e-15	3.9147e-15	3.72722e-15	3.56565e-15	3.39635e-15	3.23863e-15	3.10621e-15	2.97238e-15	2.85137e-15	2.7389e-15	2.62171e-15	2.52948e-15	2.42094e-15	2.33338e-15	2.2498e-15	2.17239e-15	2.09359e-15	2.02154e-15	1.71436e-15	1.47088e-15	1.27684e-15
106	7.55847e-14	5.67499e-14	4.59412e-14	3.79515e-14	3.18708e-14	2.73081e-14	2.36737e-14	2.07088e-14	1.8362e-14	1.63674e-14	1.47373e-14	1.33238e-14	1.21383e-14	1.10998e-14	1.01676e-14	9.38548e-15	8.67515e-15	8.06145e-15	7.50132e-15	6.9982e-15	6.55941e-15	6.13898e-15	5.77636e-15	5.42869e-15	5.14058e-15	4.85177e-15	4.58239e-15	4.34951e-15	4.1279e-15	3.92744e-15	3.74134e-15	3.56172e-15	3.40365e-15	3.24368e-15	3.10845e-15	2.98627e-15	2.85762e-15	2.74162e-15	2.62967e-15	2.53519e-15	2.43311e-15	2.3342e-15	2.25798e-15	2.17517e-15	2.10424e-15	2.02731e-15	1.71842e-15	1.47392e-15	1.27803e-15
107	7.65388e-14	5.71175e-14	4.61392e-14	3.82254e-14	3.20963e-14	2.74766e-14	2.37514e-14	2.08409e-14	1.84346e-14	1.64896e-14	1.48184e-14	1.34121e-14	1.21847e-14	1.11712e-14	1.02432e-14	9.43525e-15	8.73413e-15	8.10025e-15	7.54265e-15	7.03247e-15	6.58924e-15	6.17931e-15	5.79097e-15	5.45979e-15	5.14818e-15	4.85811e-15	4.60341e-15	4.37751e-15	4.14267e-15	3.94549e-15	3.74625e-15	3.57952e-15	3.42395e-15	3.2638e-15	3.12808e-15	2.98942e-15	2.86367e-15	2.75733e-15	2.64264e-15	2.54526e-15	2.44066e-15	2.34845e-15	2.25967e-15	2.18668e-15	2.10419e-15	2.02755e-15	1.72173e-15	1.47969e-15	1.28493e-15
108	7.72754e-14	5.74943e-14	4.64408e-14	3.84253e-14	3.23867e-14	2.76452e-14	2.39767e-14	2.09764e-14	1.85632e-14	1.66038e-14	1.49102e-14	1.34594e-14	1.22586e-14	1.12122e-14	1.02711e-14	9.51722e-15	8.78855e-15	8.13665e-15	7.56497e-15	7.06965e-15	6.62689e-15	6.19894e-15	5.82256e-15	5.48087e-15	5.17002e-15	4.88917e-15	4.62624e-15	4.38768e-15	4.16753e-15	3.95658e-15	3.76311e-15	3.58498e-15	3.43727e-15	3.27551e-15	3.13321e-15	3.00123e-15	2.8746e-15	2.76269e-15	2.64849e-15	2.55113e-15	2.45595e-15	2.35944e-15	2.27464e-15	2.19408e-15	2.11503e-15	2.04214e-15	1.72814e-15	1.48306e-15	1.28758e-15
109		5.78557e-14	4.66394e-14	3.87181e-14	3.25596e-14	2.78675e-14	2.41309e-14	2.11991e-14	1.86892e-14	1.66905e-14	1.50161e-14	1.35487e-14	1.23412e-14	1.12515e-14	1.03394e-14	9.51386e-15	8.8174e-15	8.18382e-15	7.6071e-15	7.1003e-15	6.63553e-15	6.23132e-15	5.8485e-15	5.49412e-15	5.20564e-15	4.89595e-15	4.64453e-15	4.4052e-15	4.17082e-15	3.97151e-15	3.78406e-15	3.60914e-15	3.4366e-15	3.2909e-15	3.14183e-15	3.01481e-15	2.87516e-15	2.76777e-15	2.66377e-15	2.56219e-15	2.45684e-15	2.36885e-15	2.28003e-15	2.19806e-15	2.12191e-15	2.04829e-15	1.73137e-15	1.48767e-15	1.29013e-15
110		5.83163e-14	4.70564e-14	3.89476e-14	3.27298e-14	2.80793e-14	2.42393e-14	2.13087e-14	1.87904e-14	1.68069e-14	1.50862e-14	1.36377e-14	1.24262e-14	1.13557e-14	1.0399e-14	9.59455e-15	8.86961e-15	8.21701e-15	7.65e-15	7.14353e-15	6.67364e-15	6.27153e-15	5.87422e-15	5.54132e-15	5.22741e-15	4.93122e-15	4.67237e-15	4.4217e-15	4.20068e-15	3.99255e-15	3.80925e-15	3.61071e-15	3.45855e-15	3.29868e-15	3.15402e-15	3.02614e-15	2.89951e-15	2.77033e-15	2.66762e-15	2.5674e-15	2.46583e-15	2.37773e-15	2.29e-15	2.20475e-15	2.13243e-15	2.0616e-15	1.74037e-15	1.49725e-15	1.29537e-15
111		5.8679e-14	4.74306e-14	3.91661e-14	3.30725e-14	2.8174e-14	2.44132e-14	2.13937e-14	1.89295e-14	1.69212e-14	1.51612e-14	1.37559e-14	1.25291e-14	1.14306e-14	1.04792e-14	9.64675e-15	8.90406e-15	8.27329e-15	7.68254e-15	7.18817e-15	6.72513e-15	6.28323e-15	5.90596e-15	5.55744e-15	5.2397e-15	4.94772e-15	4.6906e-15	4.43349e-15	4.21885e-15	4.00789e-15	3.81383e-15	3.64872e-15	3.47438e-15	3.32174e-15	3.16801e-15	3.03257e-15	2.90739e-15	2.7906e-15	2.67308e-15	2.57294e-15	2.47373e-15	2.38815e-15	2.30129e-15	2.21335e-15	2.13474e-15	2.06047e-15	1.74706e-15	1.49991e-15	1.30265e-15
112		5.92857e-14	4.77933e-14	3.95005e-14	3.32435e-14	2.83866e-14	2.46026e-14	2.15652e-14	1.90837e-14	1.70289e-14	1.52598e-14	1.38561e-14	1.26023e-14	1.14646e-14	1.05504e-14	9.70619e-15	8.97318e-15	8.30884e-15	7.73721e-15	7.22099e-15	6.74944e-15	6.32781e-15	5.93992e-15	5.59365e-15	5.281e-15	4.96783e-15	4.70896e-15	4.47498e-15	4.24389e-15	4.02205e-15	3.83979e-15	3.65032e-15	3.48732e-15	3.33346e-15	3.18327e-15	3.05346e-15	2.92484e-15	2.79033e-15	2.69291e-15	2.58592e-15	2.48813e-15	2.40442e-15	2.3081e-15	2.2245e-15	2.1452e-15	2.07069e-15	1.7485e-15	1.5063e-15	1.30855e-15
113		5.95739e-14	4.81387e-14	3.99205e-14	3.35474e-14	2.86141e-14	2.47748e-14	2.17126e-14	1.92361e-14	1.71502e-14	1.54298e-14	1.39453e-14	1.26501e-14	1.1571e-14	1.06046e-14	9.79503e-15	9.05933e-15	8.39199e-15	7.78993e-15	7.25243e-15	6.78665e-15	6.37083e-15	5.96147e-15	5.62657e-15	5.30731e-15	5.00843e-15	4.73101e-15	4.4853e-15	4.25946e-15	4.05242e-15	3.84909e-15	3.67027e-15	3.50585e-15	3.34697e-15	3.20921e-15	3.06471e-15	2.9321e-15	2.81396e-15	2.70829e-15	2.59854e-15	2.50319e-15	2.40461e-15	2.32307e-15	2.23149e-15	2.15241e-15	2.07644e-15	1.76316e-15	1.50709e-15	1.30939e-15
114		5.99704e-14	4.86306e-14	4.02513e-14	3.38125e-14	2.89317e-14	2.50505e-14	2.19131e-14	1.93891e-14	1.73623e-14	1.55508e-14	1.40256e-14	1.27658e-14	1.16363e-14	1.06885e-14	9.85358e-15	9.07964e-15	8.42856e-15	7.83961e-15	7.31423e-15	6.83295e-15	6.3922e-15	6.00863e-15	5.65269e-15	5.33788e-15	5.02402e-15	4.76075e-15	4.49613e-15	4.28108e-15	4.07406e-15	3.86233e-15	3.69257e-15	3.51998e-15	3.35694e-15	3.21362e-15	3.08019e-15	2.94893e-15	2.82948e-15	2.71452e-15	2.60914e-15	2.51156e-15	2.41146e-15	2.32951e-15	2.2397e-15	2.16898e-15	2.08638e-15	1.76628e-15	1.51579e-15	1.31018e-15
115		6.04203e-14	4.89248e-14	4.05326e-14	3.41675e-14	2.91725e-14	2.52969e-14	2.21024e-14	1.9569e-14	1.74747e-14	1.56736e-14	1.41847e-14	1.28592e-14	1.17529e-14	1.0748e-14	9.93085e-15	9.19423e-15	8.46761e-15	7.8775e-15	7.34222e-15	6.86219e-15	6.44396e-15	6.04542e-15	5.68755e-15	5.35343e-15	5.06235e-15	4.79132e-15	4.53509e-15	4.30512e-15	4.08326e-15	3.9014e-15	3.71182e-15	3.55036e-15	3.37797e-15	3.23326e-15	3.09618e-15	2.9633e-15	2.83588e-15	2.72606e-15	2.61394e-15	2.52178e-15	2.42879e-15	2.34126e-15	2.25047e-15	2.17545e-15	2.09696e-15	1.77547e-15	1.5215e-15	1.31895e-15
116		6.10919e-14	4.93582e-14	4.08697e-14	3.44609e-14	2.94213e-14	2.54927e-14	2.23584e-14	1.97442e-14	1.76248e-14	1.58088e-14	1.43159e-14	1.29692e-14	1.18703e-14	1.08643e-14	9.99851e-15	9.23023e-15	8.55866e-15	7.94943e-15	7.41651e-15	6.92527e-15	6.47602e-15	6.077e-15	5.72267e-15	5.40342e-15	5.08828e-15	4.81963e-15	4.56215e-15	4.33943e-15	4.10721e-15	3.90327e-15	3.7208e-15	3.55192e-15	3.39401e-15	3.25047e-15	3.10871e-15	2.97593e-15	2.86339e-15	2.74452e-15	2.63353e-15	2.53459e-15	2.44206e-15	2.34578e-15	2.26034e-15	2.18734e-15	2.10654e-15	1.78334e-15	1.52901e-15	1.32362e-15
117		6.14619e-14	4.98805e-14	4.12451e-14	3.48235e-14	2.97116e-14	2.58047e-14	2.25582e-14	1.99218e-14	1.77888e-14	1.59527e-14	1.44422e-14	1.31174e-14	1.19285e-14	1.09365e-14	1.00555e-14	9.29098e-15	8.60715e-15	8.02364e-15	7.46684e-15	6.97048e-15	6.51832e-15	6.13324e-15	5.76663e-15	5.43647e-15	5.13147e-15	4.83944e-15	4.6016e-15	4.35793e-15	4.1419e-15	3.93713e-15	3.76308e-15	3.58141e-15	3.42522e-15	3.27583e-15	3.1224e-15	2.99435e-15	2.87388e-15	2.75677e-15	2.65287e-15	2.54707e-15	2.44851e-15	2.36181e-15	2.27462e-15	2.19587e-15	2.12137e-15	1.79359e-15	1.53618e-15	1.33246e-15
118		6.22822e-14	5.03184e-14	4.16971e-14	3.52129e-14	3.00951e-14	2.60549e-14	2.27706e-14	2.01287e-14	1.79254e-14	1.60888e-14	1.45588e-14	1.32315e-14	1.20583e-14	1.10531e-14	1.01614e-14	9.36613e-15	8.6671e-15	8.07132e-15	7.53402e-15	7.01546e-15	6.58726e-15	6.16344e-15	5.79905e-15	5.46379e-15	5.16223e-15	4.88395e-15	4.63956e-15	4.38647e-15	4.16206e-15	3.96773e-15	3.781e-15	3.59787e-15	3.43297e-15	3.27834e-15	3.14736e-15	3.00612e-15	2.88883e-15	2.7743e-15	2.65614e-15	2.55513e-15	2.45763e-15	2.37098e-15	2.28549e-15	2.21261e-15	2.13179e-15	1.79835e-15	1.54382e-15	1.33995e-15
119		6.30434e-14	5.0905e-14	4.21972e-14	3.56543e-14	3.04057e-14	2.63475e-14	2.30624e-14	2.03389e-14	1.81587e-14	1.62581e-14	1.47055e-14	1.33331e-14	1.21274e-14	1.11553e-14	1.02474e-14	9.45137e-15	8.76967e-15	8.1312e-15	7.55504e-15	7.08257e-15	6.62988e-15	6.2278e-15	5.83795e-15	5.49878e-15	5.19817e-15	4.90425e-15	4.6613e-15	4.41119e-15	4.19623e-15	3.98212e-15	3.79512e-15	3.6182e-15	3.45814e-15	3.30906e-15	3.15787e-15	3.03487e-15	2.90676e-15	2.78526e-15	2.67367e-15	2.57493e-15	2.47469e-15	2.38453e-15	2.30384e-15	2.21742e-15	2.14358e-15	1.80605e-15	1.55638e-15	1.34534e-15
120		6.37786e-14	5.13848e-14	4.26142e-14	3.59327e-14	3.07482e-14	2.66439e-14	2.32987e-14	2.05522e-14	1.83088e-14	1.64403e-14	1.49098e-14	1.34849e-14	1.22828e-14	1.12593e-14	1.03148e-14	9.55691e-15	8.82975e-15	8.19934e-15	7.64317e-15	7.14929e-15	6.66641e-15	6.26011e-15	5.90025e-15	5.54939e-15	5.23024e-15	4.94921e-15	4.70041e-15	4.44643e-15	4.2195e-15	4.01986e-15	3.82688e-15	3.64252e-15	3.47721e-15	3.33142e-15	3.18716e-15	3.05479e-15	2.92567e-15	2.81019e-15	2.68753e-15	2.59233e-15	2.493e-15	2.39974e-15	2.30894e-15	2.22942e-15	2.15231e-15	1.81966e-15	1.55769e-15	1.34898e-15
121		6.45267e-14	5.19449e-14	4.3292e-14	3.64119e-14	3.1101e-14	2.69775e-14	2.3545e-14	2.08225e-14	1.84871e-14	1.664e-14	1.4978e-14	1.35935e-14	1.24001e-14	1.13671e-14	1.0433e-14	9.62234e-15	8.92388e-15	8.27588e-15	7.71988e-15	7.18578e-15	6.7186e-15	6.31861e-15	5.92609e-15	5.59912e-15	5.26198e-15	4.97126e-15	4.72717e-15	4.46196e-15	4.25219e-15	4.04627e-15	3.85102e-15	3.67065e-15	3.51063e-15	3.34083e-15	3.20432e-15	3.06141e-15	2.94135e-15	2.81909e-15	2.70969e-15	2.60985e-15	2.50809e-15	2.41793e-15	2.33241e-15	2.24901e-15	2.1687e-15	1.82976e-15	1.56828e-15	1.36004e-15
122		6.5272e-14	5.26317e-14	4.35601e-14	3.68967e-14	3.15477e-14	2.72505e-14	2.39116e-14	2.10644e-14	1.87652e-14	1.67904e-14	1.51934e-14	1.37773e-14	1.25065e-14	1.1467e-14	1.05404e-14	9.6938e-15	8.99754e-15	8.34621e-15	7.77396e-15	7.2507e-15	6.77597e-15	6.36934e-15	5.97213e-15	5.63481e-15	5.31538e-15	5.02609e-15	4.75058e-15	4.50313e-15	4.27667e-15	4.06693e-15	3.87331e-15	3.69784e-15	3.52689e-15	3.36997e-15	3.22348e-15	3.08795e-15	2.96832e-15	2.83721e-15	2.7338e-15	2.61558e-15	2.52892e-15	2.43007e-15	2.33865e-15	2.25998e-15	2.17637e-15	1.84217e-15	1.57546e-15	1.36653e-15
123		6.6298e-14	5.31433e-14	4.42633e-14	3.72731e-14	3.18778e-14	2.76174e-14	2.41317e-14	2.13065e-14	1.89729e-14	1.70239e-14	1.53784e-14	1.39022e-14	1.26848e-14	1.15941e-14	1.06394e-14	9.82758e-15	9.07726e-15	8.44098e-15	7.84447e-15	7.31959e-15	6.84492e-15	6.41294e-15	6.03893e-15	5.68491e-15	5.36199e-15	5.06543e-15	4.78479e-15	4.53059e-15	4.32017e-15	4.08418e-15	3.89397e-15	3.72621e-15	3.54738e-15	3.39188e-15	3.25604e-15	3.1086e-15	2.97343e-15	2.86343e-15	2.75426e-15	2.63654e-15	2.54013e-15	2.4451e-15	2.36182e-15	2.27082e-15	2.19315e-15	1.84638e-15	1.58767e-15	1.37493e-15
124		6.73124e-14	5.38483e-14	4.48851e-14	3.7697e-14	3.24241e-14	2.80521e-14	2.44275e-14	2.16595e-14	1.92105e-14	1.72335e-14	1.5532e-14	1.40968e-14	1.28112e-14	1.17306e-14	1.0787e-14	9.90786e-15	9.17213e-15	8.52413e-15	7.91231e-15	7.38374e-15	6.89546e-15	6.47513e-15	6.08125e-15	5.71565e-15	5.38413e-15	5.09852e-15	4.82296e-15	4.58078e-15	4.34072e-15	4.12113e-15	3.93361e-15	3.75013e-15	3.57441e-15	3.42158e-15	3.27269e-15	3.13319e-15	3.00579e-15	2.8739e-15	2.76882e-15	2.64863e-15	2.55698e-15	2.46294e-15	2.37154e-15	2.28551e-15	2.20587e-15	1.86789e-15	1.59644e-15	1.38123e-15
125		6.88006e-14	5.46362e-14	4.53708e-14	3.83136e-14	3.28652e-14	2.84963e-14	2.48621e-14	2.18713e-14	1.94505e-14	1.73909e-14	1.57161e-14	1.42395e-14	1.29477e-14	1.18372e-14	1.08956e-14	1.00135e-14	9.28882e-15	8.56896e-15	7.9807e-15	7.45778e-15	6.96187e-15	6.54919e-15	6.14065e-15	5.78432e-15	5.43542e-15	5.14287e-15	4.86489e-15	4.61294e-15	4.38116e-15	4.17072e-15	3.96268e-15	3.77827e-15	3.60631e-15	3.44283e-15	3.29411e-15	3.14991e-15	3.01892e-15	2.89423e-15	2.78322e-15	2.68717e-15	2.57269e-15	2.47896e-15	2.38332e-15	2.3101e-15	2.21921e-15	1.87604e-15	1.60603e-15	1.39181e-15
126		6.99951e-14	5.53775e-14	4.60576e-14	3.88999e-14	3.32999e-14	2.87671e-14	2.51599e-14	2.22304e-14	1.97551e-14	1.76813e-14	1.59283e-14	1.44256e-14	1.31529e-14	1.20153e-14	1.1007e-14	1.0149e-14	9.35092e-15	8.68884e-15	8.10012e-15	7.52327e-15	7.0344e-15	6.60022e-15	6.18853e-15	5.84308e-15	5.4969e-15	5.19418e-15	4.90964e-15	4.65947e-15	4.40791e-15	4.1918e-15	4.00395e-15	3.80834e-15	3.62646e-15	3.47296e-15	3.31784e-15	3.17274e-15	3.04623e-15	2.91728e-15	2.80113e-15	2.69847e-15	2.58778e-15	2.49662e-15	2.40017e-15	2.32331e-15	2.23631e-15	1.88949e-15	1.61758e-15	1.39645e-15
127		7.16103e-14	5.61214e-14	4.66437e-14	3.93624e-14	3.37911e-14	2.9173e-14	2.54738e-14	2.25183e-14	1.99977e-14	1.79241e-14	1.61533e-14	1.45978e-14	1.33065e-14	1.21636e-14	1.11503e-14	1.02522e-14	9.46239e-15	8.77676e-15	8.16855e-15	7.639e-15	7.10791e-15	6.66976e-15	6.25567e-15	5.87849e-15	5.53872e-15	5.22017e-15	4.94259e-15	4.69998e-15	4.45466e-15	4.23741e-15	4.03469e-15	3.83723e-15	3.66082e-15	3.50432e-15	3.34827e-15	3.19568e-15	3.07021e-15	2.9475e-15	2.82188e-15	2.71829e-15	2.61415e-15	2.51393e-15	2.42291e-15	2.32681e-15	2.25479e-15	1.89968e-15	1.62541e-15	1.40932e-15
128		7.34771e-14	5.6943e-14	4.7262e-14	4.01069e-14	3.43199e-14	2.96962e-14	2.59516e-14	2.29037e-14	2.03015e-14	1.8161e-14	1.63647e-14	1.48344e-14	1.3462e-14	1.23108e-14	1.13139e-14	1.0387e-14	9.58532e-15	8.89901e-15	8.26084e-15	7.67656e-15	7.17821e-15	6.71544e-15	6.3303e-15	5.93934e-15	5.59325e-15	5.2911e-15	4.99213e-15	4.73143e-15	4.49346e-15	4.26655e-15	4.05511e-15	3.87026e-15	3.68609e-15	3.52997e-15	3.36708e-15	3.21889e-15	3.09864e-15	2.9719e-15	2.84421e-15	2.73551e-15	2.63013e-15	2.53004e-15	2.44249e-15	2.35186e-15	2.26636e-15	1.91263e-15	1.63535e-15	1.41755e-15
129			5.78666e-14	4.80045e-14	4.06557e-14	3.47843e-14	3.01862e-14	2.63747e-14	2.32088e-14	2.06461e-14	1.84237e-14	1.66194e-14	1.50392e-14	1.36388e-14	1.24666e-14	1.14278e-14	1.0499e-14	9.72348e-15	8.97003e-15	8.36057e-15	7.7886e-15	7.25034e-15	6.78447e-15	6.38247e-15	6.00237e-15	5.65071e-15	5.359e-15	5.05033e-15	4.77721e-15	4.53672e-15	4.30868e-15	4.09395e-15	3.90482e-15	3.71894e-15	3.54439e-15	3.39397e-15	3.25112e-15	3.11313e-15	2.98829e-15	2.88065e-15	2.75617e-15	2.65396e-15	2.55204e-15	2.45862e-15	2.36624e-15	2.2888e-15	1.92788e-15	1.6474e-15	1.42846e-15
130			5.86375e-14	4.88111e-14	4.13849e-14	3.54243e-14	3.0681e-14	2.68039e-14	2.36262e-14	2.096e-14	1.87776e-14	1.68441e-14	1.52397e-14	1.38249e-14	1.2664e-14	1.16037e-14	1.06553e-14	9.82732e-15	9.10014e-15	8.45117e-15	7.86864e-15	7.3614e-15	6.86158e-15	6.44772e-15	6.05608e-15	5.71251e-15	5.39579e-15	5.10681e-15	4.82094e-15	4.58663e-15	4.35577e-15	4.12623e-15	3.92664e-15	3.76645e-15	3.58526e-15	3.42178e-15	3.28265e-15	3.15072e-15	3.01103e-15	2.8849e-15	2.78714e-15	2.67021e-15	2.56488e-15	2.47161e-15	2.38733e-15	2.30685e-15	1.94668e-15	1.65876e-15	1.4361e-15
131			5.96203e-14	4.96701e-14	4.21457e-14	3.59663e-14	3.11448e-14	2.72598e-14	2.40044e-14	2.12913e-14	1.90851e-14	1.7133e-14	1.54935e-14	1.40233e-14	1.28386e-14	1.1756e-14	1.07909e-14	9.96166e-15	9.18975e-15	8.52626e-15	7.93755e-15	7.42969e-15	6.95099e-15	6.50593e-15	6.12961e-15	5.77882e-15	5.45652e-15	5.14726e-15	4.86727e-15	4.61232e-15	4.39187e-15	4.16617e-15	3.97058e-15	3.79529e-15	3.61393e-15	3.45701e-15	3.30494e-15	3.16969e-15	3.05097e-15	2.9153e-15	2.79976e-15	2.69321e-15	2.59184e-15	2.49316e-15	2.40599e-15	2.31601e-15	1.9587e-15	1.6741e-15	1.45033e-15
132			6.07489e-14	5.05025e-14	4.27752e-14	3.66222e-14	3.17495e-14	2.77868e-14	2.44236e-14	2.16319e-14	1.93918e-14	1.73833e-14	1.56933e-14	1.4289e-14	1.29626e-14	1.1923e-14	1.09246e-14	1.01036e-14	9.3307e-15	8.65766e-15	8.03965e-15	7.51143e-15	7.02303e-15	6.58334e-15	6.17879e-15	5.83342e-15	5.50087e-15	5.18586e-15	4.92032e-15	4.68302e-15	4.4333e-15	4.20815e-15	4.01138e-15	3.82776e-15	3.66156e-15	3.50548e-15	3.34332e-15	3.19837e-15	3.06843e-15	2.93322e-15	2.82927e-15	2.71864e-15	2.61349e-15	2.5131e-15	2.42876e-15	2.33646e-15	1.97542e-15	1.68771e-15	1.46072e-15
133			6.1954e-14	5.12863e-14	4.34533e-14	3.72845e-14	3.2286e-14	2.83039e-14	2.49223e-14	2.21038e-14	1.96633e-14	1.7691e-14	1.5987e-14	1.44901e-14	1.3232e-14	1.20743e-14	1.1096e-14	1.0217e-14	9.50133e-15	8.74449e-15	8.15602e-15	7.6229e-15	7.13084e-15	6.66624e-15	6.26776e-15	5.89298e-15	5.56952e-15	5.25175e-15	4.95882e-15	4.71441e-15	4.48006e-15	4.24335e-15	4.0585e-15	3.85512e-15	3.68269e-15	3.5219e-15	3.37013e-15	3.2186e-15	3.10381e-15	2.97393e-15	2.85526e-15	2.73454e-15	2.64268e-15	2.53708e-15	2.44966e-15	2.36322e-15	1.98143e-15	1.6955e-15	1.47183e-15
134			6.29363e-14	5.23038e-14	4.43834e-14	3.80636e-14	3.30233e-14	2.87988e-14	2.5377e-14	2.24656e-14	2.01156e-14	1.80287e-14	1.61868e-14	1.47281e-14	1.34329e-14	1.22508e-14	1.12522e-14	1.03882e-14	9.59183e-15	8.85237e-15	8.25024e-15	7.70752e-15	7.19378e-15	6.75309e-15	6.34122e-15	5.96745e-15	5.62246e-15	5.32063e-15	5.02229e-15	4.74807e-15	4.52577e-15	4.29323e-15	4.09277e-15	3.90227e-15	3.73521e-15	3.54929e-15	3.40028e-15	3.2498e-15	3.11628e-15	3.00021e-15	2.88281e-15	2.76446e-15	2.66833e-15	2.56365e-15	2.46139e-15	2.38244e-15	2.00016e-15	1.71444e-15	1.48117e-15
135			6.46495e-14	5.31291e-14	4.52104e-14	3.88044e-14	3.36168e-14	2.94072e-14	2.58913e-14	2.28873e-14	2.0479e-14	1.83331e-14	1.65155e-14	1.49618e-14	1.36486e-14	1.24499e-14	1.14567e-14	1.05347e-14	9.71174e-15	9.01784e-15	8.36996e-15	7.80814e-15	7.29699e-15	6.82735e-15	6.40509e-15	6.03151e-15	5.69508e-15	5.3821e-15	5.08139e-15	4.81217e-15	4.56064e-15	4.33359e-15	4.13187e-15	3.94797e-15	3.75078e-15	3.59169e-15	3.43002e-15	3.29552e-15	3.15972e-15	3.01998e-15	2.90008e-15	2.78802e-15	2.68177e-15	2.58885e-15	2.48894e-15	2.40582e-15	2.01824e-15	1.72857e-15	1.49128e-15
136			6.6441e-14	5.41832e-14	4.6021e-14	3.96395e-14	3.42727e-14	3.00165e-14	2.64625e-14	2.34379e-14	2.08447e-14	1.87092e-14	1.68085e-14	1.52758e-14	1.38489e-14	1.26914e-14	1.16168e-14	1.06848e-14	9.84833e-15	9.12304e-15	8.49144e-15	7.9137e-15	7.38282e-15	6.9297e-15	6.50205e-15	6.10271e-15	5.75783e-15	5.4205e-15	5.12937e-15	4.86369e-15	4.61491e-15	4.37706e-15	4.17152e-15	3.98388e-15	3.80166e-15	3.62774e-15	3.46738e-15	3.31471e-15	3.17984e-15	3.05471e-15	2.92875e-15	2.81742e-15	2.7101e-15	2.60185e-15	2.51903e-15	2.42503e-15	2.04282e-15	1.7417e-15	1.50966e-15
137			6.87171e-14	5.54543e-14	4.6962e-14	4.04235e-14	3.49574e-14	3.06566e-14	2.69444e-14	2.39346e-14	2.1298e-14	1.9086e-14	1.71761e-14	1.55479e-14	1.41366e-14	1.28608e-14	1.18281e-14	1.08571e-14	1.00245e-14	9.26476e-15	8.60408e-15	8.02495e-15	7.48585e-15	7.01029e-15	6.58633e-15	6.17456e-15	5.81764e-15	5.48066e-15	5.18921e-15	4.93215e-15	4.66712e-15	4.43757e-15	4.23102e-15	4.02804e-15	3.82676e-15	3.66653e-15	3.50752e-15	3.35624e-15	3.21586e-15	3.08612e-15	2.95713e-15	2.84239e-15	2.73737e-15	2.6323e-15	2.53262e-15	2.44945e-15	2.06283e-15	1.75384e-15	1.52377e-15
138			7.14656e-14	5.64716e-14	4.79753e-14	4.12453e-14	3.58024e-14	3.13801e-14	2.75401e-14	2.4379e-14	2.17909e-14	1.94858e-14	1.75439e-14	1.58363e-14	1.44022e-14	1.311e-14	1.19976e-14	1.10651e-14	1.01706e-14	9.42162e-15	8.74577e-15	8.13718e-15	7.59187e-15	7.10196e-15	6.63309e-15	6.26208e-15	5.91295e-15	5.56652e-15	5.25571e-15	4.96942e-15	4.74074e-15	4.49152e-15	4.2692e-15	4.0632e-15	3.8784e-15	3.69777e-15	3.53904e-15	3.39062e-15	3.25126e-15	3.11488e-15	2.99343e-15	2.88099e-15	2.76226e-15	2.66766e-15	2.56338e-15	2.47515e-15	2.08284e-15	1.77435e-15	1.53854e-15
139				5.7751e-14	4.89103e-14	4.20302e-14	3.66688e-14	3.19725e-14	2.82486e-14	2.49827e-14	2.22347e-14	1.99157e-14	1.78908e-14	1.61998e-14	1.4693e-14	1.33257e-14	1.2204e-14	1.12283e-14	1.03261e-14	9.56897e-15	8.86632e-15	8.23729e-15	7.68716e-15	7.20743e-15	6.76883e-15	6.34514e-15	5.97767e-15	5.63233e-15	5.32812e-15	5.05097e-15	4.76361e-15	4.54737e-15	4.31037e-15	4.11264e-15	3.91961e-15	3.74873e-15	3.58019e-15	3.43166e-15	3.27148e-15	3.14469e-15	3.03224e-15	2.89972e-15	2.79351e-15	2.68746e-15	2.59523e-15	2.50193e-15	2.09447e-15	1.79367e-15	1.55062e-15
140				5.9122e-14	4.99961e-14	4.31379e-14	3.741e-14	3.27477e-14	2.89024e-14	2.5569e-14	2.27546e-14	2.03821e-14	1.82891e-14	1.64918e-14	1.49425e-14	1.35936e-14	1.24678e-14	1.14124e-14	1.05213e-14	9.74255e-15	8.99779e-15	8.36641e-15	7.81631e-15	7.29934e-15	6.83831e-15	6.4155e-15	6.05869e-15	5.71715e-15	5.384e-15	5.09376e-15	4.83965e-15	4.60073e-15	4.37146e-15	4.16475e-15	3.96773e-15	3.79029e-15	3.6112e-15	3.46157e-15	3.31941e-15	3.17868e-15	3.04958e-15	2.93333e-15	2.83502e-15	2.7157e-15	2.61418e-15	2.52939e-15	2.12149e-15	1.80431e-15	1.56214e-15
141				6.0566e-14	5.12509e-14	4.41417e-14	3.84095e-14	3.36032e-14	2.95779e-14	2.62232e-14	2.33035e-14	2.08033e-14	1.86707e-14	1.68264e-14	1.52549e-14	1.38826e-14	1.26848e-14	1.16255e-14	1.07033e-14	9.85792e-15	9.17512e-15	8.4975e-15	7.93501e-15	7.41791e-15	6.92046e-15	6.51933e-15	6.13574e-15	5.77202e-15	5.45763e-15	5.17744e-15	4.91197e-15	4.64396e-15	4.4232e-15	4.22277e-15	4.01114e-15	3.83955e-15	3.66518e-15	3.51835e-15	3.37275e-15	3.23194e-15	3.09298e-15	2.962e-15	2.84481e-15	2.74396e-15	2.65438e-15	2.54492e-15	2.14792e-15	1.82716e-15	1.57908e-15
142				6.25524e-14	5.25355e-14	4.52753e-14	3.91558e-14	3.44516e-14	3.02765e-14	2.68793e-14	2.38614e-14	2.12873e-14	1.9104e-14	1.72071e-14	1.56339e-14	1.41482e-14	1.29352e-14	1.18594e-14	1.08884e-14	1.00506e-14	9.30298e-15	8.6707e-15	8.06009e-15	7.51789e-15	7.04801e-15	6.62289e-15	6.21142e-15	5.85006e-15	5.5454e-15	5.23866e-15	4.95817e-15	4.69839e-15	4.47071e-15	4.26934e-15	4.05645e-15	3.88539e-15	3.7097e-15	3.55073e-15	3.38965e-15	3.25051e-15	3.12224e-15	3.00032e-15	2.89769e-15	2.77573e-15	2.67143e-15	2.57884e-15	2.16071e-15	1.84844e-15	1.59547e-15
143				6.47286e-14	5.36493e-14	4.61972e-14	4.0349e-14	3.53483e-14	3.11303e-14	2.74755e-14	2.44995e-14	2.17989e-14	1.96274e-14	1.76298e-14	1.59329e-14	1.44028e-14	1.32147e-14	1.20794e-14	1.10885e-14	1.02162e-14	9.43183e-15	8.79718e-15	8.19201e-15	7.63046e-15	7.14873e-15	6.70892e-15	6.29188e-15	5.92033e-15	5.60638e-15	5.31496e-15	5.03022e-15	4.7801e-15	4.53867e-15	4.31374e-15	4.10916e-15	3.92896e-15	3.75205e-15	3.58914e-15	3.43514e-15	3.29547e-15	3.16453e-15	3.03091e-15	2.91111e-15	2.79812e-15	2.70581e-15	2.61011e-15	2.18755e-15	1.86175e-15	1.61039e-15
144				6.77818e-14	5.50127e-14	4.75435e-14	4.13889e-14	3.62758e-14	3.19119e-14	2.8327e-14	2.51746e-14	2.24124e-14	2.00851e-14	1.8086e-14	1.62929e-14	1.47928e-14	1.34748e-14	1.22949e-14	1.13323e-14	1.04155e-14	9.59942e-15	8.96438e-15	8.32377e-15	7.75411e-15	7.24515e-15	6.79495e-15	6.38047e-15	6.03402e-15	5.68902e-15	5.37849e-15	5.10376e-15	4.83722e-15	4.60289e-15	4.3676e-15	4.17492e-15	3.97447e-15	3.80297e-15	3.6288e-15	3.4745e-15	3.3424e-15	3.19005e-15	3.06449e-15	2.95285e-15	2.84907e-15	2.73315e-15	2.64442e-15	2.21198e-15	1.89204e-15	1.63374e-15
145					5.67133e-14	4.87834e-14	4.25355e-14	3.72215e-14	3.28155e-14	2.90656e-14	2.58721e-14	2.30829e-14	2.05952e-14	1.8545e-14	1.66638e-14	1.5127e-14	1.37387e-14	1.25668e-14	1.15399e-14	1.06221e-14	9.81443e-15	9.10363e-15	8.43474e-15	7.8847e-15	7.38715e-15	6.91088e-15	6.48987e-15	6.11913e-15	5.75786e-15	5.45243e-15	5.17089e-15	4.89964e-15	4.6684e-15	4.42717e-15	4.22141e-15	4.02828e-15	3.85203e-15	3.67766e-15	3.52393e-15	3.37269e-15	3.24066e-15	3.10348e-15	2.98942e-15	2.86318e-15	2.77478e-15	2.65906e-15	2.23714e-15	1.91459e-15	1.65425e-15
146					5.82305e-14	5.00215e-14	4.37458e-14	3.84345e-14	3.38563e-14	2.99348e-14	2.66017e-14	2.35922e-14	2.11879e-14	1.89838e-14	1.70928e-14	1.54656e-14	1.40468e-14	1.28124e-14	1.1761e-14	1.08213e-14	1.00093e-14	9.25849e-15	8.62371e-15	8.02696e-15	7.49656e-15	7.03856e-15	6.5967e-15	6.22345e-15	5.85008e-15	5.55517e-15	5.25284e-15	4.97551e-15	4.73521e-15	4.50097e-15	4.28656e-15	4.0784e-15	3.88823e-15	3.71411e-15	3.56116e-15	3.42991e-15	3.27399e-15	3.14486e-15	3.02558e-15	2.90396e-15	2.7972e-15	2.69803e-15	2.263e-15	1.93698e-15	1.66651e-15
147					6.05633e-14	5.15269e-14	4.49966e-14	3.94295e-14	3.48245e-14	3.09114e-14	2.73429e-14	2.43799e-14	2.17494e-14	1.94544e-14	1.75399e-14	1.58446e-14	1.44103e-14	1.31143e-14	1.20146e-14	1.10483e-14	1.02073e-14	9.42919e-15	8.76231e-15	8.17569e-15	7.60773e-15	7.13548e-15	6.70998e-15	6.32592e-15	5.94565e-15	5.61764e-15	5.32943e-15	5.04632e-15	4.77832e-15	4.55687e-15	4.33872e-15	4.1209e-15	3.93892e-15	3.77643e-15	3.61597e-15	3.46451e-15	3.31614e-15	3.1913e-15	3.07545e-15	2.9566e-15	2.83294e-15	2.73107e-15	2.28608e-15	1.95154e-15	1.68822e-15
148					6.33787e-14	5.31662e-14	4.63446e-14	4.06858e-14	3.59017e-14	3.1741e-14	2.81616e-14	2.51595e-14	2.24011e-14	2e-14	1.80232e-14	1.62498e-14	1.4682e-14	1.3413e-14	1.22923e-14	1.12655e-14	1.03966e-14	9.63266e-15	8.9077e-15	8.3059e-15	7.77141e-15	7.25262e-15	6.84169e-15	6.3961e-15	6.04831e-15	5.67485e-15	5.39671e-15	5.11969e-15	4.85097e-15	4.63146e-15	4.38891e-15	4.20474e-15	4.01013e-15	3.81914e-15	3.64415e-15	3.51562e-15	3.37343e-15	3.24228e-15	3.10408e-15	2.99141e-15	2.8745e-15	2.76723e-15	2.32228e-15	1.98471e-15	1.7042e-15
149						5.48317e-14	4.77042e-14	4.1997e-14	3.70582e-14	3.28832e-14	2.91463e-14	2.58748e-14	2.3089e-14	2.06773e-14	1.85239e-14	1.66936e-14	1.50943e-14	1.37428e-14	1.25488e-14	1.15276e-14	1.06036e-14	9.83116e-15	9.10155e-15	8.43115e-15	7.90544e-15	7.38312e-15	6.92644e-15	6.51979e-15	6.14602e-15	5.7906e-15	5.46919e-15	5.1973e-15	4.94601e-15	4.67337e-15	4.46024e-15	4.25722e-15	4.07232e-15	3.89148e-15	3.72174e-15	3.55771e-15	3.4093e-15	3.27395e-15	3.14718e-15	3.03224e-15	2.90219e-15	2.79997e-15	2.35512e-15	2.0002e-15	1.73225e-15
150						5.68741e-14	4.92559e-14	4.33113e-14	3.83331e-14	3.39661e-14	3.00552e-14	2.67493e-14	2.38734e-14	2.12796e-14	1.90797e-14	1.71502e-14	1.55138e-14	1.40694e-14	1.28527e-14	1.17662e-14	1.07943e-14	9.99495e-15	9.28382e-15	8.64532e-15	8.0273e-15	7.50635e-15	7.06405e-15	6.62013e-15	6.23487e-15	5.88222e-15	5.56991e-15	5.27206e-15	5.02178e-15	4.76807e-15	4.54338e-15	4.32733e-15	4.11199e-15	3.93912e-15	3.76864e-15	3.61467e-15	3.46524e-15	3.31497e-15	3.18233e-15	3.07424e-15	2.94641e-15	2.84397e-15	2.38082e-15	2.03207e-15	1.75524e-15
151						5.93173e-14	5.09684e-14	4.48894e-14	3.96609e-14	3.51069e-14	3.11079e-14	2.77068e-14	2.46304e-14	2.19403e-14	1.96474e-14	1.7636e-14	1.59221e-14	1.44384e-14	1.31241e-14	1.20417e-14	1.1073e-14	1.02085e-14	9.45285e-15	8.75269e-15	8.2017e-15	7.64383e-15	7.18844e-15	6.7559e-15	6.36974e-15	5.98881e-15	5.66518e-15	5.36506e-15	5.07917e-15	4.83574e-15	4.59073e-15	4.38106e-15	4.19452e-15	3.99274e-15	3.82871e-15	3.66301e-15	3.51712e-15	3.37416e-15	3.22961e-15	3.11041e-15	2.98188e-15	2.90358e-15	2.41914e-15	2.05688e-15	1.77984e-15
152						6.30071e-14	5.28748e-14	4.6359e-14	4.09889e-14	3.63533e-14	3.23098e-14	2.86518e-14	2.54963e-14	2.26922e-14	2.02655e-14	1.81587e-14	1.63561e-14	1.47937e-14	1.34896e-14	1.23196e-14	1.13053e-14	1.04376e-14	9.65297e-15	8.95307e-15	8.35109e-15	7.82606e-15	7.29349e-15	6.86633e-15	6.47247e-15	6.10298e-15	5.77356e-15	5.44171e-15	5.16693e-15	4.92083e-15	4.67642e-15	4.45535e-15	4.24375e-15	4.06269e-15	3.88229e-15	3.72715e-15	3.57282e-15	3.42891e-15	3.29189e-15	3.16266e-15	3.04541e-15	2.9399e-15	2.45491e-15	2.08662e-15	1.80258e-15
153							5.4977e-14	4.81621e-14	4.25768e-14	3.76856e-14	3.34317e-14	2.96788e-14	2.64043e-14	2.35213e-14	2.09131e-14	1.87306e-14	1.68355e-14	1.522e-14	1.38307e-14	1.26589e-14	1.15702e-14	1.06756e-14	9.86793e-15	9.15591e-15	8.50225e-15	7.93093e-15	7.44066e-15	6.96811e-15	6.59341e-15	6.2076e-15	5.86504e-15	5.5493e-15	5.26382e-15	4.9881e-15	4.75089e-15	4.52482e-15	4.33829e-15	4.12073e-15	3.94925e-15	3.77593e-15	3.6289e-15	3.47404e-15	3.34924e-15	3.2085e-15	3.08344e-15	2.9804e-15	2.49752e-15	2.12037e-15	1.83182e-15
154							5.78098e-14	5.0023e-14	4.41786e-14	3.92055e-14	3.48207e-14	3.08214e-14	2.7388e-14	2.43212e-14	2.16876e-14	1.93093e-14	1.73448e-14	1.56943e-14	1.41909e-14	1.29264e-14	1.18904e-14	1.09207e-14	1.00568e-14	9.30936e-15	8.64703e-15	8.09367e-15	7.59866e-15	7.13781e-15	6.68793e-15	6.31225e-15	5.95018e-15	5.64057e-15	5.34334e-15	5.07475e-15	4.83177e-15	4.59526e-15	4.39301e-15	4.18865e-15	4.00334e-15	3.83393e-15	3.67431e-15	3.52404e-15	3.39815e-15	3.25196e-15	3.12794e-15	3.00865e-15	2.52932e-15	2.16123e-15	1.85652e-15
155							6.20776e-14	5.20984e-14	4.5903e-14	4.07793e-14	3.61792e-14	3.218e-14	2.84916e-14	2.51954e-14	2.2415e-14	1.99909e-14	1.78865e-14	1.61144e-14	1.45952e-14	1.32416e-14	1.21255e-14	1.11617e-14	1.02935e-14	9.55106e-15	8.86359e-15	8.26219e-15	7.74976e-15	7.27369e-15	6.81559e-15	6.43174e-15	6.06167e-15	5.74212e-15	5.44182e-15	5.18995e-15	4.92325e-15	4.69089e-15	4.48058e-15	4.25571e-15	4.07426e-15	3.89626e-15	3.73378e-15	3.5858e-15	3.4395e-15	3.30742e-15	3.18088e-15	3.07356e-15	2.56241e-15	2.18434e-15	1.88874e-15
156								5.48404e-14	4.78771e-14	4.24602e-14	3.76414e-14	3.34133e-14	2.96263e-14	2.61635e-14	2.31881e-14	2.0668e-14	1.85053e-14	1.65883e-14	1.50302e-14	1.36406e-14	1.24456e-14	1.14372e-14	1.05386e-14	9.73997e-15	9.08246e-15	8.48699e-15	7.88623e-15	7.40646e-15	6.94259e-15	6.55329e-15	6.18711e-15	5.85509e-15	5.55329e-15	5.27597e-15	5.00895e-15	4.74807e-15	4.54468e-15	4.35254e-15	4.15849e-15	3.97347e-15	3.79539e-15	3.64098e-15	3.50498e-15	3.36756e-15	3.23403e-15	3.11874e-15	2.60974e-15	2.22465e-15	1.92227e-15
157								5.87094e-14	5.00402e-14	4.4322e-14	3.93281e-14	3.48124e-14	3.09131e-14	2.72324e-14	2.41081e-14	2.13963e-14	1.9065e-14	1.71499e-14	1.54346e-14	1.40458e-14	1.27904e-14	1.17315e-14	1.08331e-14	9.99399e-15	9.26446e-15	8.65597e-15	8.04976e-15	7.5782e-15	7.11884e-15	6.69705e-15	6.32808e-15	5.96408e-15	5.6651e-15	5.37169e-15	5.10902e-15	4.87179e-15	4.62214e-15	4.41885e-15	4.22851e-15	4.05712e-15	3.86688e-15	3.7058e-15	3.573e-15	3.42698e-15	3.2945e-15	3.17063e-15	2.65608e-15	2.26205e-15	1.93825e-15
158									5.28851e-14	4.634e-14	4.11268e-14	3.64908e-14	3.22223e-14	2.83915e-14	2.49423e-14	2.21517e-14	1.96905e-14	1.76609e-14	1.59442e-14	1.44719e-14	1.31287e-14	1.20538e-14	1.10848e-14	1.02209e-14	9.46774e-15	8.8444e-15	8.25879e-15	7.73984e-15	7.26688e-15	6.85462e-15	6.45295e-15	6.08652e-15	5.76453e-15	5.50191e-15	5.19888e-15	4.95381e-15	4.71183e-15	4.51066e-15	4.29364e-15	4.10368e-15	3.94657e-15	3.76316e-15	3.64166e-15	3.49245e-15	3.35132e-15	3.23477e-15	2.70714e-15	2.2967e-15	1.98163e-15
159									5.73287e-14	4.86437e-14	4.31127e-14	3.81405e-14	3.358e-14	2.95365e-14	2.60031e-14	2.29218e-14	2.0445e-14	1.82966e-14	1.63979e-14	1.48358e-14	1.35124e-14	1.23527e-14	1.13626e-14	1.04572e-14	9.72712e-15	9.0269e-15	8.41996e-15	7.89517e-15	7.43602e-15	6.97389e-15	6.58586e-15	6.22469e-15	5.87461e-15	5.61187e-15	5.30545e-15	5.05637e-15	4.79287e-15	4.59739e-15	4.38328e-15	4.21089e-15	4.01708e-15	3.86239e-15	3.6931e-15	3.55963e-15	3.4072e-15	3.29344e-15	2.75377e-15	2.33945e-15	2.01894e-15
160										5.19757e-14	4.52212e-14	3.99573e-14	3.51487e-14	3.08742e-14	2.7077e-14	2.38784e-14	2.11331e-14	1.87961e-14	1.69234e-14	1.5314e-14	1.3893e-14	1.27035e-14	1.17143e-14	1.07296e-14	9.97299e-15	9.26524e-15	8.64329e-15	8.06589e-15	7.55082e-15	7.1057e-15	6.71476e-15	6.36998e-15	6.01781e-15	5.69401e-15	5.41412e-15	5.14663e-15	4.91347e-15	4.67792e-15	4.48388e-15	4.26981e-15	4.09411e-15	3.91684e-15	3.77486e-15	3.6274e-15	3.49634e-15	3.3508e-15	2.80112e-15	2.38303e-15	2.05256e-15
161											4.81283e-14	4.20065e-14	3.69274e-14	3.22833e-14	2.82135e-14	2.48069e-14	2.18996e-14	1.95377e-14	1.74706e-14	1.57686e-14	1.43138e-14	1.30467e-14	1.19857e-14	1.11031e-14	1.02579e-14	9.48357e-15	8.84158e-15	8.28129e-15	7.74483e-15	7.30188e-15	6.89638e-15	6.47828e-15	6.1442e-15	5.82844e-15	5.54604e-15	5.26467e-15	5.01193e-15	4.79818e-15	4.58188e-15	4.37409e-15	4.18359e-15	4.01142e-15	3.85947e-15	3.69605e-15	3.56522e-15	3.41617e-15	2.86613e-15	2.43288e-15	2.09753e-15
162											5.28328e-14	4.47026e-14	3.89387e-14	3.39005e-14	2.94718e-14	2.58201e-14	2.27695e-14	2.0125e-14	1.80665e-14	1.62956e-14	1.47841e-14	1.34289e-14	1.23283e-14	1.13485e-14	1.04803e-14	9.74516e-15	9.09145e-15	8.52291e-15	7.9859e-15	7.494e-15	7.03413e-15	6.63162e-15	6.27159e-15	5.95335e-15	5.6571e-15	5.38603e-15	5.14083e-15	4.90302e-15	4.68748e-15	4.47239e-15	4.28322e-15	4.12312e-15	3.93703e-15	3.78629e-15	3.64988e-15	3.49699e-15	2.92151e-15	2.47958e-15	2.14268e-15
163												4.89284e-14	4.11276e-14	3.55475e-14	3.07365e-14	2.68861e-14	2.36568e-14	2.09486e-14	1.87054e-14	1.68222e-14	1.51878e-14	1.38573e-14	1.27078e-14	1.16975e-14	1.07563e-14	1.00094e-14	9.32752e-15	8.73516e-15	8.15438e-15	7.63748e-15	7.24022e-15	6.81149e-15	6.43701e-15	6.12176e-15	5.80567e-15	5.52363e-15	5.25367e-15	5.00086e-15	4.77941e-15	4.58747e-15	4.39408e-15	4.19889e-15	4.04685e-15	3.85776e-15	3.72178e-15	3.57396e-15	2.99397e-15	2.53431e-15	2.18735e-15
164													4.49726e-14	3.7607e-14	3.22885e-14	2.8051e-14	2.46011e-14	2.18114e-14	1.93492e-14	1.73795e-14	1.57263e-14	1.43256e-14	1.30798e-14	1.19911e-14	1.11179e-14	1.02519e-14	9.59205e-15	8.92841e-15	8.36902e-15	7.89284e-15	7.41612e-15	6.97801e-15	6.61084e-15	6.28004e-15	5.95621e-15	5.67145e-15	5.37308e-15	5.14408e-15	4.91343e-15	4.67669e-15	4.4726e-15	4.30913e-15	4.12954e-15	3.9578e-15	3.78882e-15	3.66508e-15	3.07575e-15	2.61347e-15	2.25024e-15
165														4.07556e-14	3.39861e-14	2.92545e-14	2.5492e-14	2.25769e-14	2.00646e-14	1.79997e-14	1.62688e-14	1.47739e-14	1.35183e-14	1.23845e-14	1.14869e-14	1.06262e-14	9.88697e-15	9.21285e-15	8.62389e-15	8.121e-15	7.6158e-15	7.18224e-15	6.81199e-15	6.4182e-15	6.11702e-15	5.79283e-15	5.52709e-15	5.27645e-15	5.02503e-15	4.82486e-15	4.61916e-15	4.42008e-15	4.22686e-15	4.07092e-15	3.91949e-15	3.74327e-15	3.12196e-15	2.66413e-15	2.30168e-15
166																3.07781e-14	2.65744e-14	2.34225e-14	2.08714e-14	1.86801e-14	1.68037e-14	1.52494e-14	1.39267e-14	1.28442e-14	1.18663e-14	1.09635e-14	1.02308e-14	9.50655e-15	8.86802e-15	8.3934e-15	7.85192e-15	7.36762e-15	7.02082e-15	6.60849e-15	6.25358e-15	5.946e-15	5.6602e-15	5.41785e-15	5.17578e-15	4.92401e-15	4.74752e-15	4.52997e-15	4.35797e-15	4.16054e-15	4.00454e-15	3.8676e-15	3.22541e-15	2.72051e-15	2.34903e-15
167																	2.80436e-14	2.43218e-14	2.16249e-14	1.91981e-14	1.73458e-14	1.57605e-14	1.44232e-14	1.32682e-14	1.22323e-14	1.12818e-14	1.05087e-14	9.799e-15	9.18976e-15	8.64888e-15	8.13451e-15	7.64999e-15	7.22971e-15	6.82387e-15	6.45956e-15	6.17083e-15	5.84968e-15	5.58036e-15	5.32111e-15	5.091e-15	4.86926e-15	4.6791e-15	4.4697e-15	4.30556e-15	4.10383e-15	3.98521e-15	3.31042e-15	2.80901e-15	2.42577e-15
168																			2.27522e-14	2.00382e-14	1.79811e-14	1.62914e-14	1.49591e-14	1.37955e-14	1.26807e-14	1.17639e-14	1.09504e-14	1.01938e-14	9.52678e-15	8.9346e-15	8.36592e-15	7.87818e-15	7.43324e-15	7.08034e-15	6.72876e-15	6.37858e-15	6.06432e-15	5.75966e-15	5.50517e-15	5.24836e-15	5.01356e-15	4.83298e-15	4.61024e-15	4.43818e-15	4.26067e-15	4.09006e-15	3.40139e-15	2.87494e-15	2.48588e-15
169																					1.84574e-14	1.69581e-14	1.56039e-14	1.43223e-14	1.32111e-14	1.22883e-14	1.13471e-14	1.06038e-14	9.86689e-15	9.2406e-15	8.75603e-15	8.21632e-15	7.73616e-15	7.31189e-15	6.94702e-15	6.61467e-15	6.24844e-15	5.95704e-15	5.67228e-15	5.40826e-15	5.18404e-15	4.99755e-15	4.77182e-15	4.5686e-15	4.40041e-15	4.22744e-15	3.5356e-15	2.97718e-15	2.58253e-15
170																					1.91651e-14	1.76661e-14	1.6336e-14	1.50625e-14	1.37773e-14	1.2885e-14	1.18274e-14	1.10784e-14	1.03579e-14	9.69218e-15	9.10871e-15	8.54626e-15	8.04852e-15	7.62567e-15	7.23712e-15	6.8943e-15	6.52217e-15	6.18637e-15	5.89764e-15	5.66783e-15	5.41871e-15	5.17378e-15	4.96166e-15	4.7578e-15	4.57907e-15	4.40913e-15	3.64604e-15	3.09585e-15	2.66856e-15
171																						1.85557e-14	1.7184e-14	1.57738e-14	1.45694e-14	1.35013e-14	1.24631e-14	1.16152e-14	1.08681e-14	1.0184e-14	9.53482e-15	8.95388e-15	8.44512e-15	7.96225e-15	7.56194e-15	7.21456e-15	6.81845e-15	6.4845e-15	6.17445e-15	5.91369e-15	5.67816e-15	5.43238e-15	5.1607e-15	4.96442e-15	4.78969e-15	4.61291e-15	3.82946e-15	3.22691e-15	2.80337e-15
172																						2.02783e-14	1.83959e-14	1.68622e-14	1.54216e-14	1.42904e-14	1.32407e-14	1.22381e-14	1.14423e-14	1.0765e-14	1.0142e-14	9.43104e-15	8.94156e-15	8.45882e-15	7.98509e-15	7.62031e-15	7.18e-15	6.80583e-15	6.54909e-15	6.18263e-15	5.93595e-15	5.6839e-15	5.44805e-15	5.19509e-15	4.99859e-15	4.79393e-15	3.97323e-15	3.36146e-15	2.89984e-15
173																										1.54744e-14	1.41218e-14	1.30933e-14	1.22218e-14	1.15068e-14	1.07615e-14	1.0083e-14	9.49533e-15	8.99861e-15	8.50021e-15	8.05332e-15	7.71086e-15	7.22539e-15	6.91249e-15	6.59644e-15	6.30048e-15	6.05574e-15	5.75806e-15	5.55211e-15	5.27245e-15	5.04198e-15	4.177e-15	3.57243e-15	3.09986e-15
174
175
176
177
178
179
180
[truncated: 27 more columns]

## Sheet: D_electron
Electron dose rate (Gy/(Bqs))			angle q	0 deg. and 180 deg.		0 deg.< q <180 deg.			Distance r	r ≤ 1.5 cm	r ≥ 2 cm		Cut-off energy		10 keV (photon energy 0.010 MeV, electron energy 0.521 MeV)
			Bin range	1 deg.		0.2 deg.			Bin range	0.005 cm	0.05 cm
mHDR-v2
q(deg.)\ r(cm)	0.05	0.06	0.07	0.08	0.09	0.1	0.11	0.12	0.13	0.14	0.15	0.16	0.17	0.18	0.19	0.2	0.21	0.22	0.23	0.24	0.25	0.26	0.27	0.28	0.29	0.3	0.31	0.32	0.33	0.34	0.35	0.36	0.37	0.38	0.39	0.4	0.41	0.42	0.43	0.44	0.45	0.46	0.47	0.48	0.49	0.5	0.55	0.6	0.65
0																	3.52463e-13	2.28471e-13	1.56083e-13	8.9573e-14	5.01646e-14	2.97816e-14	1.65339e-14	1.03913e-14	7.15474e-15	5.09542e-15	3.00248e-15	3.06253e-15	1.71596e-15	2.2998e-15	1.94001e-15	9.51318e-16	1.96242e-15	2.53482e-15	2.45829e-15	1.70104e-15	5.72503e-16	2.2357e-15	1.49002e-15	1.54188e-15	9.64382e-16	2.10107e-15	3.74562e-16	7.29832e-16	1.007e-15	2.10346e-15	9.41957e-16	8.92396e-16	8.73208e-16
1																	3.35598e-13	2.22617e-13	1.45502e-13	8.99795e-14	5.13014e-14	2.91119e-14	2.05527e-14	1.2552e-14	5.50723e-15	5.67278e-15	5.1875e-15	2.61239e-15	3.62384e-15	2.46322e-15	2.36593e-15	2.28407e-15	1.75999e-15	3.56077e-15	1.88055e-15	1.65647e-15	1.64226e-15	1.12989e-15	1.31599e-15	1.96742e-15	4.92204e-16	1.12654e-15	1.40115e-15	7.81483e-16	6.00659e-16	6.44068e-16	1.03697e-15	6.43435e-16	4.94807e-16
2																	3.35545e-13	2.28698e-13	1.36367e-13	8.65028e-14	5.41893e-14	3.17719e-14	1.72311e-14	1.11514e-14	7.53918e-15	4.27506e-15	3.34962e-15	4.29873e-15	3.17794e-15	3.14834e-15	2.82495e-15	2.19644e-15	1.90137e-15	2.48236e-15	1.64535e-15	1.45199e-15	1.94045e-15	1.79589e-15	1.76546e-15	1.40432e-15	1.62466e-15	1.08848e-15	8.79941e-16	1.10881e-15	8.46318e-16	8.77734e-16	7.61017e-16	6.55327e-16	6.26203e-16
3																	3.60842e-13	2.33315e-13	1.49069e-13	8.48999e-14	5.10258e-14	2.85998e-14	1.69646e-14	8.95803e-15	6.9517e-15	6.03922e-15	3.45457e-15	3.45964e-15	3.1306e-15	2.85371e-15	2.51152e-15	2.38033e-15	2.21303e-15	1.80482e-15	2.12309e-15	2.03916e-15	1.67293e-15	1.24597e-15	9.53484e-16	1.42579e-15	1.32173e-15	1.43316e-15	1.10002e-15	1.12063e-15	1.14998e-15	9.26249e-16	7.69615e-16	5.46854e-16	4.92936e-16
4																	3.73464e-13	2.44199e-13	1.53873e-13	9.06234e-14	5.27584e-14	2.87008e-14	1.76265e-14	1.24258e-14	6.98936e-15	4.825e-15	4.25057e-15	2.97303e-15	2.981e-15	2.90006e-15	2.35255e-15	1.58212e-15	2.37474e-15	1.77045e-15	1.95394e-15	1.79736e-15	1.57296e-15	1.59399e-15	1.418e-15	1.43908e-15	1.28506e-15	1.15305e-15	9.64946e-16	1.13323e-15	7.86114e-16	6.76951e-16	5.83565e-16	5.97129e-16	4.85493e-16
5																	4.02596e-13	2.56465e-13	1.62459e-13	8.83895e-14	5.47875e-14	2.78105e-14	1.69947e-14	9.27205e-15	6.77207e-15	5.94169e-15	4.60772e-15	3.45475e-15	3.02888e-15	2.91057e-15	2.72716e-15	2.18776e-15	2.16817e-15	1.89e-15	2.17984e-15	1.82335e-15	1.33404e-15	1.56378e-15	1.40258e-15	1.55564e-15	1.0009e-15	1.0554e-15	1.18055e-15	1.17041e-15	1.13534e-15	1.02722e-15	5.66581e-16	5.34388e-16	4.9395e-16
6																	4.21561e-13	2.65034e-13	1.61387e-13	9.31109e-14	5.0574e-14	2.93072e-14	1.70198e-14	1.11639e-14	7.56413e-15	5.47872e-15	3.69729e-15	3.04752e-15	2.90973e-15	2.44857e-15	2.77064e-15	2.77622e-15	2.10978e-15	2.09204e-15	1.61479e-15	1.78983e-15	1.61716e-15	1.69866e-15	1.38522e-15	1.08211e-15	1.24706e-15	1.05915e-15	1.20312e-15	9.6379e-16	1.14097e-15	9.68098e-16	6.44959e-16	5.82676e-16	6.21123e-16
7																7.82169e-13	4.52829e-13	2.79062e-13	1.60761e-13	9.48262e-14	5.39577e-14	2.83312e-14	1.69525e-14	1.04549e-14	6.68806e-15	5.71288e-15	4.2206e-15	3.56905e-15	2.73715e-15	2.83576e-15	2.47225e-15	2.22654e-15	1.98081e-15	1.96102e-15	1.88112e-15	2.00372e-15	1.74904e-15	1.62146e-15	1.40425e-15	1.52729e-15	1.5192e-15	1.35755e-15	1.32565e-15	1.0382e-15	9.54085e-16	9.64492e-16	8.36713e-16	7.27011e-16	5.35609e-16
8																8.34583e-13	4.76467e-13	2.86881e-13	1.69298e-13	9.98653e-14	5.55308e-14	3.09744e-14	1.86746e-14	1.11195e-14	7.26246e-15	5.24064e-15	3.91177e-15	3.74439e-15	3.36928e-15	3.02849e-15	2.75325e-15	2.30043e-15	1.94075e-15	2.33898e-15	1.76228e-15	1.95751e-15	1.75945e-15	1.8009e-15	1.46582e-15	1.5443e-15	1.57956e-15	1.41543e-15	1.20242e-15	1.07259e-15	9.55809e-16	8.61038e-16	9.48378e-16	8.13294e-16	5.15049e-16
9																8.82074e-13	5.04034e-13	2.98734e-13	1.68962e-13	9.55917e-14	5.60796e-14	3.09264e-14	1.89006e-14	1.05857e-14	6.42999e-15	4.77437e-15	3.65636e-15	3.46986e-15	3.18309e-15	3.07061e-15	2.58165e-15	2.36601e-15	2.33456e-15	1.81929e-15	2.04907e-15	2.15938e-15	1.64476e-15	1.77213e-15	1.60182e-15	1.57618e-15	1.30671e-15	1.5026e-15	1.29161e-15	1.07863e-15	1.23068e-15	1.07976e-15	8.78956e-16	7.33898e-16	6.22846e-16
10																9.12434e-13	5.24159e-13	2.98844e-13	1.76623e-13	9.99336e-14	5.42616e-14	3.01261e-14	1.89451e-14	9.98086e-15	7.82455e-15	5.32952e-15	3.80519e-15	3.43381e-15	3.06417e-15	2.8609e-15	2.77012e-15	2.38797e-15	2.42936e-15	2.26808e-15	2.28012e-15	1.85898e-15	1.68861e-15	1.57957e-15	1.51961e-15	1.37149e-15	1.48468e-15	1.08801e-15	1.10513e-15	1.17345e-15	1.04246e-15	1.18635e-15	7.42129e-16	6.65285e-16	5.83834e-16
11																9.42889e-13	5.36474e-13	3.03808e-13	1.73374e-13	9.90294e-14	5.61771e-14	3.08135e-14	1.80697e-14	1.00801e-14	7.13001e-15	4.90256e-15	4.62663e-15	4.16877e-15	3.17937e-15	3.242e-15	3.09346e-15	2.7625e-15	2.43103e-15	2.14503e-15	2.33561e-15	1.9235e-15	1.76855e-15	1.8558e-15	1.39774e-15	1.35948e-15	1.39256e-15	1.33953e-15	1.22689e-15	1.14363e-15	1.17817e-15	1.04515e-15	7.74342e-16	8.02095e-16	6.54208e-16
12															1.83919e-12	9.55172e-13	5.46146e-13	3.09112e-13	1.7381e-13	9.59517e-14	5.50728e-14	3.08609e-14	1.77695e-14	1.08796e-14	7.23381e-15	5.49835e-15	4.45394e-15	3.53597e-15	3.48247e-15	3.26457e-15	3.15048e-15	2.50889e-15	2.34246e-15	2.35978e-15	2.08811e-15	1.87442e-15	1.64117e-15	1.82625e-15	1.5428e-15	1.57311e-15	1.2506e-15	1.33394e-15	1.2704e-15	1.1993e-15	1.22936e-15	1.06866e-15	9.30995e-16	6.76694e-16	6.1518e-16
13															1.73396e-12	9.39108e-13	5.42727e-13	3.06049e-13	1.68848e-13	9.84179e-14	5.45188e-14	3.01921e-14	1.70958e-14	1.09029e-14	7.07513e-15	5.19279e-15	4.90373e-15	3.75849e-15	3.33089e-15	3.07467e-15	3.39546e-15	2.84817e-15	2.52706e-15	2.602e-15	2.21847e-15	2.04199e-15	1.79781e-15	1.84897e-15	1.79064e-15	1.54219e-15	1.49572e-15	1.46284e-15	1.50621e-15	1.19512e-15	1.14687e-15	1.11459e-15	8.5675e-16	7.62555e-16	7.1669e-16
14															1.63988e-12	9.31833e-13	5.28384e-13	3.00126e-13	1.72129e-13	9.59224e-14	5.297e-14	3.04311e-14	1.77708e-14	1.11614e-14	6.87184e-15	4.77673e-15	4.46235e-15	4.16541e-15	3.74141e-15	2.84459e-15	3.02206e-15	2.70803e-15	2.34539e-15	2.36607e-15	2.27288e-15	1.69047e-15	1.98793e-15	1.7247e-15	1.52057e-15	1.57728e-15	1.60168e-15	1.39347e-15	1.61852e-15	1.20386e-15	1.15194e-15	1.02947e-15	9.48711e-16	7.7344e-16	6.27656e-16
15														2.72315e-12	1.55459e-12	8.95977e-13	5.14485e-13	2.96056e-13	1.64063e-13	9.11104e-14	5.15055e-14	2.81132e-14	1.72735e-14	1.06949e-14	6.78817e-15	5.04719e-15	4.12825e-15	3.65099e-15	3.76103e-15	3.33064e-15	2.78952e-15	2.5235e-15	2.63185e-15	2.40219e-15	2.27578e-15	2.04521e-15	1.85984e-15	1.78276e-15	1.65868e-15	1.5599e-15	1.64417e-15	1.73852e-15	1.4462e-15	1.43557e-15	1.28095e-15	1.22151e-15	9.91285e-16	8.55312e-16	6.72735e-16
16													4.00003e-12	2.43821e-12	1.45965e-12	8.62143e-13	4.91421e-13	2.82159e-13	1.61082e-13	9.02392e-14	4.91626e-14	2.82429e-14	1.66634e-14	9.95024e-15	7.41381e-15	5.53211e-15	4.52407e-15	3.90353e-15	3.23673e-15	3.08926e-15	3.14059e-15	2.95998e-15	2.66318e-15	2.33143e-15	2.40253e-15	2.06441e-15	2.17178e-15	1.81513e-15	1.72426e-15	1.74087e-15	1.78862e-15	1.5687e-15	1.41476e-15	1.22053e-15	1.25272e-15	1.47733e-15	9.66405e-16	8.11896e-16	7.40601e-16
17												5.11854e-12	3.49817e-12	2.2251e-12	1.34689e-12	8.00463e-13	4.70299e-13	2.7367e-13	1.54877e-13	8.62928e-14	4.91936e-14	2.72179e-14	1.67914e-14	1.02736e-14	6.93706e-15	5.7656e-15	4.08679e-15	3.58628e-15	3.85817e-15	3.33081e-15	2.85736e-15	2.95992e-15	2.66884e-15	2.42698e-15	2.4447e-15	1.96231e-15	1.92704e-15	1.98524e-15	1.89491e-15	1.81218e-15	1.70769e-15	1.47755e-15	1.37226e-15	1.31684e-15	1.39551e-15	1.33428e-15	9.84933e-16	8.11532e-16	7.66794e-16
18											5.55696e-12	4.35302e-12	3.13506e-12	2.012e-12	1.25651e-12	7.50173e-13	4.40937e-13	2.54297e-13	1.44189e-13	8.2528e-14	4.43935e-14	2.62609e-14	1.62021e-14	9.84107e-15	7.43247e-15	5.66743e-15	4.6143e-15	4.28651e-15	4.03872e-15	3.63707e-15	3.23691e-15	3.00291e-15	2.70472e-15	2.59247e-15	2.38967e-15	2.13786e-15	2.15069e-15	1.98608e-15	1.96287e-15	1.67045e-15	1.65753e-15	1.65105e-15	1.52776e-15	1.41875e-15	1.23145e-15	1.36039e-15	1.10608e-15	8.78087e-16	7.29308e-16
19											4.81759e-12	3.85159e-12	2.78095e-12	1.82252e-12	1.15321e-12	6.97865e-13	4.11012e-13	2.40814e-13	1.39346e-13	7.81857e-14	4.40251e-14	2.50183e-14	1.46981e-14	9.7083e-15	7.06677e-15	5.55051e-15	5.06587e-15	3.96922e-15	3.6443e-15	3.27562e-15	3.18775e-15	2.65351e-15	2.91115e-15	2.74636e-15	2.22066e-15	2.31825e-15	2.24463e-15	1.96069e-15	2.01099e-15	1.72068e-15	1.60813e-15	1.63702e-15	1.58729e-15	1.36029e-15	1.2224e-15	1.24761e-15	9.62058e-16	9.16792e-16	7.51255e-16
20										5.16294e-12	4.26006e-12	3.39187e-12	2.48215e-12	1.65396e-12	1.05636e-12	6.45925e-13	3.868e-13	2.24786e-13	1.29788e-13	7.36865e-14	4.18155e-14	2.38178e-14	1.36979e-14	9.31005e-15	7.03577e-15	5.45008e-15	4.88844e-15	4.21758e-15	3.41633e-15	3.44128e-15	3.24713e-15	2.89123e-15	3.04961e-15	2.76994e-15	2.28739e-15	2.20532e-15	2.07004e-15	2.04575e-15	1.94945e-15	1.77136e-15	1.51275e-15	1.59512e-15	1.65679e-15	1.62266e-15	1.4089e-15	1.30631e-15	1.07268e-15	9.42225e-16	7.64896e-16
21									5.63304e-12	4.60556e-12	3.81098e-12	3.02375e-12	2.21973e-12	1.48955e-12	9.64767e-13	5.92427e-13	3.56021e-13	2.09182e-13	1.22297e-13	6.94154e-14	3.9996e-14	2.27447e-14	1.37768e-14	9.91448e-15	6.92119e-15	5.11741e-15	4.89492e-15	4.44215e-15	3.71495e-15	3.60563e-15	3.41016e-15	3.13644e-15	2.84818e-15	2.87989e-15	2.35693e-15	2.26778e-15	2.31862e-15	2.17513e-15	1.86384e-15	1.66295e-15	1.70709e-15	1.63854e-15	1.61479e-15	1.52897e-15	1.43595e-15	1.41949e-15	1.02522e-15	1.01434e-15	8.14938e-16
22									5.00037e-12	4.13825e-12	3.42721e-12	2.71249e-12	1.97439e-12	1.33808e-12	8.66869e-13	5.44713e-13	3.21874e-13	1.90641e-13	1.11905e-13	6.42777e-14	3.61367e-14	2.19513e-14	1.34007e-14	8.72037e-15	6.68633e-15	5.39253e-15	4.76295e-15	4.26349e-15	3.87025e-15	3.55345e-15	3.12247e-15	3.13983e-15	2.68824e-15	2.74782e-15	2.49924e-15	2.10965e-15	2.26801e-15	1.83536e-15	1.92286e-15	1.83633e-15	1.7256e-15	1.64509e-15	1.62105e-15	1.55371e-15	1.44062e-15	1.41987e-15	1.07748e-15	8.89848e-16	8.88971e-16
23								5.56734e-12	4.53539e-12	3.76447e-12	3.07457e-12	2.40625e-12	1.7669e-12	1.20295e-12	7.80424e-13	4.89936e-13	2.97156e-13	1.73327e-13	1.02581e-13	6.01445e-14	3.48922e-14	2.06466e-14	1.29761e-14	8.60132e-15	7.22315e-15	5.6676e-15	4.61137e-15	4.13987e-15	3.96599e-15	3.54354e-15	3.53483e-15	3.06435e-15	2.88704e-15	2.6805e-15	2.58611e-15	2.48332e-15	2.12615e-15	2.1733e-15	1.92645e-15	1.86235e-15	1.82752e-15	1.7125e-15	1.65121e-15	1.46489e-15	1.48263e-15	1.46119e-15	1.18777e-15	9.51638e-16	9.29806e-16
24								4.99789e-12	4.13252e-12	3.41737e-12	2.76145e-12	2.16256e-12	1.56494e-12	1.0752e-12	7.09581e-13	4.42311e-13	2.69112e-13	1.59309e-13	9.62409e-14	5.60109e-14	3.22869e-14	1.94e-14	1.2717e-14	8.36829e-15	6.44604e-15	5.54037e-15	4.90746e-15	4.43283e-15	4.05931e-15	3.52977e-15	3.2886e-15	3.22657e-15	3.04247e-15	2.47292e-15	2.60061e-15	2.33158e-15	2.34976e-15	2.09105e-15	1.96754e-15	1.89399e-15	1.89888e-15	1.88242e-15	1.55152e-15	1.71044e-15	1.48532e-15	1.51039e-15	1.11877e-15	9.79069e-16	7.99934e-16
25							5.68775e-12	4.54455e-12	3.77954e-12	3.10346e-12	2.48719e-12	1.91983e-12	1.39997e-12	9.63853e-13	6.33609e-13	3.98867e-13	2.47404e-13	1.4844e-13	8.58224e-14	5.14382e-14	2.95429e-14	1.85587e-14	1.17647e-14	8.01113e-15	6.41401e-15	5.46131e-15	4.6865e-15	4.40971e-15	4.06724e-15	3.48293e-15	3.25785e-15	3.18342e-15	2.90646e-15	2.87383e-15	2.67477e-15	2.61446e-15	2.2542e-15	2.2609e-15	1.93321e-15	2.06454e-15	1.92617e-15	1.81426e-15	1.70666e-15	1.68599e-15	1.63662e-15	1.47908e-15	1.18416e-15	9.83052e-16	8.06969e-16
26							5.15852e-12	4.20618e-12	3.45869e-12	2.82457e-12	2.24486e-12	1.70736e-12	1.23747e-12	8.5552e-13	5.63597e-13	3.58504e-13	2.24799e-13	1.35956e-13	7.82651e-14	4.59015e-14	2.64568e-14	1.74794e-14	1.12958e-14	8.35897e-15	6.7159e-15	5.57751e-15	5.16637e-15	4.43026e-15	3.89327e-15	3.95635e-15	3.42836e-15	3.43351e-15	3.10367e-15	2.68982e-15	2.94216e-15	2.40763e-15	2.37833e-15	2.37078e-15	2.08733e-15	1.86022e-15	1.82739e-15	1.92212e-15	1.7662e-15	1.72386e-15	1.57015e-15	1.56066e-15	1.24858e-15	1.01432e-15	9.14323e-16
27							4.74876e-12	3.86096e-12	3.15882e-12	2.5556e-12	2.01143e-12	1.538e-12	1.11099e-12	7.65236e-13	5.05504e-13	3.18239e-13	1.98884e-13	1.19495e-13	7.0133e-14	4.2452e-14	2.45058e-14	1.63652e-14	1.04745e-14	8.10777e-15	6.21271e-15	5.34891e-15	4.83028e-15	4.17515e-15	4.24361e-15	3.72778e-15	3.4743e-15	3.11941e-15	3.09361e-15	2.78182e-15	2.6549e-15	2.47335e-15	2.43641e-15	2.35356e-15	2.04867e-15	2.01877e-15	1.86261e-15	1.83769e-15	1.83893e-15	1.82274e-15	1.48043e-15	1.62007e-15	1.23355e-15	1.04112e-15	8.63442e-16
28						5.55207e-12	4.38493e-12	3.56813e-12	2.9071e-12	2.32171e-12	1.80663e-12	1.36527e-12	9.87588e-13	6.82869e-13	4.48712e-13	2.88999e-13	1.80567e-13	1.0884e-13	6.29931e-14	3.8221e-14	2.36726e-14	1.477e-14	1.0584e-14	7.80346e-15	6.56336e-15	5.61055e-15	4.78542e-15	4.66725e-15	4.3999e-15	3.69862e-15	3.54113e-15	3.20877e-15	2.96824e-15	2.96705e-15	2.82184e-15	2.59259e-15	2.28698e-15	2.15327e-15	1.93791e-15	2.00283e-15	1.94485e-15	1.75186e-15	1.72007e-15	1.50909e-15	1.52665e-15	1.49947e-15	1.23044e-15	1.1474e-15	9.08803e-16
29						5.09082e-12	4.06709e-12	3.29094e-12	2.66337e-12	2.11085e-12	1.62428e-12	1.21943e-12	8.77209e-13	6.02965e-13	4.01057e-13	2.56338e-13	1.58567e-13	9.5931e-14	5.78189e-14	3.47393e-14	2.19028e-14	1.35313e-14	9.8633e-15	7.24836e-15	6.29237e-15	5.12093e-15	4.79586e-15	4.32156e-15	4.19107e-15	3.67155e-15	3.51794e-15	3.14618e-15	3.02521e-15	3.1241e-15	2.87441e-15	2.66811e-15	2.55111e-15	2.34009e-15	2.12104e-15	1.97268e-15	2.10444e-15	1.95832e-15	1.81308e-15	1.73109e-15	1.50016e-15	1.58441e-15	1.35872e-15	1.08132e-15	8.48796e-16
30						4.74646e-12	3.79352e-12	3.07027e-12	2.43245e-12	1.90933e-12	1.46756e-12	1.09146e-12	7.81004e-13	5.37678e-13	3.56988e-13	2.2893e-13	1.40817e-13	8.58886e-14	5.10513e-14	3.16861e-14	1.95457e-14	1.30582e-14	8.80628e-15	7.33543e-15	6.2472e-15	5.50281e-15	4.87324e-15	4.62028e-15	4.09707e-15	4.01102e-15	3.69967e-15	3.21898e-15	3.0278e-15	2.85914e-15	2.7279e-15	2.72664e-15	2.49579e-15	2.23111e-15	2.17476e-15	2.05628e-15	2.14791e-15	1.81866e-15	1.9048e-15	1.7361e-15	1.67748e-15	1.76814e-15	1.22969e-15	1.11579e-15	9.36266e-16
31						4.40827e-12	3.5431e-12	2.8135e-12	2.23343e-12	1.73478e-12	1.31397e-12	9.79814e-13	6.95955e-13	4.76264e-13	3.16381e-13	2.03403e-13	1.2884e-13	7.6676e-14	4.67545e-14	2.89804e-14	1.87935e-14	1.20025e-14	8.91322e-15	7.34181e-15	5.95717e-15	4.96506e-15	4.97074e-15	4.24991e-15	4.3365e-15	3.92721e-15	3.96568e-15	3.39381e-15	3.01416e-15	2.9575e-15	2.88553e-15	2.62806e-15	2.42685e-15	2.30828e-15	2.29772e-15	2.0901e-15	2.09607e-15	1.88029e-15	1.87241e-15	1.86983e-15	1.78536e-15	1.55459e-15	1.28737e-15	1.06746e-15	9.41393e-16
32					5.33958e-12	4.1414e-12	3.29207e-12	2.61076e-12	2.045e-12	1.56255e-12	1.18544e-12	8.72958e-13	6.17418e-13	4.21785e-13	2.80323e-13	1.81319e-13	1.12471e-13	6.93758e-14	4.18181e-14	2.64267e-14	1.65221e-14	1.12283e-14	8.48433e-15	7.30208e-15	6.32648e-15	5.2963e-15	5.00941e-15	4.45005e-15	4.16905e-15	3.62773e-15	3.43025e-15	3.45908e-15	3.28932e-15	2.93223e-15	2.68916e-15	3.06606e-15	2.41403e-15	2.35161e-15	2.2612e-15	2.2625e-15	1.97212e-15	1.94293e-15	1.84148e-15	1.81392e-15	1.64965e-15	1.69614e-15	1.49015e-15	1.1149e-15	9.91666e-16
33					4.9544e-12	3.88675e-12	3.0773e-12	2.41773e-12	1.86552e-12	1.43825e-12	1.07284e-12	7.71554e-13	5.47645e-13	3.76578e-13	2.46469e-13	1.58794e-13	9.8744e-14	6.3216e-14	3.76742e-14	2.41828e-14	1.54895e-14	1.15179e-14	8.45179e-15	6.76245e-15	5.72758e-15	5.35825e-15	4.44962e-15	4.62959e-15	4.346e-15	3.92507e-15	3.60189e-15	3.21231e-15	3.07579e-15	2.96055e-15	2.8487e-15	2.60527e-15	2.66463e-15	2.3627e-15	2.27595e-15	2.13981e-15	1.97411e-15	1.96984e-15	1.867e-15	1.79321e-15	1.72634e-15	1.73695e-15	1.26864e-15	1.15131e-15	9.31381e-16
34					4.67986e-12	3.65869e-12	2.86734e-12	2.23702e-12	1.71252e-12	1.29613e-12	9.57552e-13	6.91703e-13	4.8447e-13	3.35749e-13	2.19552e-13	1.41843e-13	8.75127e-14	5.59443e-14	3.36657e-14	2.1356e-14	1.48296e-14	1.09344e-14	8.24367e-15	6.53979e-15	5.83782e-15	5.33579e-15	4.83404e-15	4.43097e-15	4.17201e-15	3.90927e-15	3.69461e-15	3.59324e-15	3.27736e-15	2.86817e-15	2.96586e-15	2.6246e-15	2.52528e-15	2.43353e-15	2.30585e-15	2.04245e-15	2.12201e-15	1.99649e-15	1.87995e-15	1.77999e-15	1.76315e-15	1.53647e-15	1.41e-15	1.17486e-15	9.38278e-16
35					4.41301e-12	3.44108e-12	2.67777e-12	2.05702e-12	1.56955e-12	1.1785e-12	8.67956e-13	6.20519e-13	4.4011e-13	2.94825e-13	1.91306e-13	1.24442e-13	7.79517e-14	4.88898e-14	3.15592e-14	2.03614e-14	1.38454e-14	1.02517e-14	7.83075e-15	6.67226e-15	5.57734e-15	4.90198e-15	4.62753e-15	4.69338e-15	4.06994e-15	3.96569e-15	3.90642e-15	3.46784e-15	3.20157e-15	3.03226e-15	3.02984e-15	2.65675e-15	2.5154e-15	2.54965e-15	2.33273e-15	2.21023e-15	2.17387e-15	1.97929e-15	2.02522e-15	1.82061e-15	1.77694e-15	1.78599e-15	1.35912e-15	1.09978e-15	9.76974e-16
36				5.53085e-12	4.15592e-12	3.23834e-12	2.50721e-12	1.91443e-12	1.42859e-12	1.06599e-12	7.79196e-13	5.55771e-13	3.84756e-13	2.60854e-13	1.72606e-13	1.10375e-13	6.99753e-14	4.26124e-14	2.74948e-14	1.84984e-14	1.23912e-14	9.3923e-15	7.68342e-15	6.52164e-15	5.86597e-15	5.34466e-15	5.09586e-15	4.42642e-15	4.12287e-15	3.96584e-15	3.79989e-15	3.49602e-15	3.38975e-15	3.03579e-15	2.82064e-15	2.96744e-15	2.59061e-15	2.60898e-15	2.33607e-15	2.31856e-15	2.04434e-15	1.90855e-15	1.88809e-15	1.84783e-15	1.86163e-15	1.82818e-15	1.45015e-15	1.17963e-15	9.75406e-16
37				5.19134e-12	3.96846e-12	3.03111e-12	2.33443e-12	1.76752e-12	1.32461e-12	9.78386e-13	7.04874e-13	4.96407e-13	3.43984e-13	2.30418e-13	1.52862e-13	9.6387e-14	6.12754e-14	3.8489e-14	2.3947e-14	1.72897e-14	1.18071e-14	9.76459e-15	7.53842e-15	6.66253e-15	6.11377e-15	5.14932e-15	4.88993e-15	4.436e-15	4.50696e-15	4.09353e-15	3.85105e-15	3.51125e-15	3.30387e-15	2.90036e-15	3.01771e-15	2.92337e-15	2.73871e-15	2.46241e-15	2.5079e-15	2.36069e-15	2.16368e-15	2.11712e-15	2.03965e-15	1.89384e-15	1.71714e-15	1.68132e-15	1.43661e-15	1.1361e-15	9.4158e-16
38				4.8934e-12	3.76873e-12	2.87776e-12	2.17895e-12	1.63221e-12	1.214e-12	8.77861e-13	6.36661e-13	4.48675e-13	3.06816e-13	2.05077e-13	1.33834e-13	8.46354e-14	5.3596e-14	3.60364e-14	2.20295e-14	1.55511e-14	1.1596e-14	8.8873e-15	7.75785e-15	6.48359e-15	6.37094e-15	5.23295e-15	5.13999e-15	4.54306e-15	4.17246e-15	3.89042e-15	3.43474e-15	3.59858e-15	3.39055e-15	2.98309e-15	2.99019e-15	2.72738e-15	2.6413e-15	2.47923e-15	2.33025e-15	2.20032e-15	2.2702e-15	2.1097e-15	1.99797e-15	1.84797e-15	1.78319e-15	1.73025e-15	1.59277e-15	1.17933e-15	9.50445e-16
39				4.64435e-12	3.54358e-12	2.70196e-12	2.03277e-12	1.51155e-12	1.10302e-12	8.0491e-13	5.74479e-13	4.01981e-13	2.73754e-13	1.81818e-13	1.20246e-13	7.59236e-14	4.88099e-14	3.07153e-14	2.04531e-14	1.46435e-14	1.1071e-14	8.44679e-15	7.55064e-15	6.68151e-15	5.79726e-15	5.38474e-15	4.98252e-15	4.48023e-15	4.26332e-15	3.86552e-15	3.92916e-15	3.44745e-15	3.32722e-15	3.22884e-15	3.09153e-15	2.72763e-15	2.74804e-15	2.62257e-15	2.35004e-15	2.26944e-15	2.18271e-15	2.00373e-15	1.98576e-15	1.83287e-15	1.86848e-15	1.7129e-15	1.44155e-15	1.17525e-15	9.72972e-16
[truncated: 690 more rows]
[truncated: 27 more columns]

## Sheet: D_ALL
ALL(electron and gamma) dose rate(Gy/(Bqs))				angle q	0 deg. and 180 deg.		0 deg.< q <180 deg.			distance r	r ≤ 1.5 cm	r ≥ 2 cm		cut-off energy		10 keV (photon energy 0.010 MeV, electron energy 0.521 MeV)
[truncated: 733 more rows]
[truncated: 27 more columns]

## Sheet: F(r,t)
Anisotropy function F(r,q)				Angle q	0 deg. and 180 deg.		0 deg.< q <180 deg.			Distance r	r ≤ 1.5 cm	r ≥ 2 cm		Cut-off energy		10 keV (photon energy 0.010 MeV, electron energy 0.521 MeV)
[truncated: 1,099 more rows]
[truncated: 27 more columns]

[truncated: 2 more sheets: g(r), Air kerma & Dose rate constant]
